# Supplementary material for: CaBP1 and 2 enable sustained CaV1.3 calcium currents and synaptic transmission in inner hair cells
Source: eLife. 2024 Dec 24;13:RP93646. doi: 10.7554/eLife.93646 (PMC11668525; doi:10.7554/eLife.93646)
Supplement: Figure 6—source data 1. [file elife-93646-fig6-data1.xls]

## Sheet: ABR threshold
PHPeB injected 3-4 weeks											mean	SEM
No	016960_1	016959_99	016955_95	016956_96	016957_97	016958_98	76358	76355	76356	76354
exp.date	2020-02-21	2020-02-21	2020-02-24	2020-02-24	2020-02-24	2020-02-26	2020-12-17	2020-12-18	2020-12-18	2020-12-18
DOB	2020-01-31	2020-01-31	2020-01-31	2020-01-31	2020-01-31	2020-01-31	2020-11-27	2020-11-27	2020-11-27	2020-11-27
6	60	50	60	40	50	50	40	55	40	40	48.5	2.58736
12	70	50	50	50	40		40	60	40	50	50	3.33333
24	70	75	40	35	60	70	75	80	45	40	59	5.46707
Click	50	50	40	30	30	40	40	50	30	30	39	2.76887
DKO 3-4 weeks											mean	SEM
No	024890-20	024891-21	024892-22	024893-23	016961_2	016962_3	51487	51488	85434	85433
exp.date	2020-03-27	2020-03-27	2020-03-30	2020-03-30	2020-02-21	2020-02-25	2020-07-29	2020-07-29	2021-02-16	2021-02-16
DOB	2020-03-06	2020-03-06	2020-03-06	2020-03-06	2020-01-31	2020-01-31	2020-07-03	2020-07-03	2021-01-17	2021-01-17
4	100	100	100	100	90		75	95	100	100	95.5556	2.81914
6	80	90	100	95	85	80	65	95	90	95	87.5	3.27024
8	80	80	90	90	60	70	65	90	90	90	80.5	3.68556
12	65	80	90	90	80	80	60	80	80	80	78.5	2.98608
16	80	80	90	90	90	90	90	85	100	100	89.5	2.16667
24	70	80	90	100	80	90	90	90	90	95	87.5	2.71314
32	70	80	80	100	80	100	100	100	90	95	89.5	3.5316
Click	60	60	60	70	50	50		60	60	60	58.8889	2.00308
WT 3-4 weeks											mean	SEM
No	16235_84	16242_91	16236_85	16238_87	16237_86	74861	84358	84357
exp.date	2020-02-26	2020-02-27	2020-02-27	2020-02-27	2020-02-27	2021-01-08	2021-02-11	2021-02-11
DOB	2020-01-30	2020-01-30	2020-01-30	2020-01-30	2020-01-30	2020-11-15	2021-01-13	2021-01-13
4	50	60	60	60	50	50		75			57.8571	3.42559
6	40	40	40	35	40	30	60	50			41.875	3.26473
8	20	30	25	30	40	30	40	35			31.25	2.45495
12	30	30	40	35	30	30	30	35			32.5	1.33631
16	35	35	40	40	25	30		35			34.2857	2.02031
24	30	40	40	40	20	40	35	40			35.625	2.57694
32	60	60	50	70	40	50	50	45			53.125	3.39873
Click	30	30	20	30	30	30	30	40			30	1.88982
DKO 7-13weeks											mean	SEM
No	63	78	80	81	15	45	28
exp.date	2021-03-11	2021-05-07	2021-05-07	2021-05-07	2021-02-10	2021-02-23	2021-02-18
DOB	2021-01-17	2021-03-09	2021-03-09	2021-03-09	2020-11-27	2020-12-21	2020-12-10
4	95	90	90	100	90	90	90				92.1429	1.4869
6	95	80	100	95	90	90	90				91.4286	2.36902
8	95	60	70	95	90	90	100				85.7143	5.60915
12	95	80	100	100	90	90	100				93.5714	2.82722
16	95	95	100	100	100	90	100				97.1429	1.4869
24	95	95	100	100	100	90	100				97.1429	1.4869
32	95	95	100	100	100	90	100				97.1429	1.4869
Click	80	65	50	80	70	80	50				67.8571	5.10102
WT 7-13 weeks											mean	SEM
No	50	48	49	47	44	45	17
exp.date	2021-10-07	2021-10-09	2021-10-09	2021-10-12	2021-09-28	2021-09-28	2021-08-22
DOB	2021-07-17	2021-07-17	2021-07-17	2021-07-17	2021-07-17	2021-07-17	2021-05-26
4			70	60	80	70	60				68	3.74166
6			70	40	65	65	60				60	5.24404
8		50	40	40	65	45	50				48.3333	3.80058
12			40	40	50	40	30				40	3.16228
16			50	40	50	50	40				46	2.44949
24			50	40	50	40	50				46	2.44949
32			50	70	60	55	70				61	4
Click	30	30	35	25	30	30	30				30	1.09109

## Sheet: ABR amplitude (20Hz) 3-4 week
Figure S2 C. Subsequent tables show ABR amplitudes of individual peaks I-V, below is the summated amplitude of I-IV.
	CaBP12 DKO + PHP.eB-CaBP2 (n=10)															CaBP12 DKO without virus injection (n=9)														WT controls, no virus injection (n=8)
	PHPeB inj											mean	SEM			control										mean	SEM			WT									mean	SEM
	No	016960_1	016959_99	016955_95	016956_96	016957_97	016958_98	76358	76355	76356	76354					No	024890-20	024891-21	024892-22	024893-23	016961_2	016962_3	51488	85434	85433					No	16235_84	16242_91	16236_85	16238_87	16237_86	74861	84358	84357
	exp.date	2020-02-21	2020-02-21	2020-02-24	2020-02-24	2020-02-24	2020-02-26	2020-12-17	2020-12-18	2020-12-18	2020-12-18					exp.date	2020-02-03	2020-03-27	2020-03-30	2020-03-30	2020-02-21	2020-02-25	2020-07-29	2021-02-16	2021-02-16					exp.date	2020-02-26	2020-02-27	2020-02-27	2020-02-27	2020-02-27	2021-01-08	2021-02-11	2021-02-11
	DOB	2020-01-31	2020-01-31	2020-01-31	2020-01-31	2020-01-31	2020-01-31	2020-11-27	2020-11-27	2020-11-27	2020-11-27					DOB	2020-11-10	2020-03-06	2020-03-06	2020-03-06	2020-01-31	2020-01-31	2020-07-03	2021-01-17	2021-01-17					DOB	2020-01-30	2020-01-30	2020-01-30	2020-01-30	2020-01-30	2020-11-15	2021-01-13	2021-01-13
I	10	0	0	0	0	0	0	0	0	0	0	0	0		I	10	0	0	0	0	0	0	0	0	0	0	0		I	10	0	0	0	0	0	0	0	0	0	0
	20	0	0	0	0	0	0	0	0	0	0	0	0			20	0	0	0	0	0	0	0	0	0	0	0			20	0	0	0	0	-0.05151	0	0	0	-0.00643875	0.00643875
	30	0	0	0	0.22968	0.40667	0	0	0.028952	0.285426	0.173326	0.112405	0.0476249			30	0	0	0	0	0	0	0	0	0	0	0			30	0.379047	0.730106	0.32056	0.385545	0.568609	0.331248	0.72259	0	0.429713	0.0851559
	40	0	0	0.002463	1.59355	1.32866	0.588221	0.615376	0	1.29599	0.959327	0.638358	0.198727			40	0	0	0	0	0	0	0	0	0	0	0			40	1.06534	2.16673	0.926292	1.41581	1.73455	1.1379	1.57667	0.660486	1.33547	0.171647
	50	0	0.684221	0.610462	3.44152	2.39352	1.80743	2.83889	0.182373	3.23642	1.67517	1.687	0.402687			50	0	0	0	0	0.191342	0	0	-0.036531	0	0.0172012	0.022137			50	2.57176	4.22357	1.91958	2.55496	3.3441	1.95123	2.84381	2.82375	2.77909	0.264888
	60	0.292129	1.95854	2.17282	5.37298	3.14272	2.78425	4.62414	1.13228	4.82019	2.33945	2.86395	0.521642			60	0	0.180093	0.118319	0	0.232045	0.143761	0.184446	0.245542	0.169249	0.141495	0.0297475			60	3.93706	5.78741	2.9735	3.58142	4.79558	2.90824	3.99499	4.57254	4.06884	0.341804
	70	0.843687	3.00249	4.46604	6.06224	4.45954	3.04506	5.47138	2.12119	6.68291	2.89921	3.90537	0.582767			70	0.082144	0.49698	0.298999	0	0.522576	0.186526	0.208865	0.200725	0.230042	0.247429	0.0573562			70	4.70527	6.96536	3.98809	4.6889	6.47961	3.78067	5.05103	5.89933	5.19478	0.406512
	80	0.937422	4.13274	6.23068	9.37058	5.6459	2.1664	6.18822	2.67538	6.99138	3.72335	4.80621	0.805228			80	0.096842	0.811575	0.16102	0.060608	0.604382	0.069342	0.158828	0.099446	0.188528	0.250063	0.089411			80	5.02213	5.90769	3.83062	5.51218	6.47925	3.4848	6.21396	7.79628	5.53086	0.499581
	90	0.850292	4.56131	6.83157	10.538	5.93273	3.08384					5.29962	1.35941			90	0.074833	0.662067	0.09837	0.169265	0.984962	0.116406	0.227341	0.074205		0.300931	0.119424			90	5.9626	8.58194	5.29144	5.78945	7.94419		7.98497		6.92576	0.571313
	100	1.86279										1.86279				100	1.76378	2.31059	1.98402	0.302803	1.73867					1.61997	0.344905			100
II	10	0	0	0	0	0	0	0	0	0	0	0	0		II	10	0	0	0	0	0	0	0	0	0	0	0		II	10	0	0	0	0	0	0	0	0	0	0
	20	0	0	0	0	0	0	0	0	0	0	0	0			20	0	0	0	0	0	0	0	0	0	0	0			20	0	0	0	0	0	0	0	0	0	0
	30	0	0	0	0.349109	0.635095	0	0	0	0.44567	0.39246	0.182233	0.0778731			30	0	0	0	0	0	0	0	0	0	0	0			30	0.465398	0.859234	0.2848	0	0.48446	0.386036	0.630973	0	0.388863	0.104209
	40	0	0	0	1.67285	2.0234	0.508555	0.770765	0	1.65288	1.03337	0.766182	0.251104			40	0	0	0	0	0	0	0	0	0	0	0			40	1.07783	2.19362	0.799997	1.21593	1.02042	1.18479	0.814385	0.357609	1.08307	0.186312
	50	0	0.725267	0.529638	2.90243	1.89176	1.7791	2.28661	0.20422	3.25249	1.62434	1.51959	0.355444			50	0	0	0	0	0.210273	0.217882	0	-0.036531	0	0.0435138	0.0324852			50	0.904893	2.93603	1.08537	1.87801	2.07218	1.70134	1.12043	1.4134	1.63896	0.235136
	60	0.490644	1.10993	1.86833	4.09074	2.01242	2.39093	2.61986	1.02122	4.68722	1.96054	2.22518	0.417263			60	0	0.187283	0.172354	0	0.555546	0.2437	0.151467	0.258029	0.16794	0.192924	0.054715			60	1.19069	3.83321	1.8314	2.55524	3.05226	2.15264	1.77028	2.13972	2.31568	0.291485
	70	0.716635	1.20545	2.64245	4.24461	2.24062	2.4434	2.81306	1.36656	5.95724	2.03275	2.56628	0.488765			70	0.265202	0.335001	0.38804	0.315463	0.835618	0.119023	0.2464	0.187862	0.243541	0.326239	0.0689711			70	1.40027	4.74725	2.34055	3.29852	4.06505	2.52159	2.26045	2.65169	2.91067	0.380405
	80	0.778721	1.45351	3.01999	3.11338	2.64581	1.349	3.06778	1.37227	5.7118	2.67408	2.51863	0.447056			80	0.464597	0.397333	0.216	0.382554	0.771045	0.18589	0.241676	0.310833	0.125334	0.343918	0.0647656			80	1.44505	3.41538	1.81874	3.27734	4.17059	2.27462	2.62182	3.04696	2.75881	0.317328
	90	0.372717	1.54984	3.13896	4.95498	3.39727	1.55052					2.49405	0.672551			90	0.512934	0.417456	0.233511	0.665203	1.68222	0.203236	0.225976	0.578134		0.564834	0.171056			90	1.56812	5.11304	2.34762	2.73374	4.99038		1.6105		3.06057	0.655286
	100	0.510926										0.510926				100	1.05977	0.292048	0.259424	0.986055	2.19617					0.958694	0.351831			100
III	10	0	0	0	0	0	0	0	0	0	0	0	0		III	10	0	0	0	0	0	0	0	0	0	0	0		III	10	0	0.119118	0	0	0	0	0	0	0.0148898	0.0148898
	20	0	0	0	0	0	0	0	0	0	0	0	0			20	0	0	0	0	0	0	0	0	0	0	0			20	0	0	0	0	0	0	0	0	0	0
	30	0	0	0	0.243966	0.342204	0	0	0	0.17933	0.237588	0.100309	0.042767			30	0	0	0	0	0	0	0	0	0	0	0			30	0.326025	0.144618	0.135951	0	0.204908	0.250178	0.279239	0	0.167615	0.0429871
	40	0	0	-0.002463	1.1455	0.954484	0.24839	0.114965	0	1.02384	0.493397	0.397811	0.149342			40	0	0	0	0	0	0.01187	0	0	0	0.00131889	0.00131889			40	0.826917	0.666316	0.294415	0.545697	0.930163	0.928388	0.521756	0.162975	0.609578	0.100485
	50	0	0.291328	0.549326	2.78749	1.74846	0.722772	0.626494	0.223478	2.48926	1.26683	1.07054	0.307668			50	0	0	0	0	0.090222	0.069173	0	-0.036531	0	0.0136516	0.0132194			50	1.60569	0.849489	0.467003	0.85628	1.85811	1.87717	1.01926	0.814625	1.16845	0.189348
	60	0.400105	1.00263	1.24267	4.18217	2.21335	1.20792	1.03646	0.537133	3.76093	2.28039	1.78638	0.413042			60	0	0.273458	0.154108	0	0.146426	0.067124	0.365462	0	0.175609	0.131354	0.0430746			60	1.87686	1.48368	0.507076	1.16709	2.2244	2.84493	1.29656	1.1839	1.57306	0.256041
	70	0.498013	1.3076	2.32858	5.29447	2.43128	2.08817	1.58118	1.37305	4.69787	3.0703	2.46705	0.479604			70	0.279549	0.305234	0.305	0.21685	0.511185	0.44445	0.237158	0	0.14581	0.271693	0.0504647			70	2.13867	1.97912	1.08656	1.12407	2.75287	3.53605	2.02807	2.14008	2.09819	0.283185
	80	0.649368	1.62465	3.60447	7.71539	2.50187	2.62556	2.33682	1.55675	6.35156	3.2832	3.22496	0.697101			80	0.115459	0.5228	0.436576	0.232099	0.575458	0.085923	0.256486	0	0.40882	0.292625	0.067896			80	2.72015	1.84911	1.27258	1.72342	3.50299	3.54871	2.68071	2.97228	2.53374	0.296833
	90	0.912797	2.08207	3.68735	8.85746	3.79702	2.72039					3.67618	1.12474			90	0.420973	0.174796	0.701308	0.121756	0.764778	0.256413	0.127902	0.080034		0.330995	0.095559			90	3.01944	3.85052	1.99202	1.95226	5.55311		3.50909		3.31274	0.548581
	100	0.3047										0.3047				100	0.889937	0.75367	0.894811	0.516164	0.988167					0.80855	0.0821062			100
IV	10	0	0	0	0	0	0	0	0	0	0	0	0		IV	10	0	0	0	0	0	0	0	0	0	0	0		IV	10	0	0	0	0	0	0	0	0	0	0
	20	0	0	0	0	0	0	0	0	0	0	0	0			20	0	0	0	0	0	0	0	0	0	0	0			20	0	0	0	0	0	0	0	0	0	0
	30	0	0	0	0.294813	0.392104	0	0	0	0.283408	0.285969	0.125629	0.0521676			30	0	0	0	0	0	0	0	0	0	0	0			30	0.492637	0.544418	0.329499	0.230825	0.590886	0.89871	0.604414	0	0.461424	0.096342
	40	0	0	0	1.4808	1.71152	0.559088	0.57303	0	1.44226	0.681788	0.644849	0.214726			40	0	0	0	0	0	0	0	0	0	0	0			40	1.3177	0.887604	0.796493	1.23454	1.15729	1.87139	1.50204	0.736953	1.188	0.135787
	50	0	0.825602	0.792141	2.36994	2.26997	1.26571	1.71246	0.261729	2.6784	1.53314	1.37091	0.286976			50	0	0	0	0	0.67381	0.398167	0	0	0	0.119109	0.0820633			50	1.53374	1.08672	1.38707	1.85112	1.59613	2.29461	2.26461	2.09673	1.76384	0.154252
	60	0.73082	1.35273	1.32139	3.02482	2.26772	1.95991	1.88627	1.12748	2.9377	2.81911	1.94279	0.256159			60	0	0.4885	0.634111	0	1.14548	0.677332	0.331717	0.495413	0.171377	0.438215	0.121803			60	1.70835	0.504522	1.81126	2.09731	1.89735	3.17812	2.39521	2.75118	2.04291	0.282553
	70	0.723031	1.7213	1.70748	3.19542	2.79283	2.32251	2.04011	1.46611	3.33833	3.32017	2.26273	0.280592			70	0.500289	0.938436	1.01327	0.258524	1.16827	1.10703	0.231299	0.669471	0.448335	0.70388	0.121251			70	2.526	1.70962	2.19655	2.46257	2.48719	3.54982	2.52451	3.03678	2.56163	0.192702
	80	0.9431	2.06756	2.20025	4.59015	3.17393	2.67583	2.28615	1.6848	3.7499	3.95262	2.73243	0.355856			80	0.86545	1.21732	1.14467	0.521573	1.20454	1.44957	0.482385	1.154	0.845646	0.987239	0.11012			80	2.73917	1.22169	2.5553	2.2545	2.40934	3.58358	2.86229	2.95502	2.57261	0.240279
	90	1.59416	2.69455	2.40396	5.70607	3.48078	3.07038					3.15832	0.572523			90	1.01169	1.43445	1.6054	1.0444	1.32861	1.41082	0.311473	1.31314		1.1825	0.142666			90	2.14989	1.97513	2.59566	2.38798	2.53434		3.32612		2.49486	0.191769
	100	2.0926										2.0926				100	0.288646	1.56676	1.85438	1.51815	1.81655					1.4089	0.28779			100
V	10	0	0	0	0	0	0	0	0	0	0	0	0		V	10	0	0	0	0	0	0	0	0	0	0	0		V	10	0	0	0	0	0	0	0	0	0	0
	20	0	0	0	0	0	0	0	0	0	0	0	0			20	0	0	0	0	0	0	0	0	0	0	0			20	0	0	0.020367	0	0	0	0	0	0.00254587	0.00254587
	30	0	0	0	0.135909	0	0	0	0	0.123655	0	0.0259564	0.0173284			30	0	0	0	0	0	0	0	0	0	0	0			30	0	0.169843	0	0	0	0.215525	0	0	0.048171	0.0318294
	40	0	0	0	0.174984	0.428034	0.314323	0.383701	0	0.621993	0.467466	0.23905	0.0740726			40	0	0	0	0	0	-0.045278	0	0	0	-0.00503089	0.00503089			40	0.351514	0.266484	0.174566	0.193906	0	0.246414	0.284952	0.135927	0.20672	0.0380732
	50	0	0.168632	0.294653	0.35918	0.227748	0.787407	0.526239	0.204394	0.673231	0.386299	0.362778	0.076102			50	0	0	0	0	0.145013	0.196334	0	0	0	0.0379274	0.0254486			50	0.482856	0.287938	0.343885	0.22954	0	0.352531	0.446253	0.453915	0.324615	0.0556559
	60	0.238065	0.131408	0.145264	0.15191	0.164011	0.546377	0.846283	0.529054	0.811242	0.594383	0.4158	0.0895763			60	0	0.209864	0.390436	0	0.296354	0.336187	0.068656	0.291846	0.200848	0.199355	0.0485738			60	0.380587	0.480265	0.463115	0.025909	0.056105	0.294939	0.122114	0.298083	0.26514	0.0629849
	70	0.163884	0.083754	0.018456	0.13425	0.325739	0.415795	0.67317	0.404976	0.95433	0.720772	0.389513	0.0978348			70	0	0.584691	0.558281	0.259497	0.360107	0.22727	0.132506	0.2541	0.172586	0.283226	0.0637012			70	0.281563	0.660178	0.211598	0.078966	0.131346	0.624851	0.169153	0.154059	0.288964	0.0799729
	80	0.272314	0.250271	0.01193	0.361048	0.04781	0.309196	0.592495	0.449207	1.63887	1.24434	0.517748	0.165719			80	0	0.480382	0.573131	0.314574	0.335182	0.187332	0.341037	0.538845	0.436233	0.356302	0.0600976			80	0.509867	0.459944	0.512516	0.334507	0.384459	0.714655	0.098793	0.256614	0.408919	0.065807
	90	0.647629	0.178138	0.153833	0.761861	1.04381	0.9284					0.618945	0.15364			90	0.400441	0.347183	0.571728	0.157365	0.32976	0.257789	0.209282	0.535578		0.351141	0.0520931			90	0.920207	1.0076	0.847688	0.504627	0.606049		0.790123		0.779383	0.0779383
	100	1.98446										1.98446				100	1.06992	0.271647	0.392613	0.152521	0.791193					0.535579	0.171419			100
I+II+III+IV	10	0	0	0	0	0	0	0	0	0	0	0	0		I+II+III+IV	10	0	0	0	0	0	0	0	0	0	0	0		I+II+III+IV+V	10	0	0.119118	0	0	0	0	0	0	0.0148898	0.0148898
	20	0	0	0	0	0	0	0	0	0	0	0	0			20	0	0	0	0	0	0	0	0	0	0	0			20	0	0	0	0	-0.05151	0	0	0	-0.00643875	0.00643875
	30	0	0	0	1.11757	1.77607	0	0	0.028952	1.19383	1.08934	0.520577	0.218737			30	0	0	0	0	0	0	0	0	0	0	0			30	1.66311	2.27838	1.07081	0.61637	1.84886	1.86617	2.23722	0	1.44761	0.287377
	40	0	0	0	5.89269	6.01806	1.90425	2.07414	0	5.41498	3.16788	2.4472	0.805114			40	0	0	0	0	0	0.01187	0	0	0	0.00131889	0.00131889			40	4.28779	5.91426	2.8172	4.41197	4.84242	5.12248	4.41485	1.91802	4.21612	0.451558
	50	0	2.52642	2.48157	11.5014	8.30371	5.57501	7.46446	0.8718	11.6566	6.09949	5.64804	1.31407			50	0	0	0	0	1.16565	0.685222	0	-0.109593	0	0.193475	0.1445			50	6.61608	9.09582	4.85902	7.14036	8.87052	7.82436	7.24812	7.1485	7.35035	0.471006
	60	1.9137	5.42383	6.60521	16.6707	9.63621	8.34301	10.1667	3.81811	16.2061	9.39949	8.81831	1.52164			60	0	1.12933	1.07889	0	2.0795	1.13192	1.03309	0.998984	0.684175	0.903988	0.211593			60	8.71296	11.6088	7.12324	9.40106	11.9696	11.0839	9.45704	10.6473	10.0005	0.57705
	70	2.78137	7.23683	11.1445	18.7967	11.9243	9.89913	11.9057	6.32692	20.6763	11.3224	11.2014	1.70154			70	1.12718	2.07565	2.0053	0.790837	3.03765	1.85703	0.923722	1.05806	1.06773	1.54924	0.247568			70	10.7702	15.4014	9.61175	11.5741	15.7847	13.3881	11.8641	13.7279	12.7653	0.773868
	80	3.30861	9.27845	15.0554	24.7895	13.9675	8.81678	13.879	7.2892	22.8046	13.6332	13.2822	2.10435			80	1.54235	2.94903	1.95827	1.19683	3.15543	1.79072	1.13938	1.56428	1.56833	1.87385	0.238903			80	11.9265	12.3939	9.47724	12.7674	16.5622	12.8917	14.3788	16.7705	13.396	0.861352
	90	3.72996	10.8878	16.0618	30.0565	16.6078	10.4251					14.6282	3.626			90	2.02043	2.68877	2.63858	2.00062	4.76057	1.98688	0.892692	2.04551		2.37926	0.39145			90	12.7001	19.5206	12.2267	12.8634	21.022		16.4307		15.7939	1.55468
	100	4.77101										4.77101				100	4.00214	4.92306	4.99264	3.32318	6.73956					4.79611	0.575832			100

## Sheet: 80dB Click (20Hz) 3-4 week
ABR wavesforms Click 80dB
	PHPeB inj											mean	SEM	mean-SEM	mean+SEM			DKO										mean	SEM	mean-SEM	mean+SEM		WT									mean	SEM	mean-SEM	mean+SEM
	No	016960_1	016959_99	016955_95	016956_96	016957_97	016958_98	76358	76355	76356	76354							No	024890-20	024891-21	024892-22	024893-23	016961_2	016962_3	51488	85434	85433						No	16235_84	16242_91	16236_85	16238_87	16237_86	74861	84358	84357	0	0
	exp.date	2020-02-21	2020-02-21	2020-02-24	2020-02-24	2020-02-24	2020-02-26	2020-12-17	2020-12-18	2020-12-18	2020-12-18							exp.date	2020-03-27	2020-03-27	2020-03-30	2020-03-30	2020-02-21	2020-02-25	2020-07-29	2021-02-16	2021-02-16						exp.date	2020-02-26	2020-02-27	2020-02-27	2020-02-27	2020-02-27	2021-01-08	2021-02-11	2021-02-11	0	0
time (ms)	DOB	2020-01-31	2020-01-31	2020-01-31	2020-01-31	2020-01-31	2020-01-31	2020-11-27	2020-11-27	2020-11-27								DOB	2020-03-06	2020-03-06	2020-03-06	2020-03-06	2020-01-31	2020-01-31	2020-07-03	2021-01-17	2021-01-17						DOB	2020-01-30	2020-01-30	2020-01-30	2020-01-30	2020-01-30	2020-11-15	2021-01-13	2021-01-13	0	0
0		-5.18242e-09	-7.7611e-08	2.59985e-08	8.78378e-08	-7.56347e-08	9.83853e-08	-1.03725e-07	1.3891e-08	-1.4909e-08	4.79778e-08	-2.97172e-10	2.19386e-08	-2.22357e-08	2.16414e-08				-5.84438e-08	-5.26744e-08	-5.7188e-08	2.45505e-09	3.40777e-08	-5.1407e-08	-1.03419e-08	8.06475e-08	-5.76643e-08	-1.89488e-08	1.66564e-08	-3.56052e-08	-2.29239e-09			-5.75717e-08	-6.24878e-08	1.09296e-07	-2.02035e-08	-4.73832e-08	-1.33672e-07	-7.54568e-08	-1.97747e-08	-3.84067e-08	2.46296e-08	-6.30363e-08	-1.37771e-08
0.0410678		5.72216e-09	1.25362e-08	-3.09059e-08	6.25136e-08	-5.03227e-08	1.26129e-07	-7.48537e-08	-3.94136e-08	-3.44823e-08	-2.78992e-08	-5.09764e-09	1.89614e-08	-2.4059e-08	1.38637e-08				-1.13351e-07	-6.40232e-08	-6.14273e-08	-1.8512e-08	4.95254e-09	4.53579e-08	-4.44286e-08	7.96186e-08	8.59445e-09	-1.81354e-08	1.99207e-08	-3.80561e-08	1.78533e-09			3.44904e-08	-1.91794e-08	3.8734e-08	-4.8416e-08	-1.9434e-08	-7.6818e-08	8.86247e-08	2.03027e-07	2.51286e-08	3.15389e-08	-6.4103e-09	5.66675e-08
0.0821355		2.76604e-08	1.03073e-08	-5.15907e-08	8.41669e-08	-7.03205e-09	1.60391e-07	4.38867e-10	-4.0835e-09	2.81043e-08	-1.08216e-07	1.40147e-08	2.28388e-08	-8.82417e-09	3.68535e-08				-9.9009e-08	2.13268e-09	-2.33979e-08	-1.67787e-08	4.92775e-08	3.02628e-08	-5.82897e-09	3.97279e-08	2.57545e-08	2.37868e-10	1.50257e-08	-1.47878e-08	1.52635e-08			4.62547e-08	-5.96734e-09	1.55839e-08	5.20358e-08	1.41796e-08	3.662e-08	9.46968e-09	1.96175e-07	4.55439e-08	2.2618e-08	2.29259e-08	6.81619e-08
0.123203		4.46728e-08	-6.05801e-08	-1.13595e-08	9.7142e-09	9.30427e-09	1.55095e-07	-6.5945e-09	-1.5873e-08	2.05797e-09	-8.80778e-08	3.83593e-09	2.05319e-08	-1.6696e-08	2.43678e-08				-1.07631e-07	4.43015e-08	-3.67178e-10	5.20797e-09	7.18399e-08	1.13301e-08	1.59539e-08	1.26729e-08	2.06428e-08	8.21677e-09	1.62862e-08	-8.06942e-09	2.4503e-08			5.48814e-08	-1.27881e-08	2.69193e-08	3.66109e-08	1.09885e-08	5.73825e-08	-1.31216e-07	1.72154e-07	2.68666e-08	2.98012e-08	-2.93461e-09	5.66677e-08
0.164271		7.7156e-08	4.01648e-08	-6.65371e-08	2.68032e-08	2.53987e-08	1.39178e-07	-1.45857e-09	1.07698e-09	2.01013e-08	-6.86046e-08	1.93279e-08	1.94667e-08	-1.38836e-10	3.87946e-08				-9.07943e-08	2.89937e-08	-7.18207e-08	-1.11841e-08	3.62424e-08	-2.19476e-08	9.05967e-08	-1.01784e-07	1.39847e-08	-1.41904e-08	2.14456e-08	-3.56359e-08	7.25524e-09			9.10714e-08	-9.7665e-09	2.1109e-08	3.07823e-08	-1.05984e-08	6.90608e-08	-9.77276e-08	7.95237e-08	2.16818e-08	2.18673e-08	-1.8551e-10	4.35492e-08
0.205339		7.33865e-08	1.75371e-08	-8.91062e-08	4.44397e-08	-6.81002e-08	1.51035e-07	8.13073e-09	-1.28252e-09	1.47878e-08	-1.37998e-07	1.28299e-09	2.6325e-08	-2.5042e-08	2.7608e-08				-1.30974e-07	1.30565e-08	-1.50108e-07	4.54271e-10	-6.05774e-10	-2.71176e-08	1.00188e-07	-2.15297e-08	-2.029e-08	-2.63251e-08	2.50745e-08	-5.13997e-08	-1.25061e-09			1.44207e-07	-2.82679e-08	-2.37976e-09	2.20638e-09	-2.23338e-08	-1.37539e-08	-4.55267e-08	1.04119e-07	1.72838e-08	2.42077e-08	-6.92396e-09	4.14915e-08
0.246407		3.62903e-08	4.68549e-08	-4.96012e-08	9.5312e-08	-1.02967e-07	1.27717e-07	-2.68335e-08	4.12147e-08	-2.67618e-09	-1.28311e-07	3.7e-09	2.59751e-08	-2.22751e-08	2.96751e-08				-1.15653e-07	-1.86432e-08	-1.18603e-07	1.59385e-08	2.15817e-08	-2.5345e-09	1.5875e-07	2.00361e-08	-1.57757e-08	-6.10034e-09	2.73945e-08	-3.34948e-08	2.12942e-08			2.0938e-07	-4.12694e-08	-4.37885e-08	-4.54765e-08	-3.82928e-08	-4.43948e-08	-7.25508e-08	7.045e-08	-7.4285e-10	3.35911e-08	-3.4334e-08	3.28483e-08
0.287474		3.57006e-08	5.74785e-08	-4.11913e-09	1.3214e-07	-7.49531e-08	1.07285e-07	-3.45219e-08	6.11156e-08	-2.21929e-08	-1.98411e-08	2.38092e-08	2.09042e-08	2.90498e-09	4.47133e-08				-6.33364e-08	-1.5174e-08	-6.95102e-08	6.26358e-08	-2.01194e-08	1.85605e-08	1.09106e-07	-1.95383e-08	3.35062e-08	4.01447e-09	1.93683e-08	-1.53538e-08	2.33828e-08			1.23061e-07	-4.04463e-08	-3.63201e-09	-1.3786e-08	1.17969e-08	1.15615e-08	-1.1402e-08	7.59919e-08	1.91431e-08	1.90062e-08	1.36971e-10	3.81493e-08
0.328542		-2.15883e-08	5.16799e-08	1.73913e-08	1.69204e-07	-5.64377e-08	1.11723e-07	1.03825e-07	1.32603e-08	-3.14765e-09	1.25725e-08	3.98482e-08	2.18533e-08	1.79949e-08	6.17016e-08				-9.08778e-08	-2.9494e-08	-4.33245e-08	5.43932e-08	-3.84444e-08	8.25546e-09	6.84904e-08	-8.81945e-08	3.35847e-08	-1.39568e-08	1.94916e-08	-3.34484e-08	5.53478e-09			7.21682e-08	-2.93339e-08	9.41492e-08	4.53166e-08	1.83868e-08	-3.97493e-08	-2.6982e-08	9.04591e-08	2.80518e-08	1.96033e-08	8.44858e-09	4.76551e-08
0.36961		-3.81522e-08	5.5373e-08	3.23372e-08	1.29556e-07	-2.05824e-09	1.3715e-07	1.24218e-08	-4.87285e-10	1.44637e-08	-4.93247e-08	2.91279e-08	1.98547e-08	9.27321e-09	4.89826e-08				-1.44812e-07	-5.1176e-08	2.58425e-08	2.13608e-09	-2.30298e-08	-5.03198e-08	6.80203e-08	-1.69918e-07	1.61325e-08	-3.63471e-08	2.61389e-08	-6.2486e-08	-1.02082e-08			9.81138e-08	-8.95178e-08	3.69576e-08	-5.63485e-08	2.35649e-08	-3.32921e-08	-2.41445e-08	5.03095e-08	7.05363e-10	2.19392e-08	-2.12339e-08	2.26446e-08
0.410678		-3.51783e-08	6.16907e-08	3.00452e-08	5.01152e-08	1.08097e-07	1.88947e-07	-8.25621e-08	3.97839e-08	-2.6301e-09	-8.04614e-08	2.77847e-08	2.64583e-08	1.32641e-09	5.4243e-08				-1.76336e-07	-1.17757e-07	4.64924e-09	2.62683e-09	-4.19411e-08	-9.85123e-08	1.75701e-07	-1.05589e-07	6.61013e-08	-3.23397e-08	3.60227e-08	-6.83624e-08	3.68307e-09			7.71167e-08	-1.05444e-07	-2.26118e-08	-2.76995e-08	8.16069e-09	-1.23294e-08	-1.05753e-07	-1.13526e-08	-2.49891e-08	2.10779e-08	-4.6067e-08	-3.91123e-09
0.451745		-5.66385e-09	6.55744e-08	-5.10834e-08	8.49977e-09	1.06728e-08	1.53512e-07	-7.09871e-08	4.71159e-09	8.74146e-08	-5.30997e-08	1.49551e-08	2.21057e-08	-7.15054e-09	3.70608e-08				-1.42659e-07	-1.70638e-08	1.85624e-08	6.03202e-08	8.67359e-08	-6.84598e-08	1.01838e-07	3.78725e-08	8.81121e-08	1.83621e-08	2.7226e-08	-8.86392e-09	4.5588e-08			1.41919e-07	-9.19494e-08	-7.99271e-09	-1.3281e-08	1.3832e-07	-8.39798e-09	-3.05308e-07	3.15913e-08	-1.43873e-08	5.01059e-08	-6.44933e-08	3.57186e-08
0.492813		-2.04879e-08	9.49463e-08	-3.93404e-08	1.68018e-07	-1.56566e-07	1.18794e-07	-3.12778e-08	-4.82395e-09	-9.13014e-08	-5.48534e-08	-1.68926e-09	3.165e-08	-3.33393e-08	2.99608e-08				-3.76922e-07	-6.73181e-08	-1.40577e-07	-9.67563e-09	-7.16539e-08	-2.42937e-07	2.21158e-09	-1.66856e-07	-3.74834e-08	-1.23468e-07	4.12751e-08	-1.64743e-07	-8.21928e-08			1.70244e-08	-1.4065e-07	-1.25941e-07	5.66971e-08	-6.3957e-08	-8.54601e-08	4.04488e-08	2.20118e-08	-3.49783e-08	2.76698e-08	-6.26481e-08	-7.30842e-09
0.533881		1.0851e-07	1.57577e-07	-6.64379e-08	-2.06152e-08	1.56186e-07	1.84979e-07	-1.89481e-08	-1.86582e-08	1.37901e-07	2.37356e-08	6.44229e-08	2.95972e-08	3.48258e-08	9.40201e-08				2.43425e-07	1.09891e-07	-5.55616e-08	5.90132e-08	-2.63715e-08	-7.32457e-08	-8.15516e-08	-2.9145e-08	3.70153e-08	2.03855e-08	3.51765e-08	-1.47911e-08	5.5562e-08			2.49356e-07	-1.55077e-08	-7.7122e-10	-5.74584e-08	-6.3199e-08	-5.84987e-08	7.22202e-08	-1.30227e-07	-5.10728e-10	4.12549e-08	-4.17656e-08	4.07441e-08
0.574949		5.86281e-08	1.79904e-07	-9.86848e-08	-8.50082e-08	-3.70665e-08	1.43561e-07	-1.14945e-07	-4.52902e-08	1.96734e-07	1.30308e-07	3.2814e-08	3.87201e-08	-5.90602e-09	7.15341e-08				2.12192e-07	7.57628e-08	-6.3248e-09	-5.8363e-08	-1.17442e-07	1.19795e-07	-1.01779e-07	5.89786e-08	-2.34448e-08	1.77083e-08	3.61171e-08	-1.84088e-08	5.38254e-08			2.67618e-07	6.38088e-08	9.19954e-08	6.45037e-09	1.04046e-07	2.43046e-08	1.52313e-07	1.15292e-07	1.03229e-07	2.89255e-08	7.4303e-08	1.32154e-07
0.616016		-4.88335e-08	8.55843e-08	-7.99847e-08	8.55121e-08	-3.22853e-08	5.79153e-08	4.72088e-08	8.23819e-08	2.69143e-07	1.87843e-07	6.54485e-08	3.36186e-08	3.18299e-08	9.90671e-08				1.2432e-07	9.79522e-08	-5.90175e-08	-8.91725e-08	-6.82643e-08	-5.33362e-08	2.05224e-08	1.28178e-07	2.67862e-08	1.42187e-08	2.88045e-08	-1.45858e-08	4.30232e-08			3.80269e-07	2.69668e-07	8.83441e-08	8.89781e-08	1.79312e-07	1.43923e-07	4.26873e-07	1.97608e-07	2.21872e-07	4.49933e-08	1.76879e-07	2.66865e-07
0.657084		6.95519e-08	4.83146e-08	-8.45574e-08	1.00398e-07	9.49962e-08	1.48751e-07	1.59019e-07	4.13296e-08	3.77417e-07	3.30118e-07	1.28534e-07	4.33025e-08	8.52312e-08	1.71836e-07				3.70798e-07	2.5816e-07	1.52762e-07	8.90735e-08	6.23203e-08	-1.07146e-07	1.34986e-07	2.9175e-07	1.51024e-07	1.5597e-07	4.6842e-08	1.09128e-07	2.02812e-07			4.44601e-07	3.84115e-07	2.56896e-07	1.77647e-07	3.8807e-07	3.26123e-07	6.28614e-07	2.08669e-07	3.51842e-07	5.14225e-08	3.00419e-07	4.03264e-07
0.698152		1.34654e-07	5.16034e-08	-5.6892e-08	2.35485e-07	3.3138e-08	2.30995e-07	1.99343e-07	3.47033e-08	4.73966e-07	4.28438e-07	1.76543e-07	5.49151e-08	1.21628e-07	2.31459e-07				3.88743e-07	2.85406e-07	3.06904e-07	9.14986e-08	8.71162e-08	5.95704e-08	3.3705e-07	1.55864e-07	2.02791e-07	2.12771e-07	4.04579e-08	1.72314e-07	2.53229e-07			5.0144e-07	4.56867e-07	3.45378e-07	3.35608e-07	5.32886e-07	3.52405e-07	7.76519e-07	3.53526e-07	4.56829e-07	5.32293e-08	4.03599e-07	5.10058e-07
0.73922		5.48527e-08	1.47147e-07	8.71023e-08	2.98756e-07	1.77848e-07	1.5328e-07	1.28184e-07	3.78944e-08	4.78963e-07	4.67804e-07	2.03183e-07	5.05423e-08	1.52641e-07	2.53725e-07				4.09237e-07	3.95525e-07	3.5884e-07	1.76494e-07	1.66185e-07	1.88008e-07	3.49397e-07	2.086e-07	1.349e-07	2.65243e-07	3.67805e-08	2.28462e-07	3.02023e-07			5.50944e-07	4.88512e-07	3.7745e-07	3.63172e-07	6.08555e-07	3.2669e-07	6.59282e-07	3.73758e-07	4.68545e-07	4.46576e-08	4.23888e-07	5.13203e-07
0.780287		-1.511e-08	2.0694e-07	1.42645e-07	3.98283e-07	1.60332e-07	1.64459e-07	1.03848e-07	-2.08854e-08	4.09726e-07	4.72463e-07	2.0227e-07	5.45658e-08	1.47704e-07	2.56836e-07				2.6152e-07	3.48645e-07	2.95437e-07	1.39985e-07	1.4158e-07	1.40993e-07	2.79858e-07	1.56025e-07	6.08924e-08	2.02771e-07	3.18586e-08	1.70912e-07	2.34629e-07			4.82072e-07	4.26744e-07	3.98729e-07	4.22294e-07	6.44614e-07	4.05716e-07	5.31279e-07	5.11608e-07	4.77882e-07	2.95756e-08	4.48306e-07	5.07458e-07
0.821355		3.71316e-08	1.46488e-07	1.72104e-07	4.70295e-07	1.48325e-07	1.42902e-07	1.38076e-07	-6.81421e-08	4.1088e-07	4.13782e-07	2.01184e-07	5.52823e-08	1.45902e-07	2.56466e-07				2.46351e-07	2.47816e-07	2.41636e-07	1.86549e-07	1.36889e-07	1.32374e-07	2.58343e-07	2.09838e-07	1.01242e-07	1.95671e-07	1.9717e-08	1.75954e-07	2.15388e-07			4.45957e-07	4.30776e-07	3.6573e-07	3.6166e-07	5.83707e-07	4.79082e-07	5.24242e-07	5.22957e-07	4.64264e-07	2.77815e-08	4.36482e-07	4.92045e-07
0.862423		4.10016e-08	1.06885e-07	2.45549e-07	5.06287e-07	1.53235e-07	1.08947e-07	1.5777e-07	-4.55744e-08	4.24783e-07	3.47448e-07	2.04633e-07	5.52227e-08	1.4941e-07	2.59856e-07				2.78329e-07	2.45613e-07	2.66879e-07	2.36173e-07	1.72677e-07	2.35822e-07	3.13087e-07	1.85522e-07	1.17571e-07	2.27964e-07	1.99938e-08	2.0797e-07	2.47957e-07			3.32299e-07	4.01106e-07	2.57154e-07	3.8118e-07	6.24457e-07	4.69006e-07	5.09709e-07	4.94412e-07	4.33665e-07	4.06135e-08	3.93052e-07	4.74279e-07
0.903491		-3.54538e-09	2.01233e-07	2.9256e-07	4.93882e-07	6.28339e-08	1.44717e-07	9.83578e-08	-6.4881e-09	3.28301e-07	3.40552e-07	1.9524e-07	5.24081e-08	1.42832e-07	2.47648e-07				9.28812e-08	1.25442e-07	2.59173e-07	1.87293e-07	1.61489e-07	2.80168e-07	2.39734e-07	9.18771e-08	1.45312e-07	1.7593e-07	2.34675e-08	1.52462e-07	1.99397e-07			3.44854e-07	4.48643e-07	1.98588e-07	3.03615e-07	7.02723e-07	4.5817e-07	4.20363e-07	5.2482e-07	4.25222e-07	5.36514e-08	3.71571e-07	4.78873e-07
0.944559		-1.29186e-08	1.92139e-07	2.8283e-07	4.17398e-07	4.36089e-08	1.34699e-07	1.12825e-07	9.82374e-08	2.88943e-07	2.45555e-07	1.80332e-07	4.11385e-08	1.39193e-07	2.2147e-07				-6.34878e-08	1.00939e-07	2.6184e-07	1.3816e-07	8.05456e-08	1.76746e-07	2.31784e-07	-7.52006e-09	1.38647e-07	1.17517e-07	3.50209e-08	8.24962e-08	1.52538e-07			4.76818e-07	4.97306e-07	1.9177e-07	2.70034e-07	6.39136e-07	5.54101e-07	3.70395e-07	5.98619e-07	4.49772e-07	5.62299e-08	3.93542e-07	5.06002e-07
0.985626		-4.60308e-08	1.26228e-07	2.56968e-07	3.20225e-07	3.42058e-08	1.52859e-07	1.16479e-07	8.48153e-08	2.49303e-07	1.64597e-07	1.45965e-07	3.4659e-08	1.11306e-07	1.80624e-07				-8.2563e-08	1.34158e-07	1.96252e-07	2.10944e-07	7.88463e-08	6.45205e-08	1.96551e-07	-2.2601e-08	7.22996e-08	9.42675e-08	3.38707e-08	6.03968e-08	1.28138e-07			7.53887e-07	4.17653e-07	2.00205e-07	2.40053e-07	6.85288e-07	6.94878e-07	3.75501e-07	7.50935e-07	5.148e-07	8.21273e-08	4.32673e-07	5.96927e-07
1.02669		-5.68111e-08	1.34369e-07	2.22609e-07	3.35544e-07	3.39545e-08	3.14163e-07	1.10689e-07	1.00643e-07	1.80257e-07	2.47479e-07	1.6229e-07	3.88757e-08	1.23414e-07	2.01165e-07				-1.68017e-07	9.48786e-08	1.46498e-07	2.04216e-07	1.08422e-07	5.13959e-08	6.87799e-08	2.31796e-08	1.66601e-08	6.06681e-08	3.48039e-08	2.58642e-08	9.5472e-08			1.05584e-06	4.71933e-07	2.00927e-07	2.40446e-07	8.60722e-07	8.50201e-07	6.31806e-07	1.10453e-06	6.77051e-07	1.23301e-07	5.5375e-07	8.00351e-07
1.06776		-1.56765e-08	1.01203e-07	1.89619e-07	3.71205e-07	1.49941e-07	5.17457e-07	9.13631e-08	6.45495e-08	2.53352e-07	2.97476e-07	2.02049e-07	5.071e-08	1.51339e-07	2.52759e-07				-2.25751e-07	6.06929e-08	2.79672e-08	1.80405e-07	8.40379e-08	-3.24218e-08	2.95329e-08	-7.28824e-08	8.13412e-09	6.63498e-09	3.76281e-08	-3.09931e-08	4.42631e-08			1.18727e-06	5.84069e-07	3.03333e-07	3.63054e-07	1.12162e-06	9.96451e-07	9.36921e-07	1.61377e-06	8.88311e-07	1.57821e-07	7.3049e-07	1.04613e-06
1.10883		-8.2008e-09	6.11798e-08	8.36076e-08	4.0593e-07	3.89525e-07	6.47465e-07	6.16504e-08	3.58926e-08	3.1804e-07	5.34935e-07	2.53002e-07	7.4447e-08	1.78555e-07	3.27449e-07				-2.22479e-07	-3.57223e-08	-6.73356e-08	1.8254e-07	7.78652e-08	-1.37647e-07	-2.79441e-08	-1.08372e-07	-5.85999e-08	-4.41883e-08	3.94447e-08	-8.3633e-08	-4.74364e-09			1.32043e-06	7.99813e-07	5.05921e-07	5.12039e-07	1.39333e-06	1.12194e-06	1.15913e-06	2.09398e-06	1.11332e-06	1.84871e-07	9.28452e-07	1.29819e-06
1.1499		-3.97563e-08	3.96864e-08	1.13695e-07	5.19985e-07	7.35135e-07	7.69255e-07	1.34448e-07	5.9818e-08	3.74326e-07	7.44179e-07	3.45077e-07	1.02385e-07	2.42692e-07	4.47462e-07				-2.87555e-07	-9.62957e-08	-8.80326e-08	7.45897e-08	8.18423e-08	-1.57733e-07	-8.07173e-08	-9.98613e-08	-1.74592e-08	-7.45802e-08	3.79298e-08	-1.1251e-07	-3.66504e-08			1.36838e-06	1.06477e-06	6.28993e-07	7.02582e-07	1.71457e-06	1.23556e-06	1.43177e-06	2.54655e-06	1.33665e-06	2.15626e-07	1.12102e-06	1.55227e-06
1.19097		1.82517e-08	9.79351e-08	2.58507e-07	8.53388e-07	1.13186e-06	8.68747e-07	2.40383e-07	6.47292e-08	4.59038e-07	1.01936e-06	5.0122e-07	1.35007e-07	3.66213e-07	6.36227e-07				-2.52096e-07	-1.17559e-07	-1.54369e-07	5.56042e-09	5.60619e-08	-2.98567e-07	-1.23242e-07	-1.88592e-07	7.27984e-09	-1.18391e-07	4.05137e-08	-1.58905e-07	-7.78777e-08			1.36407e-06	1.27885e-06	6.97227e-07	1.01068e-06	1.84322e-06	1.19748e-06	1.79108e-06	2.82093e-06	1.50044e-06	2.31075e-07	1.26937e-06	1.73152e-06
1.23203		-1.53195e-08	1.33926e-07	4.90344e-07	1.4066e-06	1.51189e-06	9.67763e-07	4.60409e-07	2.58421e-08	6.61947e-07	1.26656e-06	6.90996e-07	1.80731e-07	5.10265e-07	8.71728e-07				-2.2278e-07	-8.38901e-08	-1.88558e-07	-3.23789e-08	3.567e-08	-3.50101e-07	-2.29152e-07	-3.08481e-07	-1.75383e-08	-1.55245e-07	4.53662e-08	-2.00612e-07	-1.09879e-07			1.28657e-06	1.44078e-06	8.70104e-07	1.22339e-06	2.03902e-06	1.12721e-06	2.01587e-06	2.7614e-06	1.59554e-06	2.2104e-07	1.3745e-06	1.81658e-06
1.2731		-1.3976e-07	1.9845e-07	8.51326e-07	2.07451e-06	1.83851e-06	9.65266e-07	7.55468e-07	5.26254e-08	7.94249e-07	1.54241e-06	8.93305e-07	2.35762e-07	6.57543e-07	1.12907e-06				-2.47563e-07	-5.52309e-08	-1.89553e-07	-1.00091e-07	-2.82126e-09	-3.03084e-07	-2.5042e-07	-3.839e-07	-3.98245e-08	-1.74721e-07	4.39513e-08	-2.18672e-07	-1.3077e-07			1.21027e-06	1.59481e-06	1.04327e-06	1.47441e-06	2.01598e-06	1.11424e-06	2.00258e-06	2.34791e-06	1.60043e-06	1.69457e-07	1.43098e-06	1.76989e-06
1.31417		-5.30309e-08	4.41046e-07	1.3021e-06	2.7282e-06	2.08202e-06	9.1112e-07	1.1142e-06	6.52376e-08	1.02453e-06	1.60227e-06	1.12177e-06	2.74465e-07	8.47304e-07	1.39623e-06				-2.70067e-07	-3.54e-08	-2.2351e-07	-6.60585e-08	-1.79828e-08	-3.41907e-07	-2.78496e-07	-3.49832e-07	-6.78916e-08	-1.83461e-07	4.52409e-08	-2.28701e-07	-1.3822e-07			1.10836e-06	1.69867e-06	1.12952e-06	1.63184e-06	1.73799e-06	9.99442e-07	1.78753e-06	1.46066e-06	1.44425e-06	1.12919e-07	1.33133e-06	1.55717e-06
1.35524		6.7875e-10	6.34528e-07	1.75641e-06	3.24932e-06	1.95543e-06	8.7964e-07	1.50339e-06	1.49556e-07	1.23964e-06	1.5224e-06	1.2891e-06	3.01152e-07	9.87947e-07	1.59025e-06				-2.70296e-07	-1.04639e-07	-1.4424e-07	-7.4004e-08	-5.23664e-09	-3.70714e-07	-2.55506e-07	-3.16543e-07	-6.34906e-08	-1.78297e-07	4.268e-08	-2.20977e-07	-1.35617e-07			1.0216e-06	1.68239e-06	1.17549e-06	1.6508e-06	1.12565e-06	7.74149e-07	1.45604e-06	2.7401e-07	1.14502e-06	1.66586e-07	9.7843e-07	1.3116e-06
1.3963		1.09164e-07	8.45552e-07	2.12585e-06	3.58863e-06	1.64535e-06	7.68924e-07	1.8614e-06	2.68476e-07	1.48652e-06	1.2235e-06	1.39234e-06	3.21116e-07	1.07122e-06	1.71345e-06				-3.20916e-07	-1.43038e-07	-1.2932e-07	-8.26177e-08	3.06598e-08	-3.85394e-07	-1.86412e-07	-3.55827e-07	-3.64034e-08	-1.78808e-07	4.87914e-08	-2.27599e-07	-1.30016e-07			8.84946e-07	1.465e-06	1.124e-06	1.48749e-06	2.50321e-07	2.48588e-07	8.18738e-07	-1.10645e-06	6.46579e-07	3.01184e-07	3.45395e-07	9.47763e-07
1.43737		1.87943e-07	1.11681e-06	2.28892e-06	3.59912e-06	1.19985e-06	5.09097e-07	2.23654e-06	3.37333e-07	1.79177e-06	7.9036e-07	1.40577e-06	3.39333e-07	1.06644e-06	1.74511e-06				-3.81635e-07	-1.87095e-07	-1.47615e-07	-1.23436e-07	-6.82377e-09	-3.33116e-07	-2.30239e-07	-3.47669e-07	4.77865e-08	-1.89982e-07	5.00023e-08	-2.39985e-07	-1.3998e-07			6.61986e-07	1.12079e-06	8.94281e-07	1.11217e-06	-8.3105e-07	-3.78184e-07	-6.70524e-08	-2.53379e-06	-2.60617e-09	4.42986e-07	-4.45592e-07	4.4038e-07
1.47844		2.72331e-07	1.33815e-06	2.14084e-06	3.19456e-06	5.52645e-07	1.69474e-07	2.4199e-06	4.52284e-07	1.95459e-06	2.98263e-07	1.2793e-06	3.43043e-07	9.36261e-07	1.62235e-06				-4.15352e-07	-2.30841e-07	-1.49442e-07	-1.11255e-07	5.56547e-08	-3.59003e-07	-1.94322e-07	-3.22584e-07	-8.81738e-09	-1.92885e-07	5.2646e-08	-2.45531e-07	-1.40239e-07			2.46443e-07	6.35722e-07	5.47536e-07	6.12114e-07	-2.04433e-06	-9.50551e-07	-1.06924e-06	-3.68235e-06	-7.13082e-07	5.48655e-07	-1.26174e-06	-1.64427e-07
1.51951		3.23997e-07	1.48051e-06	1.61077e-06	2.32338e-06	-2.43009e-07	-1.66847e-07	2.31766e-06	6.45871e-07	2.00827e-06	-2.12929e-07	1.00877e-06	3.34457e-07	6.74311e-07	1.34322e-06				-4.18129e-07	-2.41357e-07	-9.03441e-08	-7.92207e-08	1.21637e-07	-3.56444e-07	-8.87319e-08	-2.49405e-07	-2.82233e-08	-1.58913e-07	5.68823e-08	-2.15795e-07	-1.02031e-07			-3.1209e-07	-2.78092e-08	1.42085e-07	-1.28594e-07	-3.17882e-06	-1.47305e-06	-2.1023e-06	-4.5181e-06	-1.44983e-06	6.03951e-07	-2.05379e-06	-8.45884e-07
1.56057		3.27754e-07	1.54595e-06	8.90233e-07	1.03965e-06	-1.07655e-06	-5.83524e-07	1.90808e-06	8.59524e-07	1.9649e-06	-6.89545e-07	6.18647e-07	3.45749e-07	2.72898e-07	9.64397e-07				-4.51205e-07	-2.50473e-07	-4.20422e-08	-1.91891e-08	1.66432e-07	-2.82105e-07	-4.32869e-08	-2.88403e-07	6.53569e-09	-1.33749e-07	6.45321e-08	-1.98281e-07	-6.92164e-08			-1.07346e-06	-9.12077e-07	-4.10081e-07	-9.88519e-07	-4.04907e-06	-1.83669e-06	-2.98485e-06	-5.06777e-06	-2.16531e-06	5.97328e-07	-2.76264e-06	-1.56799e-06
1.60164		3.00364e-07	1.54165e-06	5.95932e-09	-4.94784e-07	-1.90616e-06	-9.81412e-07	1.21587e-06	9.47196e-07	1.87247e-06	-1.20483e-06	1.29632e-07	4.01021e-07	-2.71389e-07	5.30653e-07				-4.79258e-07	-2.82931e-07	-8.92211e-08	1.14889e-08	1.16157e-07	-2.20517e-07	-8.08912e-08	-3.28781e-07	-1.1099e-07	-1.62771e-07	6.10622e-08	-2.23834e-07	-1.01709e-07			-1.92573e-06	-1.91647e-06	-1.00184e-06	-1.88056e-06	-4.44023e-06	-2.15628e-06	-3.73038e-06	-5.03489e-06	-2.7608e-06	5.10191e-07	-3.27099e-06	-2.25061e-06
1.64271		1.63601e-07	1.37744e-06	-1.01873e-06	-2.09027e-06	-2.62992e-06	-1.20113e-06	1.87348e-07	9.60149e-07	1.60785e-06	-1.58865e-06	-4.23231e-07	4.70993e-07	-8.94224e-07	4.77615e-08				-4.42219e-07	-2.38133e-07	-2.74356e-08	-2.26356e-08	6.51054e-08	-1.71955e-07	-9.51007e-08	-2.47845e-07	-7.9857e-08	-1.40008e-07	5.1067e-08	-1.91075e-07	-8.89414e-08			-2.76066e-06	-2.7491e-06	-1.59629e-06	-2.69875e-06	-4.39453e-06	-2.32639e-06	-4.16352e-06	-4.44469e-06	-3.14174e-06	3.74644e-07	-3.51638e-06	-2.7671e-06
1.68378		7.78497e-08	1.0171e-06	-2.01168e-06	-3.55249e-06	-3.15076e-06	-1.17985e-06	-7.69421e-07	1.00357e-06	1.07039e-06	-1.75615e-06	-9.25144e-07	5.40545e-07	-1.46569e-06	-3.84599e-07				-3.84033e-07	-1.09737e-07	-7.37258e-08	-2.33697e-08	-7.95229e-08	-1.80474e-07	-1.18661e-07	-2.12581e-07	-8.89362e-08	-1.41227e-07	3.57607e-08	-1.76987e-07	-1.05466e-07			-3.35709e-06	-3.50058e-06	-2.09715e-06	-3.43452e-06	-4.02407e-06	-2.35759e-06	-4.21138e-06	-3.26997e-06	-3.28154e-06	2.58762e-07	-3.54031e-06	-3.02278e-06
1.72485		-3.0107e-08	4.11804e-07	-2.92237e-06	-4.71548e-06	-3.4916e-06	-1.09342e-06	-1.6844e-06	9.0835e-07	3.85139e-07	-1.91959e-06	-1.41517e-06	5.94435e-07	-2.0096e-06	-8.20732e-07				-3.43985e-07	-8.2655e-08	-1.17483e-07	-7.96228e-08	-2.29141e-07	-1.93679e-07	-8.21998e-08	-1.47476e-07	-5.65642e-08	-1.4809e-07	3.11019e-08	-1.79191e-07	-1.16988e-07			-3.67498e-06	-4.01705e-06	-2.49606e-06	-3.88081e-06	-3.47244e-06	-2.28867e-06	-3.96168e-06	-1.98487e-06	-3.22207e-06	2.93067e-07	-3.51514e-06	-2.929e-06
1.76591		-2.79253e-07	-1.96122e-07	-3.52679e-06	-5.41663e-06	-3.56389e-06	-8.26362e-07	-2.5188e-06	7.08532e-07	-6.02969e-07	-2.06047e-06	-1.82828e-06	6.08352e-07	-2.43663e-06	-1.21992e-06				-2.22566e-07	-1.41101e-07	-1.27607e-07	-8.19381e-08	-3.47332e-07	-1.67468e-07	-8.52725e-08	-1.08872e-07	1.67733e-08	-1.40598e-07	3.38754e-08	-1.74474e-07	-1.06723e-07			-3.65376e-06	-4.2253e-06	-2.70662e-06	-4.02468e-06	-2.79686e-06	-2.04077e-06	-3.54123e-06	-8.04852e-07	-2.97426e-06	4.03832e-07	-3.37809e-06	-2.57043e-06
1.80698		-4.6643e-07	-8.22424e-07	-3.86559e-06	-5.77146e-06	-3.25755e-06	-6.42845e-07	-3.09367e-06	4.58485e-07	-1.74438e-06	-2.12107e-06	-2.13269e-06	5.96381e-07	-2.72907e-06	-1.53631e-06				-4.02897e-08	1.0612e-08	-1.24801e-07	-4.14896e-08	-4.22429e-07	-1.76737e-07	-7.00129e-08	-9.67583e-08	-2.39562e-08	-1.0954e-07	4.33912e-08	-1.52931e-07	-6.6149e-08			-3.37171e-06	-4.11783e-06	-2.67082e-06	-3.88047e-06	-2.16735e-06	-1.55594e-06	-2.83948e-06	6.29642e-09	-2.57466e-06	4.75586e-07	-3.05025e-06	-2.09908e-06
1.84805		-5.45147e-07	-1.43034e-06	-3.94176e-06	-5.66452e-06	-2.6458e-06	-5.53435e-07	-3.49841e-06	1.29225e-07	-2.88303e-06	-2.10477e-06	-2.3138e-06	5.65044e-07	-2.87884e-06	-1.74875e-06				7.64447e-08	1.00404e-07	-2.33377e-08	3.55743e-08	-4.3795e-07	-2.11755e-07	-7.20875e-08	-1.22622e-07	-5.21631e-08	-7.86103e-08	5.54919e-08	-1.34102e-07	-2.31184e-08			-2.995e-06	-3.81952e-06	-2.48619e-06	-3.40127e-06	-1.51663e-06	-9.19807e-07	-1.87726e-06	4.87356e-07	-2.06604e-06	5.01216e-07	-2.56726e-06	-1.56482e-06
1.88912		-5.77059e-07	-1.86822e-06	-3.72435e-06	-5.18617e-06	-1.74294e-06	-6.05772e-07	-3.66669e-06	-1.34957e-07	-3.90919e-06	-1.89575e-06	-2.33111e-06	5.37411e-07	-2.86852e-06	-1.7937e-06				1.40253e-07	2.41437e-07	1.68739e-08	-2.9938e-08	-4.05339e-07	-2.28608e-07	-7.73051e-08	-1.59693e-07	-7.39656e-08	-6.40316e-08	6.40912e-08	-1.28123e-07	5.9593e-11			-2.55747e-06	-3.36961e-06	-2.18504e-06	-2.71393e-06	-8.23516e-07	-2.46721e-07	-7.61635e-07	6.84558e-07	-1.49667e-06	4.98253e-07	-1.99492e-06	-9.98418e-07
1.93018		-6.01401e-07	-2.25791e-06	-3.24038e-06	-4.39959e-06	-7.32284e-07	-7.67789e-07	-3.76832e-06	-4.40072e-07	-4.61241e-06	-1.65591e-06	-2.24761e-06	5.19989e-07	-2.7676e-06	-1.72762e-06				1.82369e-07	2.67834e-07	-3.46053e-08	-4.91195e-08	-3.82529e-07	-2.41297e-07	-1.52783e-07	-2.04215e-07	-4.75065e-09	-6.87885e-08	6.82763e-08	-1.37065e-07	-5.12228e-10			-2.1558e-06	-2.7148e-06	-1.83391e-06	-1.89882e-06	-1.99245e-07	4.27611e-07	3.61892e-07	7.13625e-07	-9.12431e-07	4.853e-07	-1.39773e-06	-4.27131e-07
1.97125		-6.09668e-07	-2.54965e-06	-2.50808e-06	-3.25421e-06	1.38581e-08	-9.17791e-07	-3.64413e-06	-8.32568e-07	-4.99196e-06	-1.24635e-06	-2.05405e-06	5.03871e-07	-2.55793e-06	-1.55018e-06				2.22135e-07	3.37449e-07	-1.06581e-07	-1.6135e-08	-3.48005e-07	-2.11339e-07	-2.20936e-07	-1.75047e-07	-6.1771e-08	-6.447e-08	7.32641e-08	-1.37734e-07	8.79414e-09			-1.65588e-06	-1.90129e-06	-1.38523e-06	-9.93948e-07	3.37967e-07	9.15477e-07	1.08665e-06	7.04212e-07	-3.61505e-07	4.40113e-07	-8.01619e-07	7.86082e-08
2.01232		-6.07728e-07	-2.59108e-06	-1.53512e-06	-1.8991e-06	4.36917e-07	-9.40447e-07	-3.32882e-06	-1.12659e-06	-4.98311e-06	-7.77604e-07	-1.73527e-06	4.92119e-07	-2.22739e-06	-1.24315e-06				1.41245e-07	3.91923e-07	-1.51298e-07	5.26205e-09	-3.17467e-07	-2.10429e-07	-2.30916e-07	-1.29145e-07	-6.63426e-09	-5.63844e-08	7.29317e-08	-1.29316e-07	1.65473e-08			-1.09615e-06	-1.02883e-06	-9.18258e-07	-1.60794e-07	7.67827e-07	1.20959e-06	1.31613e-06	7.32775e-07	1.02786e-07	3.62688e-07	-2.59902e-07	4.65474e-07
2.05339		-4.87512e-07	-2.51575e-06	-4.322e-07	-5.08638e-07	5.95253e-07	-6.9642e-07	-2.61726e-06	-1.37138e-06	-4.7564e-06	-4.02669e-07	-1.3193e-06	4.93989e-07	-1.81329e-06	-8.25309e-07				1.86206e-07	2.92159e-07	-1.06767e-07	1.22282e-09	-2.28437e-07	-2.03431e-07	-1.74705e-07	-1.06787e-07	-1.35677e-08	-3.93452e-08	5.92985e-08	-9.86438e-08	1.99533e-08			-3.88069e-07	-2.25107e-07	-4.89156e-07	5.30192e-07	1.23827e-06	1.22377e-06	1.16961e-06	6.92742e-07	4.69032e-07	2.61879e-07	2.07152e-07	7.30911e-07
2.09446		-3.1526e-07	-2.30198e-06	6.22838e-07	8.17261e-07	6.57902e-07	-4.67408e-07	-1.81388e-06	-1.61805e-06	-4.42763e-06	-2.10974e-07	-9.05718e-07	5.21313e-07	-1.42703e-06	-3.84405e-07				1.80623e-07	2.55253e-07	-4.91592e-08	7.64762e-08	-4.29891e-08	-1.66055e-07	-9.19737e-08	-1.16689e-07	-9.73895e-08	-5.76703e-09	4.81213e-08	-5.38883e-08	4.23542e-08			3.21994e-07	4.43069e-07	-1.0667e-07	1.13823e-06	1.71214e-06	9.78687e-07	7.93184e-07	5.88347e-07	7.33623e-07	1.96662e-07	5.3696e-07	9.30285e-07
2.13552		-1.41563e-07	-1.88718e-06	1.38351e-06	1.77365e-06	7.10004e-07	-3.07335e-07	-9.78541e-07	-1.68326e-06	-3.78682e-06	-2.27066e-07	-5.1446e-07	5.24677e-07	-1.03914e-06	1.02172e-08				1.76545e-07	1.38773e-07	-1.34126e-07	9.98756e-08	2.27259e-07	-9.84103e-08	-3.89312e-08	-1.96204e-07	-1.71755e-07	3.36233e-10	5.39074e-08	-5.35712e-08	5.42436e-08			8.25637e-07	1.07851e-06	3.0181e-07	1.54864e-06	2.18043e-06	6.0104e-07	3.33048e-07	3.05231e-07	8.96793e-07	2.39789e-07	6.57004e-07	1.13658e-06
2.17659		-3.17131e-08	-1.29122e-06	1.91322e-06	2.1587e-06	7.03496e-07	-9.28565e-08	-1.61088e-07	-1.67182e-06	-3.02354e-06	-3.06937e-07	-1.80376e-07	4.96921e-07	-6.77297e-07	3.16545e-07				1.25293e-07	-3.30915e-08	-1.16885e-07	-1.50143e-08	4.80951e-07	-1.77209e-08	-2.69032e-08	-9.46122e-08	-1.58303e-07	1.59682e-08	6.39823e-08	-4.80141e-08	7.99505e-08			1.17462e-06	1.61275e-06	6.10617e-07	1.66611e-06	2.35359e-06	2.71679e-07	8.04744e-09	-2.06337e-07	9.36385e-07	3.21013e-07	6.15371e-07	1.2574e-06
2.21766		8.72967e-09	-7.16088e-07	2.04678e-06	2.09732e-06	8.3083e-07	7.95661e-08	4.4448e-07	-1.63001e-06	-2.18619e-06	-2.67613e-07	7.07805e-08	4.40366e-07	-3.69585e-07	5.11146e-07				1.87203e-07	-1.53325e-07	-1.44146e-07	-2.24268e-08	5.63649e-07	1.35424e-07	-1.70207e-08	-7.31158e-08	-1.19654e-07	3.96209e-08	7.65306e-08	-3.69097e-08	1.16151e-07			1.33744e-06	2.02262e-06	8.04988e-07	1.6392e-06	2.16117e-06	-1.75604e-07	-6.3035e-08	-9.20295e-07	8.5081e-07	4.00359e-07	4.50451e-07	1.25117e-06
2.25873		3.99661e-08	-6.56409e-08	1.85669e-06	1.73343e-06	1.09486e-06	3.13583e-08	9.74903e-07	-1.41111e-06	-1.27524e-06	-2.01094e-08	2.95911e-07	3.55127e-07	-5.92162e-08	6.51038e-07				2.27712e-07	-2.72732e-07	6.0756e-08	-4.94396e-09	5.55049e-07	1.8672e-07	1.15576e-07	8.44307e-08	-1.07204e-07	9.39293e-08	7.6872e-08	1.70573e-08	1.70801e-07			1.24661e-06	2.16804e-06	9.61471e-07	1.56422e-06	1.65354e-06	-7.57201e-07	-1.0884e-07	-1.61249e-06	6.39419e-07	4.68171e-07	1.71248e-07	1.10759e-06
2.29979		4.26537e-08	4.57436e-07	1.35061e-06	1.20384e-06	1.39634e-06	-2.40283e-07	1.39027e-06	-1.06251e-06	-3.57743e-07	3.7005e-07	4.55066e-07	2.73816e-07	1.8125e-07	7.28883e-07				1.65605e-07	-4.19652e-07	1.95781e-07	6.35447e-08	4.18188e-07	2.12885e-07	1.08702e-07	1.28872e-07	-1.07167e-07	8.51954e-08	7.82346e-08	6.96083e-09	1.6343e-07			9.67685e-07	2.14779e-06	9.4921e-07	1.45788e-06	8.81152e-07	-1.05085e-06	1.41001e-07	-2.08505e-06	4.26102e-07	4.88645e-07	-6.2543e-08	9.14748e-07
2.34086		-1.38171e-08	8.07173e-07	8.72384e-07	4.95072e-07	1.45999e-06	-6.62264e-07	1.74015e-06	-5.43694e-07	6.35749e-07	7.75078e-07	5.56582e-07	2.4628e-07	3.10302e-07	8.02862e-07				1.62003e-07	-4.259e-07	2.05871e-07	1.17399e-07	2.74522e-07	1.43853e-07	1.63282e-07	-1.97148e-08	-3.72671e-08	6.48942e-08	6.97609e-08	-4.8667e-09	1.34655e-07			6.37973e-07	1.8746e-06	8.44505e-07	1.34626e-06	1.17989e-07	-1.11048e-06	4.30589e-07	-2.33618e-06	2.25657e-07	4.80506e-07	-2.54849e-07	7.06163e-07
2.38193		-5.18167e-08	9.57223e-07	5.90212e-07	-2.75152e-07	1.21822e-06	-1.02788e-06	1.95869e-06	-1.73319e-07	1.54811e-06	9.50028e-07	5.69432e-07	2.9452e-07	2.74911e-07	8.63952e-07				2.04237e-07	-2.92805e-07	2.51956e-07	2.19565e-07	1.75281e-07	1.53492e-07	9.70583e-08	-2.25338e-08	-9.25457e-08	7.70783e-08	5.99125e-08	1.71658e-08	1.36991e-07			4.41142e-07	1.45348e-06	7.38954e-07	1.17193e-06	-6.08671e-07	-1.13505e-06	5.37327e-07	-2.34275e-06	3.20453e-08	4.56197e-07	-4.24152e-07	4.88242e-07
2.423		5.07128e-08	1.00041e-06	3.13531e-07	-7.56978e-07	7.32458e-07	-1.22058e-06	1.93919e-06	1.08425e-07	2.30865e-06	9.77237e-07	5.45306e-07	3.46162e-07	1.99144e-07	8.91467e-07				3.25673e-07	-1.11126e-07	2.05495e-07	2.54338e-07	9.05177e-08	2.30414e-07	1.01794e-07	6.7764e-08	-6.25983e-08	1.22475e-07	4.86604e-08	7.38142e-08	1.71135e-07			3.19665e-07	1.01248e-06	5.29349e-07	1.08367e-06	-1.26815e-06	-8.81016e-07	3.28519e-07	-1.96206e-06	-1.04693e-07	3.97226e-07	-5.01919e-07	2.92533e-07
2.46407		1.37085e-07	8.02162e-07	1.46718e-07	-9.8759e-07	9.73577e-08	-1.26281e-06	1.90667e-06	3.35597e-07	2.71766e-06	9.33131e-07	4.82598e-07	3.79161e-07	1.03437e-07	8.61759e-07				2.70315e-07	-2.78148e-08	1.72329e-07	1.85504e-07	4.64605e-08	1.52579e-07	6.44829e-08	1.20148e-07	6.04003e-08	1.16045e-07	2.99156e-08	8.61293e-08	1.4596e-07			3.46681e-07	6.80984e-07	4.30647e-07	9.12577e-07	-1.66168e-06	-4.82366e-07	-2.3441e-08	-1.23355e-06	-1.28769e-07	3.26933e-07	-4.55702e-07	1.98165e-07
2.50513		2.87102e-07	4.41599e-07	-1.31945e-08	-1.01606e-06	-4.91498e-07	-1.26943e-06	1.63575e-06	5.1449e-07	2.94599e-06	6.385e-07	3.67325e-07	3.92154e-07	-2.48295e-08	7.59479e-07				2.37907e-07	9.6615e-08	1.76245e-07	1.15324e-07	-2.14687e-08	1.24895e-07	1.03309e-07	1.60189e-07	1.12948e-08	1.1159e-07	2.65481e-08	8.50419e-08	1.38138e-07			3.23149e-07	4.81003e-07	4.13617e-07	6.70788e-07	-1.817e-06	-1.02449e-07	-4.13771e-07	-3.20528e-07	-9.56489e-08	2.82513e-07	-3.78162e-07	1.86864e-07
2.5462		3.72201e-07	2.00298e-07	-1.20053e-07	-8.63778e-07	-8.78899e-07	-1.12989e-06	1.29687e-06	6.80653e-07	2.95331e-06	2.46123e-07	2.75684e-07	3.82333e-07	-1.06649e-07	6.58016e-07				2.6919e-07	2.35095e-07	2.36366e-07	8.53235e-08	-8.89202e-08	1.47337e-07	1.0905e-07	2.02243e-07	-2.28926e-08	1.3031e-07	4.09926e-08	8.93176e-08	1.71303e-07			2.45015e-07	3.0084e-07	4.0053e-07	3.69665e-07	-1.64312e-06	3.45882e-07	-7.91326e-07	6.80683e-07	-1.14789e-08	2.78887e-07	-2.90366e-07	2.67408e-07
2.58727		4.20048e-07	-4.70024e-08	-1.66423e-07	-7.03437e-07	-9.88831e-07	-8.19652e-07	9.2764e-07	7.82768e-07	2.58106e-06	-7.71609e-08	1.90901e-07	3.3545e-07	-1.44549e-07	5.26351e-07				2.37717e-07	2.86932e-07	2.22297e-07	8.39119e-08	-1.06447e-07	1.24631e-07	1.16299e-07	1.53324e-07	5.06561e-08	1.29925e-07	3.90578e-08	9.08668e-08	1.68982e-07			1.89849e-07	3.2063e-08	2.89434e-07	4.95962e-08	-1.21064e-06	8.03511e-07	-1.08676e-06	1.62385e-06	8.63629e-08	3.27132e-07	-2.40769e-07	4.13495e-07
2.62834		4.50801e-07	-1.76957e-07	-1.75365e-07	-7.26696e-07	-1.03518e-06	-3.0344e-07	4.31619e-07	7.71274e-07	2.13233e-06	-4.98302e-07	8.70084e-08	2.87859e-07	-2.0085e-07	3.74867e-07				1.82921e-07	2.72273e-07	1.72082e-07	8.78504e-09	-9.19386e-08	9.48733e-08	6.40686e-08	1.44017e-07	9.00125e-09	9.51203e-08	3.69368e-08	5.81835e-08	1.32057e-07			8.3177e-08	-2.81295e-07	6.00162e-08	-3.96986e-07	-5.39144e-07	1.20719e-06	-1.3057e-06	2.26481e-06	1.36509e-07	3.93709e-07	-2.572e-07	5.30217e-07
2.6694		3.82231e-07	-2.74242e-07	-2.71596e-07	-1.01649e-06	-1.04168e-06	1.54972e-07	-6.38e-08	6.32633e-07	1.61743e-06	-9.40344e-07	-8.20886e-08	2.64043e-07	-3.46131e-07	1.81954e-07				1.64556e-07	2.02997e-07	1.4674e-07	-2.82498e-08	-1.04885e-07	6.79473e-08	-2.1335e-08	4.35406e-08	-4.19174e-09	5.19022e-08	3.42294e-08	1.76728e-08	8.61315e-08			-8.07904e-08	-5.88525e-07	-2.33083e-07	-8.65847e-07	2.72826e-07	1.62831e-06	-1.17259e-06	2.68382e-06	2.05515e-07	4.65271e-07	-2.59756e-07	6.70786e-07
2.71047		2.51639e-07	-2.71971e-07	-3.98728e-07	-1.42477e-06	-1.11722e-06	4.62684e-07	-5.40749e-07	3.88755e-07	1.01547e-06	-1.26249e-06	-2.89738e-07	2.58578e-07	-5.48316e-07	-3.11603e-08				1.126e-07	1.5893e-07	9.37727e-08	-3.00495e-08	-1.6782e-07	4.45243e-08	-7.58615e-08	4.39877e-08	7.1706e-08	2.79766e-08	3.40684e-08	-6.09176e-09	6.2045e-08			-1.07618e-07	-9.7325e-07	-4.67387e-07	-1.30064e-06	1.16872e-06	1.87904e-06	-7.64195e-07	2.66263e-06	2.62163e-07	5.15637e-07	-2.53475e-07	7.778e-07
2.75154		2.70048e-08	-1.8333e-07	-5.95081e-07	-1.82855e-06	-1.18582e-06	7.25917e-07	-9.28467e-07	1.92965e-07	5.42357e-07	-1.51009e-06	-4.74309e-07	2.76673e-07	-7.50982e-07	-1.97637e-07				1.36222e-08	8.98003e-08	5.3123e-08	-4.40012e-08	-2.33475e-07	1.20608e-07	-1.25377e-07	8.54395e-08	4.48982e-08	5.15333e-10	3.85677e-08	-3.80523e-08	3.9083e-08			-1.95072e-10	-1.16092e-06	-6.94511e-07	-1.59224e-06	1.86924e-06	1.84433e-06	-2.69445e-07	2.38011e-06	2.97046e-07	5.39387e-07	-2.42341e-07	8.36433e-07
2.79261		-1.77023e-07	-1.15642e-07	-8.3901e-07	-2.02947e-06	-9.97882e-07	8.43211e-07	-1.12858e-06	2.61218e-08	1.79111e-07	-1.66178e-06	-5.90094e-07	2.82056e-07	-8.72151e-07	-3.08038e-07				-7.5758e-08	6.15317e-08	3.59557e-08	-4.68995e-08	-2.15996e-07	1.28538e-07	-8.86717e-08	1.99791e-07	1.0022e-08	9.45911e-10	4.15106e-08	-4.05647e-08	4.24566e-08			2.13129e-07	-1.26759e-06	-8.69531e-07	-1.71839e-06	2.33419e-06	1.59466e-06	3.66462e-07	1.84897e-06	3.12738e-07	5.36575e-07	-2.23837e-07	8.49312e-07
2.83368		-2.43369e-07	-2.01928e-07	-9.68241e-07	-1.95684e-06	-6.60584e-07	9.58925e-07	-1.17084e-06	-5.2159e-08	-1.31518e-07	-1.69685e-06	-6.1234e-07	2.73723e-07	-8.86064e-07	-3.38617e-07				-1.44534e-07	8.69964e-08	8.68435e-08	-3.17991e-08	-1.41915e-07	9.84187e-08	-8.14799e-08	2.13913e-07	-6.49338e-08	2.38998e-09	4.13992e-08	-3.90092e-08	4.37892e-08			5.57437e-07	-1.34885e-06	-8.7214e-07	-1.63814e-06	2.35175e-06	1.00694e-06	1.09831e-06	1.25321e-06	3.01065e-07	5.03038e-07	-2.01973e-07	8.04102e-07
2.87474		-2.88183e-07	-2.90272e-07	-9.73208e-07	-1.62179e-06	-1.21538e-07	1.06679e-06	-1.16051e-06	-2.36523e-07	-3.99086e-07	-1.4865e-06	-5.51082e-07	2.5016e-07	-8.01242e-07	-3.00922e-07				-1.38924e-07	-2.33069e-09	2.34224e-08	-7.33791e-08	-1.75847e-07	9.89021e-08	-1.15228e-07	1.73579e-07	4.73038e-08	-1.80557e-08	3.88467e-08	-5.69025e-08	2.0791e-08			8.33733e-07	-1.3166e-06	-7.50296e-07	-1.30084e-06	2.11402e-06	2.08548e-07	1.85185e-06	7.94178e-07	3.04324e-07	4.72747e-07	-1.68423e-07	7.77071e-07
2.91581		-3.2792e-07	-3.98633e-07	-7.33656e-07	-1.01939e-06	5.3978e-07	1.03895e-06	-1.16234e-06	-3.43931e-07	-7.43168e-07	-1.09529e-06	-4.2456e-07	2.26897e-07	-6.51457e-07	-1.97663e-07				-9.51578e-08	-4.5307e-08	3.25514e-08	-1.09943e-07	-8.87697e-08	7.01372e-08	-9.69689e-08	1.10779e-07	1.74095e-07	-5.3982e-09	3.51141e-08	-4.05123e-08	2.97159e-08			1.11654e-06	-1.04545e-06	-4.65389e-07	-8.0262e-07	1.7282e-06	-5.74237e-07	2.44213e-06	2.5694e-07	3.32014e-07	4.56403e-07	-1.24388e-07	7.88417e-07
2.95688		-3.28269e-07	-4.53099e-07	-1.71319e-07	-4.69828e-08	1.10223e-06	9.2029e-07	-1.11512e-06	-4.06635e-07	-1.13069e-06	-6.16847e-07	-2.24644e-07	2.34985e-07	-4.59629e-07	1.03408e-08				-5.71679e-08	-1.12182e-07	7.98945e-08	-1.28216e-07	9.57485e-08	6.67073e-08	-7.27678e-08	3.42505e-08	1.2948e-07	3.9719e-09	3.23575e-08	-2.83856e-08	3.63294e-08			1.30555e-06	-6.59366e-07	-5.68678e-08	-1.81896e-07	1.15793e-06	-1.20813e-06	2.50519e-06	-3.6962e-08	3.53181e-07	4.27939e-07	-7.47578e-08	7.8112e-07
2.99795		-2.38582e-07	-4.46782e-07	4.7025e-07	1.21364e-06	1.50769e-06	6.40524e-07	-1.00003e-06	-5.04397e-07	-1.58487e-06	-1.02826e-07	-4.5383e-09	3.05699e-07	-3.10237e-07	3.0116e-07				-4.70592e-08	-1.10401e-07	8.29222e-08	-4.08406e-08	2.10751e-07	1.23606e-07	-1.06059e-07	-5.6773e-08	1.44237e-07	2.22648e-08	3.96961e-08	-1.74312e-08	6.19609e-08			1.2951e-06	-1.14747e-07	3.35771e-07	4.80181e-07	4.7813e-07	-1.51602e-06	2.34161e-06	-2.9071e-07	3.76164e-07	4.0081e-07	-2.46461e-08	7.76975e-07
3.03901		-1.4773e-07	-3.52173e-07	1.06319e-06	2.45658e-06	1.49548e-06	2.386e-07	-7.83906e-07	-5.55692e-07	-2.08001e-06	5.5926e-07	1.8936e-07	4.05632e-07	-2.16272e-07	5.94992e-07				-4.624e-08	-8.12836e-08	5.42902e-08	5.32856e-10	2.75938e-07	7.23346e-08	-3.99111e-08	-1.0859e-07	1.03843e-07	2.56571e-08	3.93189e-08	-1.36618e-08	6.4976e-08			1.12849e-06	4.67802e-07	7.46916e-07	1.07347e-06	-1.16195e-07	-1.66967e-06	2.2838e-06	-3.52592e-07	4.45253e-07	4.17431e-07	2.78219e-08	8.62683e-07
3.08008		9.86058e-08	-3.39783e-07	1.6208e-06	3.62861e-06	1.05641e-06	-3.12982e-07	-4.56569e-07	-5.89501e-07	-2.5034e-06	1.22816e-06	3.43035e-07	5.19482e-07	-1.76447e-07	8.62517e-07				-2.04743e-08	1.66198e-09	3.22283e-08	-4.4589e-08	3.11063e-07	3.02911e-08	-5.64364e-08	-5.87913e-08	5.11898e-08	2.73492e-08	3.7943e-08	-1.05938e-08	6.52923e-08			8.0537e-07	9.63565e-07	9.66808e-07	1.46358e-06	-5.80304e-07	-1.59626e-06	2.16134e-06	-2.88461e-07	4.86955e-07	4.30868e-07	5.60864e-08	9.17823e-07
3.12115		2.96244e-07	-1.02754e-07	2.0255e-06	4.41965e-06	3.94311e-07	-7.69964e-07	-1.68843e-07	-5.44407e-07	-2.68089e-06	1.79502e-06	4.66387e-07	6.05912e-07	-1.39525e-07	1.0723e-06				-5.10852e-08	-2.59981e-08	3.30323e-08	-1.56375e-08	2.79865e-07	5.32169e-08	-1.60383e-07	-1.29593e-07	6.6553e-08	5.55227e-09	4.28898e-08	-3.73376e-08	4.84421e-08			3.75796e-07	1.49018e-06	1.00159e-06	1.60471e-06	-9.36473e-07	-1.36106e-06	1.67348e-06	-7.33389e-08	4.71861e-07	4.16068e-07	5.57927e-08	8.87928e-07
3.16222		5.06938e-07	2.163e-07	2.19031e-06	4.72368e-06	-2.32886e-07	-1.11915e-06	1.57163e-07	-5.32694e-07	-2.76581e-06	2.09592e-06	5.23977e-07	6.52573e-07	-1.28596e-07	1.17655e-06				-7.49855e-08	-2.04091e-08	2.07048e-08	-3.71623e-08	2.44766e-07	1.46326e-08	-2.49373e-07	-1.42839e-07	1.32477e-08	-2.57131e-08	4.48436e-08	-7.05567e-08	1.91305e-08			-1.49868e-07	1.81783e-06	9.62502e-07	1.55445e-06	-1.13504e-06	-9.34365e-07	1.17656e-06	3.25257e-07	4.52166e-07	3.93825e-07	5.83407e-08	8.45991e-07
3.20329		6.20973e-07	5.45714e-07	2.21426e-06	4.60479e-06	-7.14949e-07	-1.37036e-06	5.74103e-07	-4.5484e-07	-2.7449e-06	2.20081e-06	5.4756e-07	6.59088e-07	-1.11528e-07	1.20665e-06				-7.44541e-08	3.44894e-08	-4.99582e-09	3.41138e-08	1.72624e-07	1.35366e-08	-2.97583e-07	-1.29336e-07	-4.25221e-08	-3.26808e-08	4.33627e-08	-7.60435e-08	1.06819e-08			-6.53391e-07	2.00891e-06	8.35636e-07	1.24864e-06	-1.15124e-06	-4.76624e-07	8.61914e-07	8.29253e-07	4.37887e-07	3.81939e-07	5.5948e-08	8.19827e-07
3.24435		6.13321e-07	8.21935e-07	1.95e-06	4.00056e-06	-9.67126e-07	-1.55878e-06	9.56767e-07	-3.00754e-07	-2.53784e-06	1.96857e-06	4.94665e-07	6.06435e-07	-1.11769e-07	1.1011e-06				-1.50779e-07	-3.46746e-08	-7.4462e-08	1.25148e-07	4.9332e-08	2.05605e-08	-2.96397e-07	-1.47285e-07	-3.97337e-08	-6.09212e-08	4.17865e-08	-1.02708e-07	-1.91347e-08			-1.08419e-06	1.96469e-06	6.86934e-07	8.98074e-07	-9.99023e-07	-7.36535e-08	4.75933e-07	1.20162e-06	3.83798e-07	3.73434e-07	1.03643e-08	7.57232e-07
3.28542		6.1541e-07	1.07224e-06	1.48618e-06	3.03747e-06	-1.00639e-06	-1.56735e-06	1.24848e-06	-8.23494e-08	-2.18114e-06	1.71338e-06	4.33593e-07	5.14364e-07	-8.07705e-08	9.47957e-07				-1.42774e-07	-8.42653e-08	-1.5627e-07	7.52535e-08	-6.47006e-08	1.33001e-08	-2.45133e-07	-9.09093e-08	-6.68643e-08	-8.4707e-08	3.12204e-08	-1.15927e-07	-5.34865e-08			-1.33879e-06	1.84169e-06	5.07098e-07	4.85984e-07	-8.26077e-07	3.08737e-07	1.45295e-07	1.51022e-06	3.2927e-07	3.75351e-07	-4.60816e-08	7.04621e-07
3.32649		5.23528e-07	1.22736e-06	8.09701e-07	1.85653e-06	-8.99813e-07	-1.48836e-06	1.40069e-06	1.48469e-07	-1.52719e-06	1.36729e-06	3.4182e-07	3.93348e-07	-5.15276e-08	7.35169e-07				-6.7672e-08	-1.83304e-07	-2.18883e-07	2.74422e-08	-1.3764e-07	-2.52583e-08	-2.68182e-07	3.21553e-09	-1.21137e-07	-1.10158e-07	3.41197e-08	-1.44277e-07	-7.60379e-08			-1.43462e-06	1.5735e-06	2.66487e-07	1.56741e-07	-5.07099e-07	6.03829e-07	-1.15484e-07	1.56243e-06	2.63223e-07	3.57362e-07	-9.41387e-08	6.20585e-07
3.36756		4.95975e-07	1.27154e-06	1.39098e-07	6.48094e-07	-7.33688e-07	-1.25389e-06	1.43156e-06	3.50895e-07	-6.41116e-07	6.64257e-07	2.37273e-07	2.76375e-07	-3.91027e-08	5.13648e-07				-1.16095e-08	-2.50558e-07	-3.10033e-07	2.20958e-08	-1.32262e-07	-1.35104e-08	-3.05394e-07	-3.37654e-08	-1.16523e-07	-1.27951e-07	4.37541e-08	-1.71705e-07	-8.41969e-08			-1.4146e-06	1.25938e-06	3.0935e-08	1.15385e-08	-9.2002e-08	9.56875e-07	-1.51806e-07	1.6576e-06	2.8224e-07	3.4449e-07	-6.22498e-08	6.2673e-07
3.40862		4.37611e-07	1.18651e-06	-4.4767e-07	-4.47614e-07	-5.25257e-07	-8.71021e-07	1.34711e-06	6.67538e-07	3.70652e-07	1.44136e-07	1.862e-07	2.38197e-07	-5.19978e-08	4.24397e-07				-2.14207e-08	-2.82993e-07	-3.53654e-07	-9.11097e-10	-1.78495e-07	8.43344e-08	-1.99815e-07	-2.05626e-09	-1.20258e-07	-1.19474e-07	4.86647e-08	-1.68139e-07	-7.08096e-08			-1.28163e-06	9.11188e-07	-1.14275e-07	-8.36326e-08	2.66898e-07	1.31701e-06	-1.10223e-07	1.70084e-06	3.25772e-07	3.36861e-07	-1.10894e-08	6.62633e-07
3.44969		3.28316e-07	1.0732e-06	-8.82276e-07	-1.36816e-06	-3.56828e-07	-3.84708e-07	1.22714e-06	9.25203e-07	1.39207e-06	-2.62767e-07	1.69119e-07	3.03094e-07	-1.33975e-07	4.72213e-07				-7.61734e-08	-3.48416e-07	-3.11011e-07	9.14141e-08	-2.45685e-07	1.07762e-07	-1.99304e-07	3.0744e-08	-1.75877e-07	-1.25172e-07	5.71113e-08	-1.82283e-07	-6.80605e-08			-1.04875e-06	5.70014e-07	-1.99739e-07	-8.32303e-08	5.48667e-07	1.58985e-06	-1.75523e-07	1.57417e-06	3.46932e-07	3.23104e-07	2.38281e-08	6.70037e-07
3.49076		2.06823e-07	8.60755e-07	-1.24012e-06	-2.15169e-06	-1.61893e-07	8.46401e-08	1.08022e-06	1.04843e-06	2.25482e-06	-6.54809e-07	1.32718e-07	4.02598e-07	-2.6988e-07	5.35315e-07				-9.0978e-08	-4.30011e-07	-2.74624e-07	1.04456e-07	-2.47828e-07	1.04546e-07	-2.11599e-07	8.96047e-08	-1.36271e-07	-1.21412e-07	6.35272e-08	-1.84939e-07	-5.78844e-08			-7.5631e-07	3.38185e-07	-2.70984e-07	-1.10966e-07	8.2508e-07	1.8441e-06	-8.07465e-08	1.46038e-06	4.06092e-07	3.18297e-07	8.77954e-08	7.24389e-07
3.53183		1.06835e-07	5.30905e-07	-1.41681e-06	-2.71382e-06	1.41283e-07	5.49382e-07	9.09755e-07	9.4357e-07	3.07075e-06	-9.29056e-07	1.19279e-07	4.92788e-07	-3.73508e-07	6.12067e-07				-1.04084e-08	-4.55713e-07	-2.04492e-07	1.63715e-07	-2.64395e-07	3.76834e-08	-1.73526e-07	2.1359e-07	-2.34725e-07	-1.03141e-07	7.29166e-08	-1.76058e-07	-3.02246e-08			-4.5106e-07	1.59795e-07	-2.81136e-07	-1.18703e-07	1.0009e-06	2.05134e-06	2.15372e-07	1.24783e-06	4.78042e-07	3.07849e-07	1.70193e-07	7.85891e-07
3.5729		3.37864e-09	2.38762e-07	-1.39021e-06	-2.9917e-06	3.99862e-07	9.61186e-07	6.45858e-07	7.50016e-07	3.72505e-06	-1.08239e-06	1.25981e-07	5.56699e-07	-4.30718e-07	6.8268e-07				5.95919e-08	-4.88311e-07	-1.61967e-07	2.31e-07	-1.40293e-07	6.27005e-08	-1.36751e-07	3.25763e-07	-2.47393e-07	-5.50733e-08	8.36606e-08	-1.38734e-07	2.85873e-08			-1.38798e-07	5.18769e-08	-2.50734e-07	-4.6522e-08	1.14241e-06	2.09495e-06	4.9264e-07	1.12463e-06	5.58807e-07	2.92473e-07	2.66333e-07	8.5128e-07
3.61396		-1.42804e-08	4.75451e-08	-1.1942e-06	-2.99006e-06	6.70577e-07	1.28834e-06	4.39976e-07	5.94075e-07	4.09959e-06	-1.03237e-06	1.90919e-07	5.82456e-07	-3.91537e-07	7.73375e-07				6.14599e-08	-4.39421e-07	-6.6068e-08	2.10048e-07	-3.58888e-08	1.11494e-07	-1.33847e-07	3.80164e-07	-1.85449e-07	-1.08342e-08	7.94815e-08	-9.03158e-08	6.86473e-08			1.73887e-07	1.64845e-08	-1.0959e-07	7.91547e-08	1.2245e-06	1.95106e-06	5.36989e-07	1.06608e-06	6.17321e-07	2.58119e-07	3.59202e-07	8.7544e-07
3.65503		-2.83955e-08	-7.50197e-08	-9.02876e-07	-2.76611e-06	9.44719e-07	1.59097e-06	1.71033e-07	3.88989e-07	4.3192e-06	-1.04624e-06	2.59627e-07	5.88343e-07	-3.28716e-07	8.4797e-07				-1.27027e-09	-3.58107e-07	8.69357e-08	7.34134e-08	1.30019e-07	1.93904e-07	-1.22231e-07	4.04134e-07	-1.50278e-07	2.85022e-08	7.35253e-08	-4.50231e-08	1.02028e-07			4.68233e-07	4.50227e-08	2.04475e-08	2.12315e-07	1.27171e-06	1.75473e-06	6.53231e-07	9.95282e-07	6.77621e-07	2.19863e-07	4.57759e-07	8.97484e-07
3.6961		-1.05332e-08	-2.29593e-07	-6.12909e-07	-2.31096e-06	1.13894e-06	1.74274e-06	-1.30504e-07	1.91174e-07	4.2595e-06	-8.56414e-07	3.18144e-07	5.57988e-07	-2.39844e-07	8.76132e-07				-6.23046e-08	-2.02466e-07	1.84126e-07	-1.09866e-09	2.32186e-07	3.09727e-07	-6.30629e-08	4.78997e-07	-8.33751e-08	8.8081e-08	7.44574e-08	1.36236e-08	1.62538e-07			7.8624e-07	4.23869e-08	2.21012e-07	4.49595e-07	1.23755e-06	1.6792e-06	8.94121e-07	6.92624e-07	7.50341e-07	1.88854e-07	5.61487e-07	9.39195e-07
3.73717		-1.81097e-08	-3.53105e-07	-2.98683e-07	-1.77575e-06	1.21771e-06	1.79591e-06	-3.67034e-07	3.0775e-08	3.888e-06	-5.66122e-07	3.55359e-07	4.98726e-07	-1.43367e-07	8.54085e-07				-1.25855e-07	-6.64094e-08	2.52658e-07	6.19234e-08	3.41012e-07	3.3691e-07	-3.98246e-08	5.24628e-07	-7.10016e-08	1.34893e-07	7.78008e-08	5.70926e-08	2.12694e-07			1.08107e-06	9.01525e-08	4.02341e-07	6.74843e-07	1.14812e-06	1.42699e-06	1.02896e-06	3.61217e-07	7.76712e-07	1.64295e-07	6.12417e-07	9.41007e-07
3.77823		3.29121e-08	-2.64717e-07	2.87995e-08	-1.16109e-06	1.27829e-06	1.77054e-06	-6.35352e-07	-1.80504e-07	3.36873e-06	-2.27365e-07	4.01024e-07	4.27097e-07	-2.60723e-08	8.28121e-07				-1.85041e-07	5.79902e-08	3.91194e-07	4.79076e-08	4.42434e-07	4.23908e-07	5.9065e-09	5.42281e-07	-1.19603e-07	1.78553e-07	9.0512e-08	8.8041e-08	2.69065e-07			1.37972e-06	7.11868e-08	6.36032e-07	8.07914e-07	1.01276e-06	1.09524e-06	1.05552e-06	8.65361e-08	7.68114e-07	1.68651e-07	5.99463e-07	9.36764e-07
3.8193		1.17211e-07	-2.19806e-07	2.92553e-07	-4.54339e-07	1.36902e-06	1.66003e-06	-9.0526e-07	-3.41287e-07	2.69822e-06	1.88065e-07	4.40441e-07	3.54273e-07	8.61679e-08	7.94714e-07				-1.27069e-07	1.9011e-07	3.89926e-07	1.70516e-08	5.38526e-07	4.89685e-07	9.62183e-08	5.83824e-07	-5.25818e-08	2.36188e-07	9.01568e-08	1.46031e-07	3.26345e-07			1.58681e-06	1.64379e-07	8.8371e-07	8.85838e-07	7.71406e-07	7.90674e-07	1.04059e-06	-1.17652e-07	7.50719e-07	1.85111e-07	5.65608e-07	9.35831e-07
3.86037		1.85243e-07	-1.27125e-07	5.63367e-07	2.47761e-07	1.41302e-06	1.51002e-06	-8.77022e-07	-4.7076e-07	1.85414e-06	5.19695e-07	4.81834e-07	2.80537e-07	2.01297e-07	7.62371e-07				-6.72931e-08	2.86519e-07	4.02046e-07	-1.2663e-08	5.80867e-07	5.90546e-07	8.64545e-08	4.82277e-07	-9.71013e-09	2.59894e-07	8.8728e-08	1.71166e-07	3.48622e-07			1.70175e-06	3.36795e-07	1.10669e-06	9.73507e-07	5.35847e-07	4.03029e-07	1.01743e-06	-4.84346e-07	6.98838e-07	2.31231e-07	4.67607e-07	9.30068e-07
3.90144		3.20884e-07	-2.25622e-08	7.77583e-07	8.72665e-07	1.46281e-06	1.33965e-06	-7.06802e-07	-5.08319e-07	1.04811e-06	9.22755e-07	5.50677e-07	2.37572e-07	3.13105e-07	7.88249e-07				-1.04826e-08	4.14741e-07	4.88859e-07	1.06805e-07	5.38884e-07	6.68645e-07	1.46084e-07	4.59124e-07	-3.44081e-08	3.08695e-07	8.62555e-08	2.22439e-07	3.9495e-07			1.58985e-06	4.46007e-07	1.32289e-06	1.00301e-06	3.22562e-07	-2.08595e-08	1.04468e-06	-8.54886e-07	6.06657e-07	2.82369e-07	3.24287e-07	8.89026e-07
3.94251		3.46074e-07	1.06896e-07	8.9642e-07	1.4261e-06	1.41361e-06	1.22169e-06	-4.80657e-07	-4.73166e-07	2.69554e-07	1.29326e-06	6.01978e-07	2.36541e-07	3.65437e-07	8.3852e-07				1.7394e-07	5.32771e-07	4.69717e-07	1.13359e-07	4.32532e-07	6.9434e-07	2.8557e-07	4.44092e-07	7.38971e-08	3.57802e-07	6.96025e-08	2.882e-07	4.27405e-07			1.50505e-06	5.94646e-07	1.41863e-06	9.8782e-07	2.89442e-09	-4.0157e-07	9.09685e-07	-1.03736e-06	4.97474e-07	3.18819e-07	1.78656e-07	8.16293e-07
3.98357		4.10044e-07	3.09875e-07	9.9515e-07	1.76755e-06	1.28179e-06	9.85552e-07	-2.74575e-07	-3.54994e-07	-5.2138e-07	1.63834e-06	6.23735e-07	2.63733e-07	3.60002e-07	8.87468e-07				2.05249e-07	5.84362e-07	4.88118e-07	1.60512e-07	3.68528e-07	6.94093e-07	2.95622e-07	5.09417e-07	1.15441e-07	3.80149e-07	6.7166e-08	3.12983e-07	4.47315e-07			1.43447e-06	6.91286e-07	1.3456e-06	9.90594e-07	-3.3867e-07	-7.30485e-07	7.40917e-07	-1.10369e-06	3.78753e-07	3.4318e-07	3.55727e-08	7.21933e-07
4.02464		3.98059e-07	4.67973e-07	1.03443e-06	2.00634e-06	1.13784e-06	7.88986e-07	-5.05688e-08	-2.08733e-07	-1.09133e-06	1.88511e-06	6.36811e-07	3.00473e-07	3.36338e-07	9.37284e-07				2.77314e-07	6.33116e-07	6.43634e-07	2.24237e-07	2.85977e-07	6.47143e-07	1.73306e-07	5.59909e-07	2.23274e-07	4.07546e-07	6.88604e-08	3.38685e-07	4.76406e-07			1.28898e-06	7.82612e-07	1.19982e-06	9.50779e-07	-6.42285e-07	-1.04147e-06	6.42982e-07	-1.18784e-06	2.49197e-07	3.64552e-07	-1.15354e-07	6.13749e-07
4.06571		3.17829e-07	5.38616e-07	1.06161e-06	2.21514e-06	1.03908e-06	5.82306e-07	2.69706e-07	-9.8969e-08	-1.53565e-06	2.06759e-06	6.45726e-07	3.39768e-07	3.05958e-07	9.85494e-07				3.84209e-07	6.76439e-07	6.75731e-07	1.89949e-07	2.55752e-07	5.94329e-07	1.23873e-07	5.42333e-07	2.76415e-07	4.13226e-07	7.12577e-08	3.41968e-07	4.84483e-07			1.12162e-06	8.38372e-07	1.11573e-06	8.35986e-07	-8.5606e-07	-1.1597e-06	4.77254e-07	-1.25418e-06	1.39878e-07	3.69038e-07	-2.2916e-07	5.08916e-07
4.10678		2.49154e-07	6.11587e-07	1.04089e-06	2.39385e-06	8.88837e-07	3.46365e-07	6.03249e-07	8.87088e-08	-1.86863e-06	2.22431e-06	6.57832e-07	3.74815e-07	2.83017e-07	1.03265e-06				4.73666e-07	7.40474e-07	5.43627e-07	1.88275e-07	2.50751e-07	4.88286e-07	9.82404e-08	5.33795e-07	2.70393e-07	3.98612e-07	6.89823e-08	3.2963e-07	4.67594e-07			9.64444e-07	8.72149e-07	9.94726e-07	6.95755e-07	-1.08303e-06	-1.3615e-06	1.55545e-07	-1.17162e-06	8.30862e-09	3.68087e-07	-3.59778e-07	3.76395e-07
4.14784		2.0798e-07	7.74199e-07	9.75287e-07	2.45561e-06	7.52359e-07	1.38984e-07	8.39503e-07	2.75664e-07	-2.03236e-06	2.24997e-06	6.6372e-07	3.9126e-07	2.7246e-07	1.05498e-06				4.81329e-07	7.84905e-07	5.39923e-07	1.65889e-07	1.89438e-07	4.27884e-07	3.16561e-09	4.5513e-07	2.5801e-07	3.67297e-07	7.86447e-08	2.88652e-07	4.45942e-07			8.65432e-07	8.90418e-07	8.50924e-07	6.36408e-07	-1.13763e-06	-1.51368e-06	-2.08388e-07	-1.00233e-06	-7.73558e-08	3.59974e-07	-4.3733e-07	2.82618e-07
4.18891		5.00306e-08	8.64979e-07	8.54237e-07	2.51891e-06	6.28016e-07	-8.61074e-08	1.02469e-06	4.88832e-07	-2.05102e-06	2.31757e-06	6.61014e-07	4.04482e-07	2.56532e-07	1.0655e-06				4.9596e-07	7.53217e-07	5.63292e-07	2.58527e-07	1.3375e-07	4.01383e-07	-7.45728e-08	3.4053e-07	2.41843e-07	3.45992e-07	8.15695e-08	2.64423e-07	4.27562e-07			7.38984e-07	7.92366e-07	6.82152e-07	5.46529e-07	-1.09847e-06	-1.53224e-06	-4.89959e-07	-1.01689e-06	-1.72191e-07	3.41459e-07	-5.1365e-07	1.69268e-07
4.22998		-8.40775e-08	9.33023e-07	7.28557e-07	2.47326e-06	3.92485e-07	-3.37478e-07	1.05975e-06	5.75163e-07	-1.84283e-06	2.27963e-06	6.17748e-07	3.94741e-07	2.23007e-07	1.01249e-06				5.44514e-07	6.51011e-07	5.6383e-07	2.35084e-07	1.18243e-07	3.5772e-07	-1.86763e-07	2.98724e-07	2.43362e-07	3.13969e-07	8.59243e-08	2.28045e-07	3.99894e-07			5.9368e-07	6.85203e-07	4.59114e-07	3.90734e-07	-1.0792e-06	-1.49195e-06	-7.11887e-07	-1.0245e-06	-2.72351e-07	3.145e-07	-5.86851e-07	4.21497e-08
4.27105		-9.8412e-08	9.19154e-07	6.17902e-07	2.26312e-06	8.07511e-08	-5.36149e-07	1.13415e-06	6.23308e-07	-1.49613e-06	2.00438e-06	5.51207e-07	3.58151e-07	1.93057e-07	9.09358e-07				5.73857e-07	5.35642e-07	4.20524e-07	1.9284e-07	1.34247e-07	3.18829e-07	-1.46677e-07	1.97909e-07	3.60283e-07	2.87495e-07	7.42118e-08	2.13283e-07	3.61707e-07			3.72001e-07	5.12111e-07	2.79868e-07	1.42946e-07	-9.55822e-07	-1.36465e-06	-1.07832e-06	-9.82243e-07	-3.84264e-07	2.74564e-07	-6.58827e-07	-1.097e-07
4.31211		-2.14295e-07	8.94043e-07	4.70778e-07	2.05343e-06	-2.59379e-07	-6.9456e-07	1.16194e-06	6.8834e-07	-1.12303e-06	1.65314e-06	4.63041e-07	3.25014e-07	1.38027e-07	7.88054e-07				5.05793e-07	4.72624e-07	2.99383e-07	2.02594e-07	1.00499e-07	2.65717e-07	-1.10066e-07	1.93399e-08	4.04191e-07	2.40008e-07	6.95225e-08	1.70486e-07	3.09531e-07			1.50248e-07	2.87579e-07	1.29545e-07	-1.77389e-07	-7.69696e-07	-1.3297e-06	-1.30435e-06	-1.07021e-06	-5.10497e-07	2.41863e-07	-7.5236e-07	-2.68633e-07
4.35318		-2.35123e-07	8.78164e-07	3.61746e-07	1.82521e-06	-6.18415e-07	-8.58446e-07	1.04164e-06	8.00483e-07	-6.70925e-07	1.27026e-06	3.79459e-07	2.93592e-07	8.58673e-08	6.73051e-07				4.90689e-07	3.91274e-07	2.75735e-07	2.2173e-07	-8.62364e-09	1.06294e-07	-1.24482e-07	-1.77579e-07	4.12921e-07	1.7644e-07	8.06047e-08	9.58351e-08	2.57045e-07			-1.68159e-07	1.39797e-07	-3.64121e-08	-4.5044e-07	-6.3613e-07	-1.32321e-06	-1.41487e-06	-1.20921e-06	-6.37329e-07	2.16388e-07	-8.53717e-07	-4.20941e-07
4.39425		-2.88142e-07	7.49713e-07	2.38508e-07	1.55038e-06	-9.32271e-07	-8.76644e-07	9.29001e-07	8.09084e-07	-1.44674e-07	8.59728e-07	2.89468e-07	2.62109e-07	2.73594e-08	5.51577e-07				5.48946e-07	3.31908e-07	1.71312e-07	2.71693e-07	-2.15449e-07	-1.01124e-07	-6.06593e-08	-3.10937e-07	4.04984e-07	1.1563e-07	9.96768e-08	1.59536e-08	2.15307e-07			-4.95015e-07	-1.67673e-09	-2.38326e-07	-6.62658e-07	-5.03965e-07	-1.39876e-06	-1.60811e-06	-1.26804e-06	-7.72069e-07	2.06012e-07	-9.78081e-07	-5.66057e-07
4.43532		-2.26987e-07	6.32729e-07	1.02278e-07	1.30086e-06	-1.21535e-06	-8.79917e-07	9.06074e-07	8.57335e-07	4.22808e-07	4.80894e-07	2.38072e-07	2.53971e-07	-1.5899e-08	4.92044e-07				5.22001e-07	1.97585e-07	7.34482e-09	2.46913e-07	-3.56148e-07	-2.1116e-07	-1.03828e-07	-3.77243e-07	3.81872e-07	3.41485e-08	1.07523e-07	-7.3374e-08	1.41671e-07			-6.37951e-07	-1.28472e-07	-4.34194e-07	-8.71039e-07	-4.91431e-07	-1.48868e-06	-1.8217e-06	-1.24861e-06	-8.9026e-07	2.05527e-07	-1.09579e-06	-6.84733e-07
4.47639		-1.04083e-07	5.40897e-07	-7.00634e-09	9.61905e-07	-1.43894e-06	-8.1767e-07	8.23194e-07	9.35231e-07	9.72727e-07	1.19393e-07	1.98565e-07	2.6005e-07	-6.14849e-08	4.58614e-07				5.1886e-07	1.83099e-07	-1.10886e-07	2.03768e-07	-4.799e-07	-3.269e-07	-1.58487e-07	-4.73891e-07	3.47124e-07	-3.30237e-08	1.20997e-07	-1.5402e-07	8.79731e-08			-7.62484e-07	-2.69081e-07	-6.57557e-07	-1.02859e-06	-5.34261e-07	-1.6155e-06	-1.86762e-06	-1.28112e-06	-1.00203e-06	1.95314e-07	-1.19734e-06	-8.06713e-07
4.51745		-1.69539e-08	5.09689e-07	-1.66072e-07	6.14232e-07	-1.64181e-06	-7.21469e-07	6.56813e-07	8.48321e-07	1.41907e-06	-2.00783e-07	1.30104e-07	2.77225e-07	-1.47122e-07	4.07329e-07				5.31169e-07	1.67155e-07	-1.76972e-07	5.30821e-08	-6.15983e-07	-4.9435e-07	-2.33362e-07	-5.70174e-07	3.13856e-07	-1.13953e-07	1.35873e-07	-2.49826e-07	2.19199e-08			-9.47678e-07	-3.30196e-07	-9.39991e-07	-1.16675e-06	-5.68944e-07	-1.86371e-06	-1.73275e-06	-1.2546e-06	-1.10058e-06	1.85905e-07	-1.28648e-06	-9.14672e-07
4.55852		-1.32202e-08	4.63986e-07	-3.21882e-07	1.87615e-07	-1.76031e-06	-5.67988e-07	5.12106e-07	8.89855e-07	1.80719e-06	-5.02995e-07	6.94357e-08	3.03688e-07	-2.34253e-07	3.73124e-07				5.03651e-07	1.18168e-07	-2.18954e-07	5.22711e-08	-6.23677e-07	-6.33405e-07	-2.24601e-07	-6.08636e-07	3.93592e-07	-1.37955e-07	1.44961e-07	-2.82916e-07	7.0067e-09			-1.03742e-06	-3.83315e-07	-1.13666e-06	-1.25149e-06	-6.09994e-07	-2.02467e-06	-1.49093e-06	-1.1895e-06	-1.1405e-06	1.7852e-07	-1.31902e-06	-9.61977e-07
4.59959		-8.84749e-08	4.16687e-07	-4.5356e-07	-2.65105e-07	-1.70002e-06	-3.95464e-07	2.63924e-07	8.62035e-07	2.01751e-06	-7.53279e-07	-9.57469e-09	3.1541e-07	-3.24985e-07	3.05836e-07				4.47559e-07	5.61689e-08	-3.63522e-07	7.51493e-08	-5.96856e-07	-7.61501e-07	-2.38269e-07	-5.47459e-07	3.77033e-07	-1.72411e-07	1.44745e-07	-3.17156e-07	-2.76654e-08			-9.91751e-07	-4.71289e-07	-1.18215e-06	-1.2423e-06	-6.9758e-07	-2.03786e-06	-1.48514e-06	-1.15361e-06	-1.15771e-06	1.69035e-07	-1.32675e-06	-9.88675e-07
4.64066		-1.51015e-07	2.52134e-07	-5.76746e-07	-6.69652e-07	-1.51497e-06	-2.31127e-07	1.38715e-08	8.49929e-07	2.15983e-06	-9.91142e-07	-8.58887e-08	3.25099e-07	-4.10988e-07	2.3921e-07				3.99564e-07	1.29058e-07	-4.6894e-07	6.16825e-08	-5.84681e-07	-7.55228e-07	-2.41001e-07	-5.72307e-07	3.30536e-07	-1.89035e-07	1.43638e-07	-3.32673e-07	-4.53969e-08			-9.30226e-07	-4.88099e-07	-1.11921e-06	-1.23179e-06	-7.93159e-07	-1.98769e-06	-1.48418e-06	-1.11125e-06	-1.1432e-06	1.60129e-07	-1.30333e-06	-9.83071e-07
4.68172		-2.48786e-07	1.12054e-07	-7.30563e-07	-1.08507e-06	-1.26437e-06	-1.44595e-07	-3.25177e-07	7.2451e-07	2.11134e-06	-1.2491e-06	-2.09976e-07	3.26817e-07	-5.36793e-07	1.16841e-07				3.97462e-07	1.15876e-07	-4.7024e-07	2.5721e-08	-5.59967e-07	-7.17929e-07	-2.39265e-07	-6.0664e-07	2.67401e-07	-1.9862e-07	1.37633e-07	-3.36253e-07	-6.09869e-08			-8.85246e-07	-6.06789e-07	-1.06001e-06	-1.15326e-06	-8.96364e-07	-1.94484e-06	-1.31096e-06	-1.02203e-06	-1.10994e-06	1.40078e-07	-1.25002e-06	-9.69859e-07
4.72279		-2.62598e-07	-3.57165e-08	-8.68151e-07	-1.41799e-06	-1.01109e-06	-1.32569e-07	-6.25628e-07	5.61251e-07	2.08845e-06	-1.48668e-06	-3.19072e-07	3.3557e-07	-6.54643e-07	1.64983e-08				3.13523e-07	1.19536e-07	-4.49237e-07	-7.28074e-08	-5.94392e-07	-7.39772e-07	-2.34678e-07	-5.89983e-07	1.73596e-07	-2.30468e-07	1.27775e-07	-3.58244e-07	-1.02693e-07			-8.25146e-07	-7.47487e-07	-1.09816e-06	-1.03746e-06	-9.0114e-07	-1.77471e-06	-1.21493e-06	-8.70248e-07	-1.05866e-06	1.15791e-07	-1.17445e-06	-9.42869e-07
4.76386		-4.20985e-07	-1.81525e-07	-1.02295e-06	-1.73953e-06	-7.6302e-07	-7.55422e-08	-8.16881e-07	3.67347e-07	2.02259e-06	-1.63504e-06	-4.26554e-07	3.4347e-07	-7.70024e-07	-8.30834e-08				1.53639e-07	3.47796e-08	-4.50043e-07	-1.12009e-07	-5.69722e-07	-7.80344e-07	-2.15298e-07	-6.07e-07	1.12803e-07	-2.70355e-07	1.1445e-07	-3.84805e-07	-1.55905e-07			-7.83511e-07	-8.8249e-07	-1.07095e-06	-9.04332e-07	-8.88424e-07	-1.52803e-06	-1.12583e-06	-7.83824e-07	-9.95924e-07	8.74806e-08	-1.0834e-06	-9.08443e-07
4.80493		-5.16001e-07	-3.64058e-07	-1.10995e-06	-1.9708e-06	-5.18858e-07	-5.83544e-08	-9.94943e-07	1.55165e-07	1.88987e-06	-1.61421e-06	-5.10214e-07	3.39535e-07	-8.49749e-07	-1.70679e-07				5.5549e-08	-6.75957e-08	-4.80837e-07	-8.19581e-08	-5.96847e-07	-7.77762e-07	-2.83402e-07	-4.93743e-07	7.27923e-08	-2.94867e-07	1.02306e-07	-3.97173e-07	-1.92561e-07			-7.92985e-07	-1.00128e-06	-9.31232e-07	-7.60913e-07	-8.47054e-07	-1.22634e-06	-1.20243e-06	-6.28573e-07	-9.23851e-07	7.46321e-08	-9.98483e-07	-8.49219e-07
4.846		-5.33056e-07	-5.57534e-07	-1.15936e-06	-2.07124e-06	-4.07703e-07	-1.01674e-07	-1.12421e-06	6.6749e-08	1.74033e-06	-1.58731e-06	-5.73501e-07	3.32219e-07	-9.0572e-07	-2.41281e-07				-4.59197e-08	-8.41169e-08	-4.5343e-07	-1.36726e-07	-6.36036e-07	-7.66083e-07	-4.01696e-07	-4.30629e-07	1.16113e-08	-3.27003e-07	9.20039e-08	-4.19007e-07	-2.34999e-07			-7.64523e-07	-9.94422e-07	-7.48928e-07	-6.3691e-07	-7.03554e-07	-9.99334e-07	-1.10075e-06	-5.17647e-07	-8.08258e-07	7.15803e-08	-8.79839e-07	-7.36678e-07
4.88706		-5.3129e-07	-7.49117e-07	-1.16642e-06	-2.08319e-06	-4.49977e-07	-1.49551e-07	-1.19585e-06	-9.20321e-08	1.41782e-06	-1.59406e-06	-6.59367e-07	3.05698e-07	-9.65065e-07	-3.53668e-07				-7.75977e-08	-1.05958e-07	-4.97258e-07	-2.4988e-07	-5.75741e-07	-6.627e-07	-3.52637e-07	-3.17644e-07	-3.97436e-08	-3.19907e-07	7.4849e-08	-3.94756e-07	-2.45058e-07			-7.48579e-07	-1.00232e-06	-5.22988e-07	-4.99567e-07	-6.8634e-07	-7.65483e-07	-1.05493e-06	-4.34269e-07	-7.1431e-07	8.06988e-08	-7.95008e-07	-6.33611e-07
4.92813		-4.86097e-07	-8.97651e-07	-1.07845e-06	-1.99612e-06	-5.66632e-07	-1.68309e-07	-1.09767e-06	-3.07836e-07	1.05277e-06	-1.55985e-06	-7.10585e-07	2.65221e-07	-9.75806e-07	-4.45363e-07				-1.8745e-07	-1.25015e-07	-4.76285e-07	-2.02027e-07	-5.14666e-07	-5.96977e-07	-2.88211e-07	-2.23395e-07	-6.81948e-08	-2.98025e-07	6.21317e-08	-3.60156e-07	-2.35893e-07			-7.74309e-07	-1.0589e-06	-3.7564e-07	-4.31924e-07	-5.52072e-07	-4.80765e-07	-1.11099e-06	-2.7905e-07	-6.32956e-07	1.11123e-07	-7.44079e-07	-5.21833e-07
4.9692		-4.75093e-07	-9.87463e-07	-9.9929e-07	-1.89908e-06	-5.94494e-07	-2.27429e-07	-1.09197e-06	-4.12458e-07	6.56709e-07	-1.46425e-06	-7.49482e-07	2.24391e-07	-9.73873e-07	-5.25091e-07				-1.95289e-07	-1.42331e-07	-4.82524e-07	-1.83476e-07	-4.6617e-07	-6.01015e-07	-2.06723e-07	-1.25282e-07	-9.10063e-08	-2.77091e-07	6.2263e-08	-3.39354e-07	-2.14828e-07			-8.61429e-07	-1.04126e-06	-2.721e-07	-3.80394e-07	-4.39357e-07	-1.46414e-07	-1.12427e-06	-1.68324e-07	-5.54194e-07	1.39819e-07	-6.94013e-07	-4.14374e-07
5.01027		-4.4273e-07	-1.04923e-06	-8.97398e-07	-1.73094e-06	-6.00974e-07	-2.4982e-07	-1.08605e-06	-5.09983e-07	3.38601e-07	-1.25819e-06	-7.48671e-07	1.84214e-07	-9.32886e-07	-5.64457e-07				-8.21491e-08	-2.5685e-07	-5.56872e-07	-2.01589e-07	-3.8982e-07	-4.8599e-07	-5.16713e-08	4.6197e-08	-2.34459e-07	-2.45911e-07	6.74057e-08	-3.13317e-07	-1.78506e-07			-9.58092e-07	-9.93909e-07	-1.8943e-07	-3.32403e-07	-2.71265e-07	1.06362e-07	-1.15373e-06	-5.45505e-08	-4.80877e-07	1.70147e-07	-6.51024e-07	-3.1073e-07
5.05133		-3.46092e-07	-1.06541e-06	-7.30157e-07	-1.4967e-06	-6.03518e-07	-2.47902e-07	-1.033e-06	-5.2809e-07	4.58337e-08	-1.13179e-06	-7.13683e-07	1.48676e-07	-8.62358e-07	-5.65007e-07				-1.86492e-07	-3.73628e-07	-5.55051e-07	-1.8034e-07	-3.10122e-07	-4.04205e-07	-7.18703e-08	3.26543e-08	-3.33889e-07	-2.64771e-07	6.02445e-08	-3.25016e-07	-2.04527e-07			-9.55752e-07	-9.01142e-07	-1.29548e-07	-4.06728e-07	-1.00892e-07	3.43199e-07	-1.12424e-06	-5.91607e-08	-4.16783e-07	1.84848e-07	-6.01631e-07	-2.31935e-07
5.0924		-3.56339e-07	-1.10066e-06	-5.67121e-07	-1.30221e-06	-5.66476e-07	-2.31287e-07	-9.74697e-07	-5.65348e-07	-2.06711e-07	-9.45308e-07	-6.81616e-07	1.19731e-07	-8.01346e-07	-5.61885e-07				-2.4317e-07	-3.68823e-07	-5.32755e-07	-1.96901e-07	-2.3117e-07	-3.68482e-07	-6.51501e-08	-1.34688e-08	-4.32725e-07	-2.72516e-07	5.65526e-08	-3.29069e-07	-2.15964e-07			-1.06915e-06	-8.03054e-07	-1.99822e-07	-4.72832e-07	3.46638e-08	5.28809e-07	-1.11063e-06	-1.01468e-07	-3.99185e-07	2.02719e-07	-6.01904e-07	-1.96466e-07
5.13347		-3.46433e-07	-1.1484e-06	-5.27739e-07	-1.13531e-06	-5.15908e-07	-3.08266e-07	-9.59358e-07	-6.87484e-07	-4.09557e-07	-7.28239e-07	-6.76669e-07	9.8867e-08	-7.75536e-07	-5.77802e-07				-2.35633e-07	-4.03162e-07	-3.81535e-07	-1.01184e-07	-1.96978e-07	-3.15227e-07	-9.14112e-08	7.87179e-08	-3.91643e-07	-2.26451e-07	5.50828e-08	-2.81533e-07	-1.71368e-07			-1.17932e-06	-7.37404e-07	-2.64314e-07	-5.55414e-07	2.61835e-07	6.42962e-07	-1.12543e-06	-1.53734e-07	-3.88852e-07	2.26599e-07	-6.15452e-07	-1.62253e-07
5.17454		-3.22041e-07	-1.13868e-06	-4.85593e-07	-9.70493e-07	-4.7104e-07	-3.64298e-07	-9.31632e-07	-7.49566e-07	-6.77817e-07	-4.89383e-07	-6.60054e-07	8.84781e-08	-7.48532e-07	-5.71576e-07				-2.27197e-07	-4.56696e-07	-2.55965e-07	-6.47774e-08	-1.96579e-07	-1.50058e-07	-5.43558e-08	1.48946e-07	-4.71395e-07	-1.92009e-07	6.52571e-08	-2.57266e-07	-1.26751e-07			-1.26095e-06	-6.61174e-07	-3.12874e-07	-6.00222e-07	3.11482e-07	6.96001e-07	-1.13653e-06	-2.15368e-07	-3.97454e-07	2.36834e-07	-6.34289e-07	-1.6062e-07
5.21561		-2.8067e-07	-1.06161e-06	-4.56174e-07	-8.11064e-07	-4.66912e-07	-3.6755e-07	-8.93193e-07	-7.33755e-07	-1.05132e-06	-3.05628e-07	-6.42788e-07	9.59122e-08	-7.387e-07	-5.46875e-07				-2.91593e-07	-4.32412e-07	-1.80575e-07	-1.22571e-07	-1.70837e-07	-7.35856e-08	-5.21195e-09	1.76289e-07	-4.5721e-07	-1.73079e-07	6.71625e-08	-2.40241e-07	-1.05916e-07			-1.25845e-06	-7.11535e-07	-3.36922e-07	-6.25178e-07	3.63069e-07	6.21837e-07	-1.01977e-06	-2.35979e-07	-4.00366e-07	2.28587e-07	-6.28953e-07	-1.71779e-07
5.25667		-3.48917e-07	-1.08475e-06	-4.14122e-07	-7.32242e-07	-4.88941e-07	-3.20802e-07	-7.05424e-07	-7.02446e-07	-1.25123e-06	-1.05663e-07	-6.15454e-07	1.11954e-07	-7.27408e-07	-5.03499e-07				-2.5744e-07	-4.84109e-07	-1.34266e-07	-1.26105e-07	-9.41376e-08	-2.29938e-08	5.40372e-08	9.77459e-08	-4.16908e-07	-1.53797e-07	6.63912e-08	-2.20189e-07	-8.74061e-08			-1.14898e-06	-7.58604e-07	-4.78155e-07	-6.43525e-07	3.42038e-07	4.97828e-07	-9.31551e-07	-2.39218e-07	-4.20021e-07	2.07747e-07	-6.27768e-07	-2.12274e-07
5.29774		-3.88897e-07	-1.11427e-06	-3.80976e-07	-7.79573e-07	-4.97787e-07	-2.19739e-07	-5.09685e-07	-7.21628e-07	-1.30933e-06	5.75908e-08	-5.86429e-07	1.29142e-07	-7.15571e-07	-4.57288e-07				-2.53293e-07	-4.36903e-07	-7.91025e-08	-1.44618e-07	-9.8056e-08	-2.3484e-08	5.9784e-08	1.28023e-07	-4.02634e-07	-1.3892e-07	6.46323e-08	-2.03553e-07	-7.42881e-08			-1.08461e-06	-8.14868e-07	-5.41074e-07	-7.11511e-07	2.68448e-07	4.42625e-07	-8.82308e-07	-2.67529e-07	-4.48853e-07	1.95743e-07	-6.44597e-07	-2.5311e-07
5.33881		-4.04073e-07	-1.01971e-06	-4.02308e-07	-8.40137e-07	-3.50922e-07	-2.04297e-07	-3.60007e-07	-6.7027e-07	-1.43783e-06	4.76647e-08	-5.64189e-07	1.37479e-07	-7.01668e-07	-4.2671e-07				-2.84307e-07	-3.46094e-07	-4.08319e-09	-1.08194e-07	-1.0944e-07	1.81423e-09	1.17732e-07	1.08492e-07	-3.34478e-07	-1.06506e-07	6.00612e-08	-1.66568e-07	-4.64453e-08			-9.67978e-07	-8.95029e-07	-5.77922e-07	-7.41235e-07	2.24195e-07	3.51226e-07	-7.61959e-07	-2.68292e-07	-4.54624e-07	1.78995e-07	-6.3362e-07	-2.75629e-07
5.37988		-4.54241e-07	-8.83602e-07	-3.96494e-07	-9.05642e-07	-1.97292e-07	-1.81857e-07	-2.85166e-07	-6.52099e-07	-1.49142e-06	5.39451e-08	-5.39387e-07	1.43794e-07	-6.8318e-07	-3.95593e-07				-2.21227e-07	-2.93149e-07	6.52389e-08	-8.42523e-08	-5.85044e-08	2.97166e-08	1.13071e-07	5.52371e-08	-2.20492e-07	-6.82623e-08	4.90257e-08	-1.17288e-07	-1.92367e-08			-8.39141e-07	-9.57721e-07	-6.53732e-07	-7.53229e-07	2.30973e-07	2.48779e-07	-6.01655e-07	-3.22806e-07	-4.56066e-07	1.65484e-07	-6.21551e-07	-2.90582e-07
5.42094		-5.02976e-07	-6.76846e-07	-4.15134e-07	-1.01443e-06	-1.03904e-07	-1.45896e-07	-2.10635e-07	-6.50728e-07	-1.59006e-06	3.67754e-08	-5.27383e-07	1.54945e-07	-6.82328e-07	-3.72438e-07				-1.95206e-07	-3.26417e-07	2.63131e-07	-5.37001e-08	1.62218e-08	3.00317e-08	1.19286e-07	1.19904e-08	-8.76189e-08	-2.46979e-08	5.70697e-08	-8.17676e-08	3.23718e-08			-6.62978e-07	-1.00452e-06	-7.01946e-07	-7.18839e-07	1.71943e-07	2.43376e-07	-3.67076e-07	-3.8812e-07	-4.2852e-07	1.56022e-07	-5.84542e-07	-2.72498e-07
5.46201		-5.52984e-07	-6.19494e-07	-4.21385e-07	-1.09329e-06	2.434e-10	-4.23367e-08	-1.07673e-07	-6.08842e-07	-1.61609e-06	-3.69275e-08	-5.09878e-07	1.65323e-07	-6.75201e-07	-3.44555e-07				-2.26044e-07	-3.03584e-07	2.59517e-07	-7.61171e-08	6.52191e-08	3.11714e-09	9.39355e-08	-7.12561e-08	-1.99592e-08	-3.05746e-08	5.60941e-08	-8.66688e-08	2.55195e-08			-4.65594e-07	-1.09799e-06	-7.13056e-07	-6.64751e-07	5.64894e-08	2.67106e-07	-1.75247e-07	-3.70328e-07	-3.95421e-07	1.56081e-07	-5.51502e-07	-2.3934e-07
5.50308		-5.39716e-07	-5.9907e-07	-4.35254e-07	-1.07173e-06	1.15427e-07	-7.06597e-08	3.55914e-08	-5.35452e-07	-1.61007e-06	-1.75722e-07	-4.88666e-07	1.67657e-07	-6.56322e-07	-3.21009e-07				-2.43879e-07	-2.96164e-07	2.81101e-07	-5.49699e-08	9.41161e-08	3.34236e-08	1.75222e-07	-2.15887e-07	-1.19808e-08	-2.65576e-08	6.56496e-08	-9.22071e-08	3.9092e-08			-2.75732e-07	-1.14729e-06	-6.55147e-07	-5.79054e-07	-2.42586e-08	2.94422e-07	2.88071e-08	-3.05999e-07	-3.33031e-07	1.60984e-07	-4.94015e-07	-1.72048e-07
5.54415		-5.43122e-07	-4.90693e-07	-3.92906e-07	-1.07648e-06	1.73095e-07	-1.3509e-07	1.40656e-07	-5.19385e-07	-1.59228e-06	-3.27204e-07	-4.76341e-07	1.68659e-07	-6.44999e-07	-3.07682e-07				-2.00318e-07	-3.07533e-07	3.02164e-07	-2.23075e-08	2.04582e-08	6.74963e-09	1.82639e-07	-3.50047e-07	6.75093e-09	-4.01604e-08	7.15298e-08	-1.1169e-07	3.13693e-08			-9.74518e-09	-1.12112e-06	-5.49309e-07	-4.67571e-07	-1.66883e-07	2.76608e-07	9.52211e-08	-2.86209e-07	-2.78626e-07	1.5536e-07	-4.33986e-07	-1.23266e-07
5.58522		-5.13181e-07	-3.78897e-07	-3.36894e-07	-9.38594e-07	2.48582e-07	-2.29529e-07	1.67272e-07	-4.07062e-07	-1.6097e-06	-3.74672e-07	-4.37267e-07	1.67631e-07	-6.04899e-07	-2.69636e-07				-2.49709e-07	-2.37516e-07	2.67541e-07	1.10509e-08	4.32938e-08	1.91475e-08	1.48502e-07	-3.62556e-07	1.04826e-07	-2.838e-08	6.97166e-08	-9.80966e-08	4.13366e-08			1.11401e-07	-1.07183e-06	-4.79858e-07	-3.86514e-07	-1.91919e-07	3.59281e-07	1.43791e-07	-2.45026e-07	-2.20084e-07	1.58115e-07	-3.78199e-07	-6.19693e-08
5.62628		-4.9536e-07	-3.60073e-07	-2.85021e-07	-8.74921e-07	3.09409e-07	-3.48258e-07	2.4387e-07	-2.82676e-07	-1.48304e-06	-4.91319e-07	-4.06739e-07	1.6209e-07	-5.68829e-07	-2.44649e-07				-2.2782e-07	-1.49115e-07	1.75175e-07	7.57042e-08	9.97403e-08	1.22452e-08	1.4547e-07	-3.64436e-07	1.32548e-07	-1.11654e-08	6.35823e-08	-7.47476e-08	5.24169e-08			1.81916e-07	-1.06197e-06	-4.11307e-07	-2.47662e-07	-2.0284e-07	4.35231e-07	2.13239e-07	-7.08793e-08	-1.45534e-07	1.63827e-07	-3.09361e-07	1.82934e-08
5.66735		-3.82759e-07	-3.60876e-07	-1.36568e-07	-7.67085e-07	2.95873e-07	-3.79424e-07	1.76764e-07	-9.75062e-08	-1.28796e-06	-6.47562e-07	-3.5871e-07	1.47102e-07	-5.05812e-07	-2.11608e-07				-1.69404e-07	-4.5776e-08	1.57058e-07	7.61138e-08	1.03879e-07	-1.98574e-08	1.68506e-07	-3.51377e-07	2.07369e-07	1.40568e-08	6.07274e-08	-4.66705e-08	7.47842e-08			3.26505e-07	-9.90708e-07	-2.86574e-07	-1.28068e-07	-1.18877e-07	5.50287e-07	3.02273e-07	5.94855e-08	-3.57096e-08	1.68411e-07	-2.04121e-07	1.32701e-07
5.70842		-3.00346e-07	-4.04564e-07	9.78869e-10	-6.2484e-07	3.77017e-07	-4.14766e-07	1.52356e-07	4.02182e-08	-1.07675e-06	-8.54604e-07	-3.1053e-07	1.45631e-07	-4.56161e-07	-1.64899e-07				-2.4681e-07	6.62236e-08	1.20323e-07	1.19424e-07	1.75827e-07	-6.0981e-08	2.2661e-07	-2.60364e-07	2.25619e-07	4.06524e-08	6.27878e-08	-2.21354e-08	1.0344e-07			3.96412e-07	-9.75847e-07	-1.67915e-07	8.77224e-08	-9.84917e-08	6.03658e-07	5.00779e-07	2.31733e-07	7.22563e-08	1.78392e-07	-1.06136e-07	2.50648e-07
5.74949		-2.30967e-07	-5.24119e-07	6.39581e-08	-3.7139e-07	4.83975e-07	-4.04799e-07	1.29258e-07	1.77536e-07	-8.47583e-07	-1.05787e-06	-2.582e-07	1.52286e-07	-4.10486e-07	-1.05914e-07				-2.34464e-07	1.23636e-07	2.13871e-08	2.15863e-07	2.43002e-07	-5.99749e-08	2.36545e-07	-1.34613e-07	2.99118e-07	7.89444e-08	6.31814e-08	1.57629e-08	1.42126e-07			4.43508e-07	-8.14384e-07	-1.04321e-07	2.29641e-07	-3.62636e-08	4.88084e-07	5.94182e-07	3.56812e-07	1.44657e-07	1.62351e-07	-1.76938e-08	3.07008e-07
5.79055		-1.86954e-07	-5.6098e-07	1.58698e-07	-6.9864e-08	5.01292e-07	-3.4004e-07	1.36663e-07	2.03687e-07	-6.68831e-07	-1.18821e-06	-2.01454e-07	1.5847e-07	-3.59924e-07	-4.2984e-08				-1.25864e-07	5.60115e-08	-1.38781e-07	1.84587e-07	2.573e-07	-1.05436e-07	2.28903e-07	-4.04811e-08	3.62469e-07	7.5412e-08	6.27902e-08	1.26218e-08	1.38202e-07			4.65974e-07	-6.36457e-07	-6.79745e-08	2.83403e-07	4.23895e-08	5.06416e-07	6.18621e-07	4.96794e-07	2.13646e-07	1.48188e-07	6.54578e-08	3.61834e-07
5.83162		-1.12005e-07	-6.42121e-07	2.66171e-07	1.92292e-07	4.83953e-07	-2.06997e-07	7.41391e-08	2.02046e-07	-5.10383e-07	-1.19667e-06	-1.44957e-07	1.61192e-07	-3.06149e-07	1.62342e-08				-7.78151e-08	1.29279e-08	-2.4001e-07	1.18036e-07	2.44353e-07	-1.53908e-07	2.2061e-07	1.67589e-08	4.11471e-07	6.13804e-08	6.92726e-08	-7.89217e-09	1.30653e-07			5.74742e-07	-4.13096e-07	-2.20867e-08	3.01521e-07	3.69779e-08	5.82202e-07	7.26049e-07	7.18222e-07	3.13066e-07	1.45872e-07	1.67194e-07	4.58939e-07
5.87269		2.25613e-08	-6.19243e-07	3.38236e-07	3.48647e-07	4.4879e-07	-1.23288e-07	9.67666e-08	1.17516e-07	-3.06753e-07	-1.05254e-06	-7.29307e-08	1.49386e-07	-2.22317e-07	7.64556e-08				4.24965e-08	1.14511e-07	-2.70967e-07	1.19312e-07	2.00567e-07	-1.18358e-07	1.99465e-07	6.33358e-08	4.69055e-07	9.10464e-08	6.93239e-08	2.17224e-08	1.6037e-07			6.1237e-07	-2.73679e-07	-5.57653e-08	3.40108e-07	-3.63263e-08	6.28858e-07	8.56539e-07	8.36495e-07	3.63575e-07	1.54767e-07	2.08808e-07	5.18342e-07
5.91376		2.00467e-07	-6.11147e-07	3.30877e-07	5.05759e-07	3.78319e-07	-7.15487e-08	9.08818e-08	6.01682e-08	-1.46973e-07	-9.85432e-07	-2.48629e-08	1.46271e-07	-1.71134e-07	1.21409e-07				8.99315e-08	1.60692e-07	-2.7026e-07	6.12264e-08	1.1741e-07	-5.52682e-08	2.43462e-07	1.02069e-07	4.21566e-07	9.67587e-08	6.354e-08	3.32187e-08	1.60299e-07			5.85937e-07	-1.53143e-07	-8.34571e-08	3.18231e-07	-4.75453e-08	6.57922e-07	7.83592e-07	9.02523e-07	3.70507e-07	1.48834e-07	2.21673e-07	5.19342e-07
5.95483		3.16779e-07	-6.16197e-07	2.71563e-07	6.51585e-07	3.57548e-07	-2.64237e-08	6.66422e-08	-1.48821e-08	-4.34109e-08	-8.44237e-07	1.18966e-08	1.42391e-07	-1.30494e-07	1.54288e-07				1.13862e-07	1.56776e-07	-2.30976e-07	-3.13555e-08	5.12895e-08	-6.22445e-10	3.29595e-07	1.36639e-07	2.4102e-07	8.51364e-08	5.4603e-08	3.05334e-08	1.39739e-07			6.09167e-07	-1.78536e-08	-1.26785e-07	2.6511e-07	-6.56878e-08	6.77803e-07	7.34208e-07	9.54037e-07	3.7875e-07	1.47789e-07	2.30961e-07	5.26539e-07
5.99589		4.12222e-07	-4.69221e-07	2.66786e-07	7.14601e-07	2.91516e-07	4.53109e-08	8.23686e-08	3.37116e-08	1.13073e-07	-7.12311e-07	7.78057e-08	1.30235e-07	-5.24298e-08	2.08041e-07				1.79864e-07	1.35638e-07	-1.38707e-07	-9.87112e-08	-2.98927e-08	3.00569e-08	3.81188e-07	1.33948e-07	1.80822e-07	8.60229e-08	5.41183e-08	3.19046e-08	1.40141e-07			6.18707e-07	2.09577e-08	-1.08622e-07	1.41593e-07	-5.98141e-08	7.33065e-07	8.47044e-07	1.01402e-06	4.00869e-07	1.59026e-07	2.41843e-07	5.59895e-07
6.03696		4.54435e-07	-3.39502e-07	2.43185e-07	7.31219e-07	1.49829e-07	8.45024e-08	-8.32792e-10	3.98244e-08	1.2086e-07	-5.70027e-07	9.13493e-08	1.15608e-07	-2.42583e-08	2.06957e-07				2.19901e-07	4.92058e-08	-1.56549e-07	-6.30464e-08	-7.78824e-08	7.12397e-08	4.19864e-07	5.64448e-08	9.50459e-08	6.8247e-08	5.73715e-08	1.08755e-08	1.25619e-07			6.21789e-07	4.84031e-08	-8.89803e-08	9.06549e-08	1.79927e-08	7.5297e-07	9.58224e-07	1.05477e-06	4.31978e-07	1.64223e-07	2.67755e-07	5.96201e-07
6.07803		4.23688e-07	-2.35622e-07	1.60077e-07	7.30594e-07	8.22701e-08	1.80403e-07	-9.52062e-09	6.87851e-08	1.00313e-07	-3.83676e-07	1.11731e-07	9.83751e-08	1.33561e-08	2.10106e-07				2.09217e-07	4.19671e-08	-1.4636e-07	5.54494e-08	-2.71703e-08	5.31433e-08	3.81309e-07	3.99855e-08	4.5563e-08	7.25671e-08	4.93385e-08	2.32286e-08	1.21906e-07			6.91442e-07	1.17185e-07	-4.63837e-08	6.82884e-08	7.86048e-08	8.0642e-07	8.80173e-07	1.03823e-06	4.54245e-07	1.5567e-07	2.98575e-07	6.09915e-07
6.1191		3.36838e-07	-1.5629e-07	1.19385e-07	6.35725e-07	4.85938e-08	2.37559e-07	2.35425e-08	1.06351e-07	9.64745e-08	-1.92271e-07	1.25591e-07	7.56814e-08	4.99094e-08	2.01272e-07				1.45553e-07	1.33482e-08	-6.62842e-09	9.2853e-08	-5.09192e-08	7.43289e-08	2.87063e-07	-1.05069e-08	3.28215e-08	6.42126e-08	3.42845e-08	2.99281e-08	9.8497e-08			6.6367e-07	2.03433e-07	3.82495e-08	1.06416e-07	2.06299e-07	8.19148e-07	8.13314e-07	1.04167e-06	4.86525e-07	1.37652e-07	3.48873e-07	6.24177e-07
6.16016		3.27502e-07	-5.36194e-08	1.20231e-07	5.88573e-07	-6.24406e-08	3.16814e-07	-1.48923e-07	1.24979e-07	9.99837e-08	-9.27203e-08	1.22038e-07	7.32375e-08	4.88005e-08	1.95275e-07				1.02445e-07	-7.15238e-08	5.18129e-08	-1.22807e-08	-1.04072e-07	7.38811e-08	3.03486e-07	2.85103e-08	-2.26441e-08	3.88461e-08	3.98928e-08	-1.04677e-09	7.87389e-08			6.68055e-07	2.84127e-07	7.84598e-08	2.04632e-07	2.2154e-07	8.94653e-07	9.2247e-07	1.12817e-06	5.50263e-07	1.41796e-07	4.08467e-07	6.92059e-07
6.20123		3.01214e-07	5.55063e-08	8.97246e-08	5.81236e-07	-3.87161e-08	3.54667e-07	-1.70384e-07	1.06923e-07	1.45393e-07	-2.16198e-08	1.40394e-07	6.92779e-08	7.11165e-08	2.09672e-07				8.93836e-08	-1.30676e-07	7.69797e-08	-8.675e-08	-6.12048e-08	1.6624e-07	2.73247e-07	6.8655e-08	-2.3132e-07	1.82838e-08	5.26752e-08	-3.43913e-08	7.0959e-08			6.67021e-07	2.6836e-07	1.37644e-07	1.65018e-07	3.35776e-07	9.04251e-07	7.98626e-07	1.16437e-06	5.55133e-07	1.35073e-07	4.2006e-07	6.90206e-07
6.2423		1.83264e-07	1.72807e-07	8.56521e-08	5.6805e-07	3.84715e-08	3.46257e-07	-2.16812e-07	7.49635e-08	1.38218e-07	2.53272e-08	1.4162e-07	6.55447e-08	7.60751e-08	2.07165e-07				6.90622e-08	-1.35027e-07	2.2877e-08	-1.31203e-07	-6.21298e-08	1.712e-07	2.27942e-07	8.99931e-09	-3.07553e-07	-1.50925e-08	5.50866e-08	-7.01791e-08	3.99941e-08			6.0628e-07	2.58134e-07	1.48585e-07	1.48592e-07	4.32535e-07	9.04139e-07	6.85787e-07	1.22092e-06	5.50622e-07	1.34854e-07	4.15767e-07	6.85476e-07
6.28337		1.72148e-07	2.16199e-07	3.32714e-08	4.57783e-07	3.80913e-08	3.53235e-07	-2.48656e-07	4.06488e-08	-8.48386e-09	-7.32032e-09	1.04692e-07	6.38818e-08	4.08098e-08	1.68573e-07				-3.23665e-08	-1.88733e-07	4.02052e-08	-1.0517e-07	-3.49406e-08	1.05031e-07	2.07487e-07	-6.03411e-08	-3.2436e-07	-4.36876e-08	5.22176e-08	-9.59052e-08	8.53009e-09			5.35396e-07	2.70789e-07	8.05802e-08	1.14731e-07	5.06123e-07	9.00585e-07	6.12689e-07	1.25985e-06	5.35093e-07	1.41349e-07	3.93744e-07	6.76442e-07
6.32444		1.63781e-07	2.86601e-07	3.01476e-08	4.16351e-07	5.62381e-08	3.25093e-07	-3.16277e-07	-7.65303e-08	-2.22891e-07	-8.98339e-09	6.5353e-08	7.4908e-08	-9.55498e-09	1.40261e-07				-1.24046e-07	-3.56746e-07	2.21325e-08	-7.2421e-08	-5.15279e-08	8.31912e-08	2.26098e-07	-1.27704e-07	-4.08688e-07	-8.99679e-08	6.66221e-08	-1.5659e-07	-2.33458e-08			5.20698e-07	3.56302e-07	1.23816e-07	1.61496e-07	6.3664e-07	9.54426e-07	6.33008e-07	1.17105e-06	5.69679e-07	1.28973e-07	4.40706e-07	6.98653e-07
6.3655		1.65999e-07	3.61315e-07	7.18493e-08	4.38278e-07	4.41184e-08	3.46147e-07	-4.15731e-07	-1.56956e-07	-5.36523e-07	4.43949e-08	3.62892e-08	1.02808e-07	-6.65183e-08	1.39097e-07				-1.86294e-07	-3.49175e-07	6.78468e-08	-2.09929e-08	-1.9928e-10	1.00654e-07	1.76295e-07	-1.87404e-08	-4.14288e-07	-7.16549e-08	6.75627e-08	-1.39218e-07	-4.09217e-09			4.68453e-07	3.99047e-07	2.06649e-07	1.86844e-07	7.40142e-07	1.01995e-06	6.99243e-07	1.10685e-06	6.03397e-07	1.22894e-07	4.80503e-07	7.26291e-07
6.40657		2.20737e-07	5.05631e-07	7.08333e-08	3.94179e-07	6.67761e-08	3.28174e-07	-4.14803e-07	-1.36354e-07	-9.02325e-07	9.35032e-10	1.33783e-08	1.32497e-07	-1.19119e-07	1.45875e-07				-1.85744e-07	-3.38449e-07	5.99759e-08	-4.61723e-08	6.14962e-08	1.33913e-07	1.6459e-07	-9.36009e-08	-3.52106e-07	-6.6233e-08	6.42089e-08	-1.30442e-07	-2.02411e-09			4.65362e-07	3.89579e-07	2.41181e-07	1.70968e-07	7.862e-07	9.55179e-07	6.37802e-07	1.01762e-06	5.82986e-07	1.12565e-07	4.70422e-07	6.95551e-07
6.44764		1.87203e-07	5.48886e-07	7.1144e-08	4.2045e-07	1.21045e-07	3.14607e-07	-4.10582e-07	-1.67385e-07	-1.10434e-06	-1.5531e-08	-3.4503e-09	1.50852e-07	-1.54302e-07	1.47402e-07				-1.33248e-07	-2.71381e-07	5.79777e-08	-4.34809e-08	6.5159e-08	8.90314e-08	7.04687e-08	-8.56165e-08	-2.61522e-07	-5.69568e-08	4.71876e-08	-1.04144e-07	-9.76927e-09			4.51238e-07	3.79226e-07	2.71497e-07	1.86977e-07	7.75074e-07	9.29563e-07	7.26934e-07	1.03152e-06	5.94004e-07	1.11056e-07	4.82948e-07	7.05059e-07
6.48871		1.19636e-07	4.4317e-07	8.3604e-08	4.37884e-07	1.11661e-07	3.06683e-07	-4.16804e-07	-1.99594e-07	-1.2682e-06	-1.76518e-08	-3.99612e-08	1.60631e-07	-2.00592e-07	1.2067e-07				-1.29387e-07	-2.05175e-07	1.00603e-07	1.16143e-08	4.42102e-08	2.26631e-08	-2.13111e-08	-4.43996e-08	-2.12916e-07	-4.82331e-08	3.69652e-08	-8.51983e-08	-1.12679e-08			4.33916e-07	3.69096e-07	3.01305e-07	2.1796e-07	8.17188e-07	8.65634e-07	7.78436e-07	1.00786e-06	5.98924e-07	1.06233e-07	4.92691e-07	7.05157e-07
6.52977		8.67236e-08	3.00059e-07	1.30818e-07	4.69149e-07	9.96873e-08	2.72901e-07	-4.13796e-07	-2.47161e-07	-1.42417e-06	-4.99262e-08	-7.75715e-08	1.70687e-07	-2.48259e-07	9.31159e-08				-1.63345e-07	-2.4713e-07	4.16139e-08	-6.9235e-09	4.15518e-08	-6.1247e-10	-4.86019e-08	1.67936e-08	-1.61875e-07	-5.87254e-08	3.51724e-08	-9.38978e-08	-2.3553e-08			4.24621e-07	4.1387e-07	3.38806e-07	2.70577e-07	9.09129e-07	8.77523e-07	8.2086e-07	9.70776e-07	6.2827e-07	1.03042e-07	5.25229e-07	7.31312e-07
6.57084		6.0139e-08	2.2171e-07	1.28893e-07	5.2754e-07	7.25543e-08	2.48733e-07	-3.57913e-07	-2.18035e-07	-1.51361e-06	-1.63033e-07	-9.93022e-08	1.76681e-07	-2.75983e-07	7.73784e-08				-1.90066e-07	-2.70554e-07	-4.14158e-10	-6.28624e-08	7.3639e-08	1.99577e-09	-1.26147e-08	4.75611e-09	-1.11568e-07	-6.30765e-08	3.64243e-08	-9.95008e-08	-2.66522e-08			3.77871e-07	5.17202e-07	2.99757e-07	3.31555e-07	9.07877e-07	8.49304e-07	8.78235e-07	9.5325e-07	6.39381e-07	1.00458e-07	5.38924e-07	7.39839e-07
6.61191		4.56213e-09	2.25587e-07	1.27219e-07	5.48305e-07	5.29974e-08	2.05574e-07	-2.60878e-07	-1.9006e-07	-1.5258e-06	-1.71966e-07	-9.84459e-08	1.7568e-07	-2.74126e-07	7.72338e-08				-2.38043e-07	-2.40876e-07	2.63868e-08	-5.92134e-08	7.26118e-08	-6.56614e-08	2.28977e-08	-1.1203e-07	-2.36756e-08	-6.86226e-08	3.72167e-08	-1.05839e-07	-3.14058e-08			3.10783e-07	6.06793e-07	2.75836e-07	3.76787e-07	9.59719e-07	7.34322e-07	9.77333e-07	8.6665e-07	6.38528e-07	1.02439e-07	5.36089e-07	7.40967e-07
6.65298		-7.6454e-08	1.66093e-07	1.53957e-07	5.03883e-07	6.58279e-08	1.05573e-07	-2.03747e-07	-1.9897e-07	-1.43536e-06	-9.4805e-08	-1.014e-07	1.62414e-07	-2.63814e-07	6.10135e-08				-2.35057e-07	-2.06172e-07	1.89248e-08	-5.65381e-08	4.29519e-08	-6.03733e-08	5.57263e-08	-1.50997e-07	2.95592e-08	-6.24417e-08	3.69857e-08	-9.94274e-08	-2.5456e-08			3.15684e-07	5.98357e-07	3.39399e-07	3.33567e-07	9.8095e-07	6.82539e-07	1.04229e-06	8.6571e-07	6.44812e-07	1.05376e-07	5.39436e-07	7.50188e-07
6.69405		-3.47187e-08	1.068e-07	2.21509e-07	3.99339e-07	8.11436e-08	1.18995e-07	-2.10765e-07	-1.13514e-07	-1.37574e-06	-6.37542e-08	-8.70705e-08	1.53482e-07	-2.40553e-07	6.64118e-08				-1.44376e-07	-1.22726e-07	-4.76077e-08	-5.18771e-08	2.54533e-08	-1.37144e-08	5.70035e-08	-1.77209e-07	4.55254e-08	-4.77253e-08	2.83641e-08	-7.60894e-08	-1.93613e-08			3.46233e-07	6.26714e-07	3.61762e-07	3.81595e-07	9.64851e-07	5.99329e-07	1.03959e-06	8.01399e-07	6.40184e-07	9.66925e-08	5.43492e-07	7.36877e-07
6.73511		-4.33519e-08	8.92875e-08	2.41652e-07	2.99635e-07	1.2665e-07	1.03648e-07	-6.69069e-08	-1.20801e-07	-1.18654e-06	-4.55826e-08	-6.0231e-08	1.32395e-07	-1.92626e-07	7.2164e-08				-9.52811e-08	-4.21437e-08	-1.25673e-07	-4.44087e-08	-5.48783e-08	-4.51918e-08	7.87472e-08	-1.14226e-07	1.33208e-07	-3.44275e-08	2.88675e-08	-6.3295e-08	-5.55994e-09			3.04911e-07	7.19251e-07	4.24037e-07	4.88059e-07	9.29576e-07	5.36833e-07	9.65844e-07	7.58654e-07	6.40896e-07	8.48355e-08	5.5606e-07	7.25731e-07
6.77618		-6.95593e-08	4.33151e-08	2.59251e-07	3.43597e-07	1.74292e-07	1.71605e-07	2.27494e-09	-1.84947e-07	-1.07751e-06	-1.05502e-08	-3.48231e-08	1.26273e-07	-1.61096e-07	9.14497e-08				-8.741e-08	3.28008e-08	-9.56527e-08	-8.02606e-08	-8.19285e-08	-5.03641e-08	1.21459e-07	1.6198e-08	1.25909e-07	-1.10277e-08	2.96577e-08	-4.06854e-08	1.863e-08			2.57982e-07	7.00602e-07	4.93047e-07	5.23814e-07	9.14816e-07	5.27042e-07	9.4067e-07	6.75011e-07	6.29123e-07	8.0586e-08	5.48537e-07	7.09709e-07
6.81725		-2.00383e-08	-4.0693e-08	2.50854e-07	3.81313e-07	1.60298e-07	2.11583e-07	6.41441e-08	-1.67264e-07	-1.05751e-06	1.03864e-07	-1.13449e-08	1.26525e-07	-1.3787e-07	1.1518e-07				-2.14723e-08	5.0214e-09	-1.77211e-07	-6.34805e-08	-4.46828e-08	-1.08169e-08	1.22879e-07	1.21056e-08	2.801e-08	-1.66275e-08	2.67643e-08	-4.33918e-08	1.01368e-08			2.30166e-07	7.38868e-07	4.95085e-07	5.62686e-07	8.29128e-07	4.63895e-07	8.86508e-07	5.72876e-07	5.97402e-07	7.58586e-08	5.21543e-07	6.7326e-07
6.85832		6.57781e-08	-4.66544e-08	1.86826e-07	3.30295e-07	1.51513e-07	2.35737e-07	1.25486e-07	-2.32641e-07	-8.5992e-07	2.35717e-07	1.92137e-08	1.10062e-07	-9.08485e-08	1.29276e-07				-1.10427e-08	-1.43768e-08	-1.86546e-07	5.17625e-09	-4.34341e-08	1.84592e-08	1.18916e-07	8.21852e-08	1.06402e-07	8.41545e-09	3.09483e-08	-2.25329e-08	3.93638e-08			2.19389e-07	7.43114e-07	4.64087e-07	6.41369e-07	7.86644e-07	4.07388e-07	8.26028e-07	5.08713e-07	5.74592e-07	7.46088e-08	4.99983e-07	6.492e-07
6.89938		5.52825e-08	-9.86747e-08	1.64359e-07	1.68618e-07	1.36239e-07	2.04754e-07	1.38974e-07	-3.09856e-07	-6.95281e-07	3.25353e-07	8.97678e-09	9.61777e-08	-8.72009e-08	1.05154e-07				-2.40329e-08	1.2838e-07	-1.64158e-07	-5.68438e-08	-3.75451e-08	8.03217e-08	6.47102e-08	9.99765e-08	1.01548e-07	2.1373e-08	3.23786e-08	-1.10056e-08	5.37515e-08			1.70591e-07	7.56596e-07	4.71746e-07	5.92013e-07	7.47235e-07	3.75799e-07	6.79393e-07	3.65354e-07	5.19841e-07	7.40812e-08	4.4576e-07	5.93922e-07
6.94045		-3.40701e-08	-1.02063e-07	2.22377e-07	1.86462e-08	1.75278e-07	1.51994e-07	1.21736e-07	-2.78165e-07	-5.7205e-07	4.39358e-07	1.43041e-08	8.97916e-08	-7.54875e-08	1.04096e-07				-2.44303e-08	1.81557e-07	-1.69138e-07	-8.43214e-08	7.68646e-09	1.43059e-07	8.46992e-08	7.91826e-08	1.18747e-07	3.74491e-08	3.81381e-08	-6.89083e-10	7.55872e-08			1.36828e-07	8.17862e-07	4.85316e-07	5.00283e-07	5.89261e-07	3.81708e-07	6.3109e-07	3.10431e-07	4.81597e-07	7.38626e-08	4.07735e-07	5.5546e-07
6.98152		-2.03796e-08	-9.22002e-08	1.94679e-07	-3.68783e-08	1.89064e-07	1.24552e-07	1.15981e-07	-2.80997e-07	-4.61457e-07	5.94825e-07	3.27189e-08	9.11592e-08	-5.84403e-08	1.23878e-07				-8.4492e-08	1.34733e-07	-2.18002e-07	-1.36081e-07	-1.46071e-08	2.21815e-07	1.71951e-07	7.9046e-08	1.71031e-07	3.61549e-08	5.19151e-08	-1.57602e-08	8.80699e-08			1.18096e-07	7.79729e-07	4.59069e-07	4.94534e-07	4.96229e-07	3.21984e-07	5.62156e-07	2.96689e-07	4.41061e-07	7.00658e-08	3.70995e-07	5.11127e-07
7.02259		2.96484e-08	-5.29672e-08	1.64473e-07	-2.34574e-08	2.50919e-07	8.80782e-08	1.30252e-07	-2.89432e-07	-3.48379e-07	7.73777e-07	7.22912e-08	9.83519e-08	-2.60607e-08	1.70643e-07				-6.1058e-08	1.99132e-07	-2.0482e-07	-9.86362e-08	2.09617e-08	2.3068e-07	1.3933e-07	8.19407e-08	7.17136e-08	4.21382e-08	4.77266e-08	-5.58844e-09	8.98648e-08			1.40358e-07	6.72291e-07	4.55927e-07	5.4864e-07	4.53696e-07	1.96879e-07	4.29737e-07	3.43114e-07	4.0508e-07	6.19379e-08	3.43142e-07	4.67018e-07
7.06366		3.22272e-08	-2.90981e-08	1.8666e-07	5.53456e-08	2.96451e-07	1.22506e-07	7.14211e-08	-2.28326e-07	-4.05108e-07	9.3007e-07	1.03215e-07	1.1168e-07	-8.46545e-09	2.14895e-07				-4.16949e-08	1.32258e-07	-1.51202e-07	-4.99315e-08	4.26653e-08	2.60607e-07	1.44365e-07	9.18079e-08	-4.34635e-08	4.28235e-08	4.23242e-08	4.99242e-10	8.51477e-08			2.09883e-07	6.52927e-07	4.96466e-07	6.20776e-07	4.30146e-07	1.84546e-07	2.93981e-07	2.88844e-07	3.97196e-07	6.39512e-08	3.33245e-07	4.61147e-07
7.10472		5.94428e-08	4.50756e-08	1.55608e-07	1.12359e-07	3.62135e-07	1.60372e-07	9.31125e-08	-2.19776e-07	-4.34244e-07	9.54235e-07	1.28832e-07	1.14959e-07	1.38735e-08	2.43791e-07				-4.67649e-08	9.11874e-08	-1.37659e-07	-1.30272e-07	6.1925e-08	3.05484e-07	1.58475e-07	8.46722e-08	-5.5589e-08	3.68287e-08	4.81238e-08	-1.1295e-08	8.49525e-08			2.01499e-07	6.09471e-07	4.33639e-07	5.83508e-07	3.67757e-07	6.87584e-08	2.38982e-07	2.07622e-07	3.38905e-07	6.839e-08	2.70515e-07	4.07295e-07
7.14579		-7.00306e-09	5.00892e-08	1.30281e-07	4.86859e-08	4.45519e-07	1.15523e-07	1.39896e-07	-2.5204e-07	-3.06232e-07	9.85846e-07	1.35057e-07	1.15475e-07	1.95818e-08	2.50531e-07				1.62263e-08	3.25265e-08	-1.02774e-07	-1.10632e-07	1.25416e-07	2.84948e-07	1.20176e-07	1.58499e-07	-4.2592e-08	5.35326e-08	4.35626e-08	9.97006e-09	9.70952e-08			2.58413e-07	6.19541e-07	4.03259e-07	6.09249e-07	2.87722e-07	-3.17217e-08	2.51371e-07	1.04255e-07	3.12761e-07	8.01451e-08	2.32616e-07	3.92906e-07
7.18686		1.85033e-08	8.42575e-08	1.6506e-07	-2.19595e-08	4.7496e-07	9.08073e-08	1.32496e-07	-1.96081e-07	-2.14712e-07	1.05373e-06	1.58706e-07	1.16884e-07	4.18218e-08	2.75591e-07				-6.22752e-09	2.03794e-08	-6.68188e-09	-3.27275e-08	1.42555e-07	3.23132e-07	-9.91173e-09	2.28882e-07	-1.22273e-07	5.96808e-08	4.73881e-08	1.22926e-08	1.07069e-07			1.94398e-07	5.97756e-07	4.18829e-07	6.41184e-07	2.29146e-07	-3.22187e-08	1.86301e-07	1.2088e-07	2.94534e-07	8.35057e-08	2.11029e-07	3.7804e-07
7.22793		1.21176e-08	1.41884e-07	1.83921e-07	5.0783e-08	5.03673e-07	8.70779e-08	1.00036e-07	-3.28417e-08	-1.96946e-07	1.02003e-06	1.86973e-07	1.08459e-07	7.85147e-08	2.95432e-07				2.56378e-08	-1.42385e-09	-2.06848e-08	-1.41318e-08	1.75529e-07	3.16173e-07	2.91891e-08	3.51176e-07	-1.83646e-07	7.53132e-08	5.76046e-08	1.77086e-08	1.32918e-07			2.45502e-07	5.7569e-07	3.69667e-07	5.6037e-07	1.36515e-07	-1.24772e-07	1.19548e-07	1.35384e-07	2.52238e-07	8.45356e-08	1.67702e-07	3.36774e-07
7.26899		6.3768e-08	2.38183e-07	2.23794e-07	1.21562e-07	4.79437e-07	1.34489e-07	1.02752e-07	2.38428e-08	-9.80494e-08	9.28664e-07	2.21844e-07	9.21722e-08	1.29672e-07	3.14016e-07				-1.02041e-08	-5.06741e-08	-2.20122e-08	-2.03396e-08	1.98494e-07	2.71851e-07	4.10342e-08	3.36857e-07	-2.52726e-07	5.46978e-08	6.11207e-08	-6.4229e-09	1.15819e-07			2.71126e-07	5.97453e-07	3.7628e-07	5.14513e-07	9.43052e-08	-2.72073e-07	6.39622e-08	6.54878e-08	2.13882e-07	1.00188e-07	1.13694e-07	3.14069e-07
7.31006		1.51643e-07	2.9389e-07	2.5252e-07	1.66673e-07	5.33296e-07	1.78985e-07	2.08647e-07	2.61159e-08	5.48137e-09	9.75546e-07	2.7928e-07	9.02661e-08	1.89014e-07	3.69546e-07				-6.37361e-08	-8.88691e-08	1.05942e-08	-2.9033e-08	2.13997e-07	2.84921e-07	3.08186e-08	3.7817e-07	-2.94267e-07	4.91773e-08	6.959e-08	-2.04127e-08	1.18767e-07			1.86842e-07	6.19277e-07	3.75866e-07	4.94731e-07	1.6062e-07	-2.83372e-07	5.94459e-08	-5.38233e-09	2.01003e-07	1.02721e-07	9.82824e-08	3.03724e-07
7.35113		2.46995e-07	2.12176e-07	2.64894e-07	2.12113e-07	5.25449e-07	2.22147e-07	2.83861e-07	6.92122e-08	-3.22543e-08	9.88485e-07	2.99308e-07	8.90874e-08	2.1022e-07	3.88395e-07				-3.91277e-08	-7.31451e-08	8.10705e-08	5.43169e-09	2.56256e-07	2.85583e-07	1.93036e-07	3.403e-07	-3.02533e-07	8.29857e-08	6.90533e-08	1.39324e-08	1.52039e-07			1.45967e-07	6.14382e-07	3.34917e-07	4.34647e-07	2.03288e-07	-2.9228e-07	1.02383e-07	-1.18584e-07	1.7809e-07	1.03288e-07	7.48022e-08	2.81378e-07
7.3922		2.77751e-07	2.44e-07	3.1295e-07	2.67997e-07	4.52018e-07	2.23836e-07	2.27087e-07	1.11232e-07	1.47311e-08	9.6669e-07	3.09829e-07	8.16204e-08	2.28209e-07	3.9145e-07				-5.94895e-08	-6.24725e-08	1.15948e-07	-1.81404e-08	2.51959e-07	3.28593e-07	1.28824e-07	3.69827e-07	-2.60846e-07	8.82447e-08	6.9121e-08	1.91237e-08	1.57366e-07			1.42997e-07	5.4337e-07	2.65603e-07	4.72638e-07	1.436e-07	-2.95661e-07	8.4444e-08	-1.26238e-07	1.53844e-07	9.92283e-08	5.46159e-08	2.53072e-07
7.43326		3.06581e-07	2.74921e-07	4.10353e-07	2.92161e-07	5.05932e-07	2.35507e-07	1.66592e-07	7.13293e-08	1.16142e-07	9.18349e-07	3.29787e-07	7.72337e-08	2.52553e-07	4.0702e-07				-6.78813e-09	-1.0553e-07	1.02343e-07	-5.33902e-09	2.18529e-07	3.39137e-07	7.79197e-08	2.97817e-07	-1.8379e-07	8.15887e-08	5.92885e-08	2.23003e-08	1.40877e-07			8.43241e-08	5.46618e-07	2.91895e-07	4.95764e-07	6.13602e-08	-2.71469e-07	5.38675e-08	-2.35618e-07	1.28343e-07	1.06987e-07	2.13556e-08	2.3533e-07
7.47433		3.37135e-07	3.42264e-07	3.82682e-07	2.77613e-07	5.73046e-07	2.35178e-07	2.36943e-07	4.83897e-09	2.19695e-07	8.8688e-07	3.49627e-07	7.50262e-08	2.74601e-07	4.24654e-07				1.64703e-08	2.21666e-08	6.1405e-08	4.71002e-08	2.62659e-07	3.53682e-07	7.51514e-08	2.85383e-07	-1.94626e-07	1.03266e-07	5.64983e-08	4.67674e-08	1.59764e-07			6.8746e-08	5.35756e-07	2.21219e-07	4.71114e-07	-3.73958e-08	-2.57484e-07	9.69183e-08	-2.3255e-07	1.0829e-07	1.0351e-07	4.78049e-09	2.118e-07
7.5154		3.75688e-07	4.21819e-07	3.73618e-07	2.73063e-07	5.58796e-07	2.19036e-07	2.31656e-07	-1.3573e-09	2.58204e-07	8.02703e-07	3.51323e-07	6.86253e-08	2.82697e-07	4.19948e-07				7.31653e-08	-8.53979e-09	4.86732e-09	3.51097e-08	3.21473e-07	3.3721e-07	9.73509e-08	3.45546e-07	-2.652e-07	1.04554e-07	6.71405e-08	3.74131e-08	1.71694e-07			7.49855e-08	4.47071e-07	2.14429e-07	4.01805e-07	-1.16796e-07	-3.35391e-07	7.32995e-08	-2.86769e-07	5.90793e-08	1.03401e-07	-4.43216e-08	1.6248e-07
7.55647		3.91671e-07	4.44914e-07	4.06586e-07	3.78534e-07	5.3573e-07	1.48113e-07	2.63742e-07	-2.7578e-08	3.62211e-07	7.7504e-07	3.67896e-07	6.81197e-08	2.99777e-07	4.36016e-07				2.5135e-08	-7.25342e-08	-1.3725e-08	1.29867e-09	2.96627e-07	2.49336e-07	9.91027e-08	2.65826e-07	-2.19903e-07	7.01292e-08	5.78334e-08	1.22959e-08	1.27963e-07			6.88903e-08	4.09799e-07	2.37782e-07	3.3977e-07	-2.62042e-08	-3.3318e-07	2.49146e-08	-3.57563e-07	4.55261e-08	1.00734e-07	-5.5208e-08	1.4626e-07
7.59754		2.98722e-07	4.51117e-07	3.89912e-07	3.99245e-07	5.46438e-07	1.41214e-07	2.78911e-07	-1.80397e-08	4.42866e-07	7.974e-07	3.72779e-07	7.01713e-08	3.02607e-07	4.4295e-07				1.46247e-08	-1.33607e-07	-2.89049e-08	-1.45742e-09	2.28189e-07	1.39154e-07	5.86777e-08	1.50059e-07	-2.10884e-07	2.39835e-08	4.64866e-08	-2.25032e-08	7.04701e-08			1.04162e-07	3.99582e-07	2.27198e-07	3.38395e-07	-5.45013e-08	-3.83495e-07	1.63185e-09	-3.43177e-07	3.62244e-08	1.02988e-07	-6.67631e-08	1.39212e-07
7.6386		3.33704e-07	3.63008e-07	3.76424e-07	3.72068e-07	5.21311e-07	1.44031e-07	3.51004e-07	2.17547e-08	6.13077e-07	8.71136e-07	3.96752e-07	7.45409e-08	3.22211e-07	4.71293e-07				2.03849e-08	-1.54326e-07	9.77443e-08	2.69154e-09	1.72947e-07	1.37725e-07	3.96037e-08	1.88412e-07	-2.45947e-07	2.88039e-08	4.89845e-08	-2.01805e-08	7.77884e-08			4.53987e-08	3.323e-07	2.34255e-07	3.5773e-07	-1.11166e-07	-3.42769e-07	5.73559e-08	-2.57454e-07	3.94563e-08	9.28032e-08	-5.33469e-08	1.3226e-07
7.67967		3.78817e-07	4.27975e-07	4.04416e-07	3.36978e-07	5.1867e-07	2.02883e-07	2.84604e-07	7.14839e-08	6.53545e-07	7.74345e-07	4.05372e-07	6.52797e-08	3.40092e-07	4.70651e-07				1.8355e-08	-1.58157e-07	8.07279e-08	-2.16154e-08	1.39827e-07	1.80657e-07	-1.18792e-08	1.86606e-07	-1.81622e-07	2.58777e-08	4.50996e-08	-1.92219e-08	7.09773e-08			3.97424e-08	3.08735e-07	1.88266e-07	3.87549e-07	-1.58907e-07	-2.65489e-07	1.37587e-07	-1.92334e-07	5.56437e-08	8.55052e-08	-2.98615e-08	1.41149e-07
7.72074		3.54051e-07	5.17619e-07	3.67352e-07	3.8119e-07	4.80324e-07	2.14014e-07	3.17345e-07	1.16352e-07	7.69504e-07	6.93856e-07	4.21161e-07	6.36049e-08	3.57556e-07	4.84766e-07				2.58469e-08	-1.60256e-07	5.94627e-08	-3.61656e-08	1.68205e-07	1.74214e-07	-1.16058e-08	1.84565e-07	-9.41669e-08	3.44555e-08	4.12006e-08	-6.74508e-09	7.5656e-08			-9.91261e-09	2.51706e-07	2.14153e-07	2.81591e-07	-2.14573e-07	-3.40777e-07	7.57657e-08	-2.62062e-07	-5.13614e-10	8.71364e-08	-8.76501e-08	8.66228e-08
7.76181		3.2343e-07	5.82323e-07	2.9362e-07	4.41575e-07	4.50734e-07	1.17204e-07	3.57124e-07	1.31665e-07	9.32368e-07	5.23203e-07	4.15325e-07	7.48914e-08	3.40433e-07	4.90216e-07				-4.88814e-08	-1.89598e-07	3.34743e-08	5.63771e-09	1.85798e-07	1.90548e-07	7.45342e-09	2.05801e-07	-2.90735e-08	4.01288e-08	4.39508e-08	-3.82197e-09	8.40796e-08			-1.97529e-08	2.01807e-07	2.15543e-07	2.74635e-07	-2.04555e-07	-4.06822e-07	-2.24304e-08	-2.88614e-07	-3.12737e-08	8.92752e-08	-1.20549e-07	5.80015e-08
7.80287		3.40947e-07	5.93591e-07	2.54126e-07	4.61381e-07	4.8681e-07	1.02584e-07	3.6669e-07	1.03301e-07	9.94164e-07	4.84695e-07	4.18829e-07	8.21788e-08	3.3665e-07	5.01008e-07				-8.0902e-08	-1.02355e-07	1.00738e-07	7.75475e-08	1.41937e-07	1.56029e-07	3.45861e-08	1.50994e-07	-3.04381e-08	4.97929e-08	3.33921e-08	1.64008e-08	8.31851e-08			-2.00639e-08	1.71294e-07	2.17721e-07	2.45483e-07	-1.91954e-07	-4.59306e-07	-3.6556e-08	-3.93595e-07	-5.83721e-08	9.58246e-08	-1.54197e-07	3.74525e-08
7.84394		3.59811e-07	4.74342e-07	2.45175e-07	4.4393e-07	4.49455e-07	1.13297e-07	4.76207e-07	1.60986e-07	1.02539e-06	4.30367e-07	4.17896e-07	7.95441e-08	3.38352e-07	4.9744e-07				-1.51652e-07	-5.1173e-08	7.13877e-08	9.76752e-08	1.74701e-07	1.94188e-07	9.79401e-08	1.19898e-07	-6.21973e-08	5.45297e-08	3.90082e-08	1.55216e-08	9.35379e-08			-9.55901e-08	2.21536e-07	1.76444e-07	2.04074e-07	-1.86115e-07	-3.52992e-07	-1.3669e-08	-3.99713e-07	-5.57531e-08	8.715e-08	-1.42903e-07	3.13968e-08
7.88501		3.84245e-07	4.45083e-07	3.15771e-07	4.18034e-07	4.1219e-07	1.36494e-07	4.55098e-07	1.56331e-07	1.06936e-06	3.83173e-07	4.17578e-07	8.07555e-08	3.36822e-07	4.98333e-07				-1.93148e-07	-8.20159e-08	1.22093e-07	9.20687e-08	1.74076e-07	2.15838e-07	8.11931e-08	7.78109e-10	-6.16652e-09	4.49685e-08	4.29367e-08	2.03184e-09	8.79052e-08			-1.51676e-07	2.57373e-07	2.08655e-07	1.12126e-07	-2.54233e-07	-3.28791e-07	-5.93426e-08	-3.83893e-07	-7.49727e-08	8.70162e-08	-1.61989e-07	1.20435e-08
7.92608		3.41392e-07	4.59082e-07	3.27083e-07	3.79888e-07	4.17998e-07	1.34265e-07	4.09906e-07	1.881e-07	1.02339e-06	3.98342e-07	4.07945e-07	7.57608e-08	3.32184e-07	4.83705e-07				-1.58871e-07	-1.12804e-07	1.64593e-07	1.05729e-07	1.45404e-07	1.71873e-07	6.75787e-09	-5.76577e-08	-9.22194e-09	2.84225e-08	4.1349e-08	-1.29266e-08	6.97715e-08			-1.59083e-07	2.1149e-07	1.83093e-07	9.67219e-08	-3.38039e-07	-2.68487e-07	-9.57718e-08	-5.32633e-07	-1.12839e-07	9.35681e-08	-2.06407e-07	-1.92706e-08
7.96715		3.57079e-07	4.50994e-07	2.32444e-07	3.22852e-07	3.77837e-07	7.51804e-08	3.99896e-07	1.64894e-07	9.64931e-07	3.0281e-07	3.64892e-07	7.57195e-08	2.89172e-07	4.40611e-07				-3.93671e-08	-2.58137e-08	1.90011e-07	1.13472e-07	1.60769e-07	1.18971e-07	-2.53588e-08	-5.53639e-09	-2.80917e-08	5.10061e-08	3.10119e-08	1.99942e-08	8.20181e-08			-1.25674e-07	1.82881e-07	1.53361e-07	8.61951e-08	-3.2937e-07	-2.12914e-07	-4.53575e-08	-5.09491e-07	-1.00046e-07	8.61446e-08	-1.86191e-07	-1.39016e-08
8.00821		3.28463e-07	4.77782e-07	2.42224e-07	3.13026e-07	3.28462e-07	6.76447e-08	5.34239e-07	1.03582e-07	1.04211e-06	2.37109e-07	3.67464e-07	8.77711e-08	2.79693e-07	4.55235e-07				-3.95573e-08	4.12686e-08	1.91513e-07	1.43706e-07	1.87906e-07	1.09494e-07	-3.00381e-08	4.8795e-08	4.39651e-08	7.74503e-08	2.86559e-08	4.87944e-08	1.06106e-07			-6.40706e-08	1.33417e-07	1.31292e-07	6.13538e-08	-2.66587e-07	-2.45943e-07	-3.6804e-08	-4.73914e-07	-9.5157e-08	7.65289e-08	-1.71686e-07	-1.86281e-08
8.04928		2.90024e-07	5.52411e-07	2.98904e-07	2.2869e-07	3.15437e-07	7.13926e-08	5.15301e-07	7.62024e-08	9.98246e-07	1.35126e-07	3.48173e-07	8.87794e-08	2.59394e-07	4.36953e-07				-6.35514e-08	9.28507e-08	1.12747e-07	1.88397e-07	1.80338e-07	1.18825e-07	-3.02402e-08	1.24512e-07	1.72771e-08	8.23506e-08	2.96245e-08	5.2726e-08	1.11975e-07			-4.07213e-08	1.52153e-07	1.18879e-07	3.90555e-08	-3.46535e-07	-2.3648e-07	-8.88849e-08	-4.58892e-07	-1.07678e-07	7.81712e-08	-1.85849e-07	-2.9507e-08
8.09035		2.99773e-07	6.12498e-07	2.93772e-07	1.81317e-07	2.81385e-07	-1.66596e-08	4.868e-07	1.50296e-07	1.01565e-06	1.45739e-07	3.45057e-07	9.34139e-08	2.51643e-07	4.38471e-07				-1.49004e-08	3.72682e-08	3.56743e-08	1.18129e-07	2.60146e-07	7.48242e-08	-9.50897e-08	3.59812e-08	1.05948e-08	5.14031e-08	3.26559e-08	1.87472e-08	8.40589e-08			-8.70295e-09	1.74768e-07	1.18615e-07	3.39635e-08	-3.21262e-07	-2.42426e-07	-1.63154e-07	-4.43582e-07	-1.06473e-07	7.79784e-08	-1.84451e-07	-2.84942e-08
8.13142		2.13167e-07	5.53417e-07	2.43575e-07	1.8793e-07	2.49923e-07	-2.26018e-08	4.91148e-07	1.82568e-07	1.06673e-06	1.5811e-07	3.32397e-07	9.67197e-08	2.35677e-07	4.29116e-07				-4.85738e-08	5.58435e-08	1.03547e-07	9.64716e-08	2.58274e-07	4.92226e-08	-1.50153e-07	-3.66094e-08	-1.11162e-08	3.52118e-08	3.86375e-08	-3.42573e-09	7.38494e-08			4.95009e-08	1.0034e-07	1.09973e-07	6.96838e-08	-3.38094e-07	-2.60537e-07	-1.65107e-07	-5.23829e-07	-1.19759e-07	8.43648e-08	-2.04123e-07	-3.53939e-08
8.17248		2.42456e-07	4.57317e-07	2.10925e-07	2.52514e-07	2.5877e-07	-1.87871e-08	4.28126e-07	1.56859e-07	1.13014e-06	1.1546e-07	3.23378e-07	9.97888e-08	2.23589e-07	4.23167e-07				-3.67895e-08	1.65244e-07	1.55221e-07	6.65412e-08	2.29808e-07	4.10698e-08	-1.58571e-07	-1.44984e-08	4.98221e-08	5.53164e-08	3.94365e-08	1.58799e-08	9.47528e-08			4.8271e-08	1.20275e-07	7.92753e-08	1.87217e-08	-3.97139e-07	-2.64528e-07	-1.21434e-07	-5.41048e-07	-1.32201e-07	8.64776e-08	-2.18678e-07	-4.57232e-08
8.21355		2.48344e-07	4.08623e-07	1.9496e-07	2.48953e-07	2.20535e-07	-4.91826e-08	4.47566e-07	1.88913e-07	1.09809e-06	1.66366e-07	3.17317e-07	9.67398e-08	2.20577e-07	4.14057e-07				9.22569e-08	1.62908e-07	1.40247e-07	1.29913e-07	2.56492e-07	2.68726e-08	-1.96569e-07	4.17488e-08	4.93004e-08	7.813e-08	4.18299e-08	3.63e-08	1.1996e-07			-4.10756e-08	1.60496e-07	8.10564e-08	1.02586e-08	-3.98606e-07	-2.63109e-07	-2.2527e-07	-4.8567e-07	-1.4524e-07	8.23862e-08	-2.27626e-07	-6.28537e-08
8.25462		2.07275e-07	3.69754e-07	1.85857e-07	1.94948e-07	1.26348e-07	-4.85462e-08	4.54446e-07	2.24419e-07	1.09833e-06	2.09124e-07	3.02195e-07	9.79952e-08	2.042e-07	4.00191e-07				1.21494e-07	1.85962e-07	1.66481e-07	1.71919e-07	2.70808e-07	6.10112e-08	-1.45879e-07	3.66096e-08	5.09428e-08	1.0215e-07	3.99616e-08	6.21883e-08	1.42111e-07			-3.25911e-08	1.43441e-07	2.27702e-08	-3.30319e-08	-2.39857e-07	-2.82418e-07	-2.95956e-07	-4.52209e-07	-1.46231e-07	7.09064e-08	-2.17138e-07	-7.53251e-08
8.29569		2.69237e-07	3.86358e-07	1.91649e-07	1.27425e-07	1.10876e-07	1.02927e-08	4.46194e-07	1.85246e-07	1.08251e-06	1.91196e-07	3.00098e-07	9.59355e-08	2.04163e-07	3.96034e-07				8.91008e-08	2.46403e-07	1.21019e-07	1.5912e-07	2.63708e-07	-2.90866e-08	-1.78335e-07	7.89925e-08	1.25788e-08	8.48334e-08	4.60129e-08	3.88205e-08	1.30846e-07			1.21924e-08	7.49601e-08	4.40611e-08	-1.25457e-07	-1.97804e-07	-2.92018e-07	-1.587e-07	-4.35737e-07	-1.34813e-07	6.2322e-08	-1.97135e-07	-7.24908e-08
8.33676		2.5203e-07	4.43502e-07	1.83393e-07	1.14804e-07	1.21753e-07	5.04976e-09	4.14803e-07	2.22626e-07	9.67217e-07	9.07756e-08	2.81595e-07	8.78312e-08	1.93764e-07	3.69427e-07				1.05095e-07	2.09178e-07	6.94508e-08	7.77199e-08	1.80561e-07	-9.03914e-08	-9.03056e-08	6.53189e-08	4.41251e-08	6.34169e-08	3.42804e-08	2.91365e-08	9.76973e-08			-2.79627e-08	2.54596e-08	-4.6026e-09	-7.99681e-08	-1.92186e-07	-3.08184e-07	-1.04217e-07	-3.95713e-07	-1.35922e-07	5.33538e-08	-1.89276e-07	-8.25679e-08
8.37782		1.98433e-07	4.9049e-07	1.70031e-07	9.79885e-08	8.42234e-08	-1.24831e-07	3.77348e-07	2.59516e-07	8.244e-07	6.10344e-08	2.43863e-07	8.42979e-08	1.59565e-07	3.28161e-07				9.52897e-08	1.85615e-07	9.00976e-08	2.76828e-08	2.91824e-07	-7.59765e-08	-4.03067e-08	2.17427e-08	2.61936e-08	6.91291e-08	3.78456e-08	3.12836e-08	1.06975e-07			-7.81404e-08	2.22396e-08	-5.5202e-08	-2.84087e-08	-1.83126e-07	-3.02362e-07	-2.1168e-07	-3.80879e-07	-1.52195e-07	4.99971e-08	-2.02192e-07	-1.02198e-07
8.41889		1.34622e-07	4.95555e-07	1.041e-07	5.2168e-08	4.61061e-09	-1.52171e-07	4.09853e-07	2.44671e-07	7.69539e-07	8.84866e-08	2.15143e-07	8.59864e-08	1.29157e-07	3.0113e-07				1.18101e-07	2.3132e-07	1.61106e-07	7.34524e-08	2.48747e-07	-6.64386e-08	-2.80756e-08	-1.68423e-08	4.19608e-08	8.48145e-08	3.78571e-08	4.69574e-08	1.22672e-07			-5.99864e-08	9.8307e-09	-4.85873e-08	-1.19821e-08	-2.85544e-07	-3.0064e-07	-2.01485e-07	-4.24887e-07	-1.6541e-07	5.67514e-08	-2.22161e-07	-1.08659e-07
8.45996		1.44095e-07	3.86507e-07	7.44516e-08	3.95415e-08	1.3486e-08	-1.09882e-07	3.72626e-07	2.6516e-07	6.74479e-07	-2.03826e-08	1.84008e-07	7.56763e-08	1.08332e-07	2.59684e-07				1.06754e-07	2.397e-07	1.12687e-07	1.42785e-07	1.93046e-07	-6.54684e-08	-4.99151e-08	-3.26331e-08	-5.58184e-09	7.12637e-08	3.75226e-08	3.37411e-08	1.08786e-07			-1.01986e-07	-8.36624e-08	-4.93798e-08	-4.01537e-08	-3.10138e-07	-3.37579e-07	-1.86106e-07	-4.14537e-07	-1.90443e-07	5.13957e-08	-2.41838e-07	-1.39047e-07
8.50103		1.50002e-07	3.40325e-07	6.59544e-08	4.62766e-08	3.35835e-08	-1.92641e-07	4.05384e-07	2.42098e-07	5.95656e-07	-1.34577e-07	1.55206e-07	7.7318e-08	7.78881e-08	2.32524e-07				1.14191e-07	2.22556e-07	5.52804e-08	1.29232e-07	1.33231e-07	-4.63927e-08	-6.22101e-08	-6.55345e-09	2.32591e-08	6.25104e-08	3.15164e-08	3.09939e-08	9.40268e-08			-9.27465e-08	-1.12202e-07	3.91527e-09	-1.22612e-07	-2.90257e-07	-3.34799e-07	-2.15258e-07	-4.1296e-07	-1.97115e-07	4.97525e-08	-2.46867e-07	-1.47362e-07
8.54209		1.14695e-07	3.13151e-07	5.84794e-08	7.42391e-08	5.10827e-08	-1.57095e-07	4.2013e-07	2.11117e-07	5.5209e-07	-7.69029e-08	1.56099e-07	6.95675e-08	8.65311e-08	2.25666e-07				1.22652e-07	1.52769e-07	6.34836e-08	6.8397e-08	2.20482e-08	-6.17733e-08	-4.75595e-08	1.67833e-08	-7.50257e-08	2.90861e-08	2.68615e-08	2.22461e-09	5.59475e-08			-1.57973e-07	-1.62066e-07	-2.21289e-08	-1.70225e-07	-2.83268e-07	-3.04798e-07	-2.22346e-07	-4.87021e-07	-2.26228e-07	4.83704e-08	-2.74599e-07	-1.77858e-07
8.58316		6.34891e-08	2.866e-07	-7.46393e-09	8.43289e-08	5.86742e-09	-1.23022e-07	4.20382e-07	1.61557e-07	4.39222e-07	-1.40794e-07	1.19017e-07	6.5185e-08	5.38317e-08	1.84202e-07				6.30303e-08	1.48419e-07	5.90769e-08	4.87712e-08	4.37088e-08	1.22826e-08	-7.42441e-08	-2.66213e-08	-4.59876e-08	2.53818e-08	2.25058e-08	2.87599e-09	4.78875e-08			-2.36851e-07	-1.13441e-07	-9.64792e-08	-1.20847e-07	-2.97392e-07	-2.20905e-07	-2.79168e-07	-4.40364e-07	-2.25681e-07	4.10837e-08	-2.66765e-07	-1.84597e-07
8.62423		7.02191e-08	3.00635e-07	-3.44775e-08	1.6258e-08	-7.08033e-08	-1.31776e-07	4.28188e-07	1.28358e-07	4.47595e-07	-1.75102e-07	9.79094e-08	7.10323e-08	2.68771e-08	1.68942e-07				1.07167e-07	1.68055e-07	9.51793e-09	1.16913e-08	8.81404e-08	-1.5088e-08	-1.45639e-07	3.19665e-09	-5.077e-08	1.95857e-08	3.07989e-08	-1.12132e-08	5.03846e-08			-2.26151e-07	-5.20592e-08	-9.13213e-08	-1.2576e-07	-3.07134e-07	-1.28108e-07	-2.27626e-07	-3.80188e-07	-1.92293e-07	3.99318e-08	-2.32225e-07	-1.52362e-07
8.6653		1.15445e-07	2.5066e-07	-5.64763e-08	2.58889e-08	-1.25046e-07	-1.97369e-07	4.14543e-07	8.16737e-08	4.4853e-07	-1.20868e-07	8.36981e-08	7.14034e-08	1.22948e-08	1.55102e-07				1.67612e-07	1.87308e-07	4.84569e-08	2.93462e-08	7.492e-08	-9.61825e-08	-1.46559e-07	-3.22565e-09	-4.46441e-08	2.41146e-08	3.71747e-08	-1.306e-08	6.12893e-08			-1.98296e-07	-2.81399e-08	-9.22752e-08	-1.85162e-07	-2.97404e-07	-1.96676e-07	-1.86552e-07	-3.68822e-07	-1.94166e-07	3.7624e-08	-2.3179e-07	-1.56542e-07
8.70637		1.1957e-07	1.83902e-07	-6.57314e-08	4.82911e-08	-1.31281e-07	-2.42226e-07	2.62438e-07	5.28386e-08	4.1558e-07	-1.50552e-07	4.92829e-08	6.44143e-08	-1.51313e-08	1.13697e-07				1.48258e-07	1.70252e-07	1.41238e-07	1.02761e-08	3.86731e-08	-1.00052e-07	-6.49571e-08	-8.70118e-08	-6.56865e-08	2.12211e-08	3.62434e-08	-1.50223e-08	5.74645e-08			-1.8333e-07	-4.03614e-09	-1.02674e-07	-2.0452e-07	-2.58838e-07	-2.07547e-07	-2.63442e-07	-4.08235e-07	-2.04078e-07	4.20342e-08	-2.46112e-07	-1.62044e-07
8.74743		1.14774e-07	1.47723e-07	-7.52139e-08	-5.74896e-09	-1.40165e-07	-1.96442e-07	1.80275e-07	8.65261e-08	4.28187e-07	-2.38989e-07	3.00926e-08	6.41449e-08	-3.40523e-08	9.42375e-08				1.48095e-07	9.93637e-08	1.02676e-07	2.02889e-09	-4.45522e-08	-9.265e-08	-6.75937e-08	-1.11976e-07	-8.46626e-08	-5.47455e-09	3.26867e-08	-3.81612e-08	2.72121e-08			-1.54118e-07	-9.23054e-09	-5.88402e-08	-2.16834e-07	-2.2448e-07	-2.13747e-07	-3.314e-07	-3.7363e-07	-1.97785e-07	4.36851e-08	-2.4147e-07	-1.541e-07
8.7885		9.98871e-08	8.04392e-08	-6.33443e-08	-4.18076e-08	-1.44797e-07	-1.67536e-07	2.31723e-07	1.69496e-07	3.44276e-07	-2.75521e-07	2.32815e-08	6.17058e-08	-3.84243e-08	8.49874e-08				1.3562e-07	8.69519e-08	4.81132e-08	3.0738e-08	-3.02858e-08	-4.20252e-08	-6.93839e-08	-9.64875e-08	-7.99269e-08	-1.85402e-09	2.69716e-08	-2.88257e-08	2.51176e-08			-1.61746e-07	-2.36404e-08	-7.10249e-08	-2.305e-07	-2.67346e-07	-2.37542e-07	-2.29752e-07	-2.7544e-07	-1.87124e-07	3.30924e-08	-2.20216e-07	-1.54032e-07
8.82957		4.22283e-08	5.4177e-08	-7.4313e-08	1.90076e-08	-1.06802e-07	-1.07189e-07	1.92699e-07	1.85445e-07	3.04923e-07	-2.27744e-07	2.82432e-08	5.18427e-08	-2.35995e-08	8.00859e-08				6.33885e-08	1.20808e-07	5.32166e-08	3.57184e-08	2.76418e-08	-7.8891e-08	-6.94471e-08	3.28e-08	-1.49185e-07	4.00558e-09	2.83134e-08	-2.43079e-08	3.2319e-08			-1.41568e-07	-3.56706e-08	-6.26834e-08	-2.26994e-07	-1.78902e-07	-1.97853e-07	-2.61787e-07	-2.56392e-07	-1.70231e-07	2.99884e-08	-2.0022e-07	-1.40243e-07
8.87064		-5.72303e-09	7.99334e-08	-1.33758e-07	-3.37454e-09	-3.95729e-08	-1.13613e-07	1.75667e-07	2.30658e-07	3.20437e-07	-2.42468e-07	2.68186e-08	5.54916e-08	-2.8673e-08	8.23102e-08				5.55793e-08	9.48636e-08	8.28163e-08	-3.44746e-08	5.23592e-08	-1.40977e-07	-7.64951e-08	-7.52869e-09	-1.078e-07	-9.073e-09	2.87565e-08	-3.78295e-08	1.96835e-08			-1.4933e-07	-6.41429e-08	-8.39199e-08	-1.95049e-07	-1.63569e-07	-1.03906e-07	-2.52686e-07	-2.78662e-07	-1.61408e-07	2.74297e-08	-1.88838e-07	-1.33978e-07
8.9117		-4.80013e-09	8.9853e-08	-1.66477e-07	-3.79159e-08	-1.40872e-07	-1.50863e-07	2.21014e-07	1.89491e-07	3.11263e-07	-3.12558e-07	-1.86503e-10	6.31739e-08	-6.33604e-08	6.29873e-08				8.84992e-08	7.26629e-08	9.96383e-08	-2.89051e-08	4.7862e-08	-9.67071e-08	-1.02805e-07	-8.80958e-08	-8.17521e-08	-9.95586e-09	2.87806e-08	-3.87365e-08	1.88248e-08			-1.35134e-07	-1.60501e-07	-1.19974e-07	-2.00724e-07	-1.66337e-07	-1.22982e-07	-2.53096e-07	-2.55006e-07	-1.76719e-07	1.92476e-08	-1.95967e-07	-1.57472e-07
8.95277		-1.01682e-07	1.23282e-07	-1.71518e-07	-3.79552e-08	-1.59074e-07	-1.96894e-07	2.47454e-07	1.67242e-07	3.37285e-07	-3.20187e-07	-1.12047e-08	6.86939e-08	-7.98987e-08	5.74892e-08				1.55553e-07	1.74e-08	1.17014e-07	-5.35041e-08	-3.23813e-08	-1.50475e-07	-1.1121e-07	-8.33077e-08	-6.84446e-08	-2.32617e-08	3.41297e-08	-5.73915e-08	1.0868e-08			-1.56868e-07	-1.50022e-07	-1.22838e-07	-1.94303e-07	-2.00071e-07	-1.42625e-07	-2.82448e-07	-2.00608e-07	-1.81223e-07	1.77351e-08	-1.98958e-07	-1.63488e-07
8.99384		-1.22371e-07	1.00241e-07	-1.32122e-07	-3.33097e-08	-1.16995e-07	-1.45466e-07	2.14506e-07	1.7541e-07	2.84577e-07	-3.62468e-07	-1.37998e-08	6.37426e-08	-7.75424e-08	4.99429e-08				1.40911e-07	2.51163e-08	6.77995e-09	-1.15486e-07	-4.00978e-08	-1.38136e-07	-2.94551e-08	-6.34557e-08	-2.87798e-08	-2.69559e-08	2.73206e-08	-5.42765e-08	3.64729e-10			-1.49761e-07	-1.50047e-07	-1.27344e-07	-2.1942e-07	-1.33256e-07	-1.38911e-07	-2.21591e-07	-1.673e-07	-1.63454e-07	1.31695e-08	-1.76623e-07	-1.50284e-07
9.03491		-1.31801e-07	1.17868e-08	-1.33955e-07	-1.08197e-07	-8.68718e-08	-3.56023e-08	1.17946e-07	1.08885e-07	2.13414e-07	-4.21539e-07	-4.65934e-08	5.61024e-08	-1.02696e-07	9.50901e-09				1.276e-07	4.91044e-08	5.23549e-08	-1.71718e-07	9.16042e-09	-8.59553e-08	1.12741e-07	-5.95629e-08	-6.94647e-08	-3.97113e-09	3.31945e-08	-3.71656e-08	2.92234e-08			-1.53288e-07	-1.58121e-07	-1.49881e-07	-1.92317e-07	-1.00963e-07	-1.01947e-07	-2.39158e-07	-1.2272e-07	-1.52299e-07	1.64926e-08	-1.68792e-07	-1.35807e-07
9.07598		-6.6597e-08	-2.28081e-08	-1.62728e-07	-1.38865e-07	-9.86708e-08	-7.56393e-08	6.74438e-08	-1.26565e-08	1.41061e-07	-3.70131e-07	-7.39591e-08	4.38534e-08	-1.17813e-07	-3.01057e-08				1.22165e-07	4.45288e-08	1.76396e-08	-1.18714e-07	-1.74017e-08	-1.4145e-07	1.09035e-07	-1.71484e-08	-3.17308e-08	-3.67517e-09	2.99746e-08	-3.36497e-08	2.62994e-08			-1.4084e-07	-1.56528e-07	-1.08513e-07	-1.84934e-07	-1.28114e-07	1.87287e-08	-2.32048e-07	-6.49948e-08	-1.24655e-07	2.70038e-08	-1.51659e-07	-9.76516e-08
9.11704		-1.00413e-07	-6.08945e-08	-1.81323e-07	-1.49664e-07	-1.46765e-07	-1.47108e-07	1.43264e-07	2.88058e-08	1.51762e-07	-3.52919e-07	-8.15255e-08	4.88447e-08	-1.3037e-07	-3.26807e-08				6.69644e-08	-7.05479e-09	1.6783e-08	-9.30016e-08	-1.18822e-08	-1.65291e-07	7.74374e-08	-7.40709e-08	6.34727e-08	-1.40714e-08	2.75522e-08	-4.16237e-08	1.34808e-08			-1.31896e-07	-1.7023e-07	-5.93655e-08	-2.26739e-07	-1.62174e-07	9.84287e-08	-2.36705e-07	-3.6853e-08	-1.15692e-07	3.95531e-08	-1.55245e-07	-7.61386e-08
9.15811		-1.26312e-07	-6.89599e-08	-1.30883e-07	-1.47507e-07	-1.55997e-07	-1.51654e-07	1.52596e-07	1.0451e-07	1.23551e-07	-3.84055e-07	-7.84711e-08	5.18895e-08	-1.30361e-07	-2.65816e-08				1.73147e-08	2.70386e-09	-3.25219e-10	-1.51677e-07	-1.1851e-07	-1.54296e-07	3.6443e-08	-9.3391e-08	1.36242e-08	-4.97904e-08	2.61111e-08	-7.59015e-08	-2.36793e-08			-1.59727e-07	-1.87859e-07	-3.32037e-08	-1.55318e-07	-1.38566e-07	1.41374e-07	-3.3698e-07	-2.61372e-08	-1.12052e-07	4.9823e-08	-1.61875e-07	-6.22292e-08
9.19918		-9.97531e-08	-1.40975e-07	-1.25614e-07	-1.48936e-07	-2.04111e-07	-1.42458e-07	1.59287e-07	9.94686e-08	1.0636e-07	-3.00015e-07	-7.96747e-08	4.74749e-08	-1.2715e-07	-3.21997e-08				-1.76408e-08	7.3377e-10	-2.82597e-08	-1.26509e-07	-1.52156e-07	-1.64044e-07	-3.61958e-08	-1.10102e-07	-4.32675e-10	-7.05118e-08	2.23179e-08	-9.28297e-08	-4.81939e-08			-1.78009e-07	-1.58668e-07	1.95726e-09	-1.62204e-07	-1.76354e-07	4.3759e-08	-3.91917e-07	-1.58219e-08	-1.29657e-07	4.91996e-08	-1.78857e-07	-8.04576e-08
9.24025		-7.4665e-08	-1.54333e-07	-8.01909e-08	-1.91363e-07	-2.56548e-07	-1.18645e-07	1.71607e-07	1.56245e-08	8.41953e-09	-3.21371e-07	-1.00146e-07	4.5349e-08	-1.45495e-07	-5.47975e-08				2.29465e-08	6.17906e-08	-1.74417e-08	-7.06164e-08	-1.6493e-07	-1.44344e-07	-2.38894e-08	-1.31384e-07	4.20677e-08	-4.73112e-08	2.81685e-08	-7.54797e-08	-1.91426e-08			-1.72394e-07	-1.72194e-07	-4.12453e-08	-1.57186e-07	-1.38688e-07	3.24967e-09	-3.86281e-07	-6.10958e-08	-1.40729e-07	4.21587e-08	-1.82888e-07	-9.85706e-08
9.28131		-3.4845e-08	-1.33917e-07	-4.3964e-08	-1.73269e-07	-2.69705e-07	-1.0276e-07	1.24893e-07	-3.36791e-08	6.10482e-08	-2.68902e-07	-8.751e-08	4.09052e-08	-1.28415e-07	-4.66048e-08				6.01886e-08	7.5041e-08	-9.72148e-08	-5.04248e-08	-1.53153e-07	-1.30051e-07	-6.75342e-08	-1.95975e-07	1.24206e-08	-6.07447e-08	3.1519e-08	-9.22638e-08	-2.92257e-08			-1.62026e-07	-1.59544e-07	-1.0634e-07	-9.10124e-08	-1.0988e-07	6.76502e-08	-3.65236e-07	-8.27612e-08	-1.26144e-07	4.24469e-08	-1.68591e-07	-8.36968e-08
9.32238		-6.82122e-08	-1.8225e-07	-6.03388e-08	-1.74944e-07	-2.14321e-07	-1.15006e-07	5.55407e-08	-2.08019e-08	1.72272e-07	-2.49493e-07	-8.57554e-08	4.12548e-08	-1.2701e-07	-4.45007e-08				9.56876e-08	2.81118e-08	-1.32173e-07	-1.07008e-07	-1.56452e-07	-1.70689e-07	-1.12368e-07	-1.8604e-07	3.91073e-08	-7.79804e-08	3.46645e-08	-1.12645e-07	-4.33159e-08			-1.56751e-07	-1.55139e-07	-1.87977e-07	-6.81854e-08	-1.53858e-07	8.03457e-08	-2.54669e-07	-5.31913e-08	-1.18678e-07	3.62927e-08	-1.54971e-07	-8.23854e-08
9.36345		-1.56739e-07	-1.42734e-07	-7.73957e-08	-2.14387e-07	-2.03433e-07	-1.20184e-07	-2.379e-08	-7.47128e-08	1.6328e-07	-2.80494e-07	-1.13059e-07	3.89277e-08	-1.51987e-07	-7.41312e-08				2.69245e-08	-4.3058e-08	-1.5675e-07	-7.49724e-08	-1.32256e-07	-1.43836e-07	-9.20657e-08	-9.7855e-08	7.02408e-09	-7.85383e-08	2.15824e-08	-1.00121e-07	-5.69559e-08			-1.07358e-07	-1.93661e-07	-1.89027e-07	-1.18396e-07	-1.8927e-07	1.51326e-08	-2.57562e-07	-3.23112e-08	-1.34057e-07	3.23055e-08	-1.66362e-07	-1.01751e-07
9.40452		-1.58962e-07	-1.54368e-07	-1.27553e-07	-2.39626e-07	-2.56635e-07	-1.65404e-07	-1.16924e-07	-9.98918e-08	1.08492e-07	-3.37855e-07	-1.54873e-07	3.73749e-08	-1.92248e-07	-1.17498e-07				-5.93537e-08	1.54909e-09	-1.51309e-07	-1.21213e-07	-9.93497e-08	-1.61622e-07	-1.03719e-07	1.46334e-08	4.10746e-08	-7.10344e-08	2.48189e-08	-9.58532e-08	-4.62155e-08			-9.44633e-08	-1.71301e-07	-1.9847e-07	-1.51957e-07	-1.75134e-07	-1.83811e-08	-3.01831e-07	-4.8596e-08	-1.45017e-07	3.18992e-08	-1.76916e-07	-1.13117e-07
9.44559		-1.27069e-07	-1.81464e-07	-1.15865e-07	-2.39027e-07	-3.00909e-07	-1.20303e-07	-1.01105e-07	-1.02503e-07	1.2832e-07	-2.4896e-07	-1.40888e-07	3.73175e-08	-1.78206e-07	-1.03571e-07				-6.91366e-08	-1.82176e-08	-1.18392e-07	-1.14738e-07	-1.32435e-07	-2.15817e-07	-1.45098e-07	-6.8371e-10	3.90951e-08	-8.61581e-08	2.69213e-08	-1.13079e-07	-5.92368e-08			-5.66409e-08	-1.53775e-07	-2.12646e-07	-1.5058e-07	-1.79985e-07	6.07789e-08	-1.70025e-07	-4.49336e-08	-1.13476e-07	3.23898e-08	-1.45866e-07	-8.1086e-08
9.48665		-1.3888e-07	-2.33984e-07	-1.29322e-07	-2.09305e-07	-3.55141e-07	-1.04731e-07	-4.48895e-08	-1.79196e-08	1.48523e-07	-2.13779e-07	-1.29943e-07	4.38315e-08	-1.73774e-07	-8.61113e-08				-2.41561e-08	-4.20616e-08	-6.2832e-08	-1.381e-07	-6.98123e-08	-1.94707e-07	-7.07493e-08	-7.41597e-08	1.42947e-08	-7.3587e-08	2.04568e-08	-9.40439e-08	-5.31302e-08			-4.40057e-08	-1.81685e-07	-2.08395e-07	-2.1745e-07	-1.156e-07	7.81656e-08	-1.08316e-08	-3.73469e-08	-9.21436e-08	3.7493e-08	-1.29637e-07	-5.46505e-08
9.52772		-1.70732e-07	-2.47867e-07	-1.63037e-07	-2.39213e-07	-3.33291e-07	-9.97027e-08	-6.36118e-08	3.31912e-08	1.2405e-07	-2.72431e-07	-1.43264e-07	4.53288e-08	-1.88593e-07	-9.79356e-08				5.99815e-08	8.21357e-09	-8.76092e-08	-1.21332e-07	-6.76459e-08	-1.01256e-07	-6.50036e-09	-5.51147e-08	2.47113e-08	-3.85058e-08	2.0829e-08	-5.93348e-08	-1.76767e-08			-1.09106e-07	-2.51273e-07	-1.84987e-07	-1.97043e-07	-1.07042e-07	7.66372e-08	-1.313e-07	-8.75328e-08	-1.23956e-07	3.46928e-08	-1.58649e-07	-8.92631e-08
9.56879		-1.85638e-07	-2.76112e-07	-2.35657e-07	-2.41107e-07	-2.81839e-07	-6.33016e-08	-1.0917e-07	-2.60458e-08	1.00633e-07	-2.77513e-07	-1.59575e-07	4.12178e-08	-2.00793e-07	-1.18357e-07				4.65113e-08	-7.73694e-08	-1.20152e-07	-1.26608e-07	-1.06901e-07	-8.55867e-08	-6.03568e-08	-6.74283e-08	-1.01995e-09	-6.65457e-08	1.88944e-08	-8.54401e-08	-4.76512e-08			-1.33086e-07	-2.491e-07	-1.73489e-07	-1.86919e-07	-1.05031e-07	1.09575e-07	-2.4388e-07	-5.72588e-08	-1.29899e-07	4.13186e-08	-1.71217e-07	-8.858e-08
9.60986		-1.54992e-07	-2.56226e-07	-2.22077e-07	-2.74805e-07	-2.57961e-07	-4.14866e-08	-1.0874e-07	-5.76031e-08	1.33735e-07	-2.25356e-07	-1.46551e-07	4.10712e-08	-1.87622e-07	-1.0548e-07				9.77783e-08	-7.38361e-08	-2.17865e-08	-2.21582e-07	-1.44046e-07	-1.34299e-07	-5.80094e-10	-1.23721e-07	6.59283e-09	-6.83866e-08	3.2624e-08	-1.01011e-07	-3.57627e-08			-6.70481e-08	-2.66935e-07	-1.72793e-07	-1.24334e-07	-1.21224e-07	8.31216e-08	-2.46742e-07	-6.99621e-09	-1.15369e-07	4.16451e-08	-1.57014e-07	-7.37238e-08
9.65092		-1.6219e-07	-2.86606e-07	-2.35117e-07	-2.63077e-07	-2.09605e-07	-7.33697e-08	-1.01743e-07	-6.70551e-08	1.28373e-07	-1.66169e-07	-1.43656e-07	3.87047e-08	-1.82361e-07	-1.04951e-07				8.67425e-08	-6.16214e-08	-6.44576e-09	-1.64128e-07	-1.28114e-07	-1.11436e-07	-6.50346e-10	-1.22072e-07	3.44744e-08	-5.25834e-08	2.84648e-08	-8.10482e-08	-2.41186e-08			-7.22799e-08	-1.95665e-07	-1.78653e-07	-1.07371e-07	-1.43138e-07	2.14664e-07	-1.96902e-07	1.51577e-08	-8.30234e-08	4.95301e-08	-1.32553e-07	-3.34933e-08
9.69199		-2.23638e-07	-2.76288e-07	-2.34003e-07	-2.44785e-07	-1.51292e-07	-1.09776e-07	-1.5086e-07	2.87531e-08	1.17527e-07	-2.30402e-07	-1.47476e-07	4.06826e-08	-1.88159e-07	-1.06794e-07				1.05407e-07	-6.55618e-08	-5.56448e-08	-1.65864e-07	-7.60028e-08	-1.33626e-07	3.73713e-08	-6.26096e-08	1.32393e-08	-4.48102e-08	2.81536e-08	-7.29637e-08	-1.66566e-08			-1.25885e-07	-1.59427e-07	-1.45077e-07	-1.10309e-07	-9.87729e-08	2.39239e-07	-1.60878e-07	-5.42919e-10	-7.02066e-08	4.77944e-08	-1.18001e-07	-2.24122e-08
9.73306		-2.66826e-07	-1.83641e-07	-2.35467e-07	-2.29341e-07	-8.81882e-08	-1.3323e-07	-2.54367e-07	2.61085e-08	4.94359e-08	-3.38423e-07	-1.65394e-07	4.04552e-08	-2.05849e-07	-1.24939e-07				7.08759e-08	-5.37925e-08	-7.39466e-08	-1.35325e-07	-5.22657e-08	-1.33193e-07	-2.6804e-08	-1.11664e-07	-3.60929e-09	-5.77471e-08	2.21603e-08	-7.99075e-08	-3.55868e-08			-1.42563e-07	-2.17798e-07	-8.40945e-08	-1.00475e-07	-1.97701e-08	1.45019e-07	-1.94946e-07	-1.85427e-08	-7.91463e-08	4.10973e-08	-1.20244e-07	-3.8049e-08
9.77413		-2.79723e-07	-2.45546e-07	-2.06735e-07	-2.19683e-07	-1.21351e-07	-1.1786e-07	-2.77341e-07	-2.1025e-08	7.50453e-08	-2.65852e-07	-1.68007e-07	3.79415e-08	-2.05949e-07	-1.30066e-07				7.47374e-08	-3.37974e-08	-4.85111e-08	-9.60179e-08	-2.69498e-08	-1.06186e-07	-9.3874e-08	-9.8824e-08	5.54688e-08	-4.15504e-08	2.24907e-08	-6.40411e-08	-1.90598e-08			-1.30211e-07	-2.5326e-07	-1.1559e-07	-1.07683e-07	-4.56237e-08	7.96158e-08	-2.12676e-07	-1.71191e-08	-1.00318e-07	3.76749e-08	-1.37993e-07	-6.26435e-08
9.8152		-2.59163e-07	-2.44774e-07	-1.97614e-07	-2.28017e-07	-1.5539e-07	-1.30451e-07	-2.14325e-07	-3.51161e-08	9.89434e-08	-2.15456e-07	-1.58136e-07	3.53703e-08	-1.93507e-07	-1.22766e-07				9.71521e-08	-2.41649e-08	-7.26963e-08	-1.04703e-07	-6.73747e-08	-4.6567e-08	-9.69281e-08	-8.41622e-08	7.69867e-08	-3.58286e-08	2.46728e-08	-6.05014e-08	-1.11558e-08			-1.00465e-07	-2.86269e-07	-1.37161e-07	-1.18775e-07	-1.09182e-07	1.07984e-07	-1.01088e-07	1.29914e-08	-9.14956e-08	4.05236e-08	-1.32019e-07	-5.0972e-08
9.85626		-2.86523e-07	-2.29944e-07	-2.47125e-07	-2.1919e-07	-2.02511e-07	-1.74491e-07	-1.7613e-07	-5.60504e-08	6.43696e-08	-2.34423e-07	-1.76202e-07	3.30543e-08	-2.09256e-07	-1.43147e-07				9.97162e-08	-4.22412e-08	-1.28012e-07	-2.1401e-08	-1.18876e-07	-5.206e-08	-9.42936e-08	-1.17886e-07	-2.47412e-09	-5.30586e-08	2.44017e-08	-7.74604e-08	-2.86569e-08			-1.2187e-07	-2.81121e-07	-2.23084e-07	-1.57625e-07	-2.95454e-08	1.18433e-07	-1.37068e-07	5.69993e-09	-1.03273e-07	4.56874e-08	-1.4896e-07	-5.75851e-08
9.89733		-2.5057e-07	-2.62125e-07	-2.19377e-07	-2.33924e-07	-2.45034e-07	-1.37479e-07	-1.31339e-07	-8.76232e-08	3.54728e-08	-1.96685e-07	-1.72868e-07	2.96873e-08	-2.02556e-07	-1.43181e-07				8.25378e-08	-6.81308e-08	-6.21046e-08	7.84905e-08	-9.16353e-08	-1.5069e-07	-9.12382e-09	-1.55487e-07	-1.45832e-08	-4.3414e-08	2.88881e-08	-7.23022e-08	-1.45259e-08			-1.28241e-07	-3.38316e-07	-2.2273e-07	-1.43217e-07	-2.80285e-08	3.24989e-08	-2.15507e-07	-8.31001e-09	-1.31481e-07	4.4537e-08	-1.76018e-07	-8.69443e-08
9.9384		-2.19976e-07	-2.60135e-07	-2.14291e-07	-2.54823e-07	-2.04809e-07	-7.83325e-08	-2.53769e-07	-6.48108e-08	1.12134e-08	-2.84984e-07	-1.82472e-07	3.19686e-08	-2.1444e-07	-1.50503e-07				8.17513e-08	-7.63634e-08	-4.2443e-08	5.29235e-08	-6.3357e-08	-1.44515e-07	-1.76621e-08	-1.64356e-07	7.14428e-08	-3.36199e-08	2.98775e-08	-6.34974e-08	-3.74237e-09			-5.99646e-08	-3.36841e-07	-1.49628e-07	-1.85172e-07	-7.96987e-08	3.94154e-08	-1.85377e-07	-1.01364e-07	-1.32329e-07	3.9232e-08	-1.71561e-07	-9.30967e-08
9.97947		-2.54041e-07	-2.27671e-07	-2.06197e-07	-2.12988e-07	-1.84936e-07	-8.48432e-08	-2.62667e-07	-7.3814e-08	-5.09639e-09	-2.71233e-07	-1.78349e-07	2.89837e-08	-2.07332e-07	-1.49365e-07				5.12966e-08	-3.34853e-08	-5.59288e-08	1.67736e-08	-4.7145e-08	-6.96239e-08	5.91129e-10	-1.13297e-07	8.85537e-08	-1.80294e-08	2.10769e-08	-3.91063e-08	3.04744e-09			-6.90918e-08	-3.11201e-07	-6.16356e-08	-1.62825e-07	-1.11789e-07	2.29275e-08	-7.64297e-08	-3.51105e-08	-1.00644e-07	3.56052e-08	-1.3625e-07	-6.50392e-08
10.0205		-2.7126e-07	-2.78669e-07	-2.48444e-07	-1.29606e-07	-1.93162e-07	-8.12373e-08	-3.09353e-07	-1.33028e-07	-8.69386e-08	-1.42049e-07	-1.87375e-07	2.66064e-08	-2.13981e-07	-1.60768e-07				-6.45774e-08	-2.15472e-08	-6.23855e-08	-6.22234e-08	-8.3265e-08	-7.42629e-08	6.33899e-08	-6.55075e-08	9.83938e-08	-3.02206e-08	2.19271e-08	-5.21477e-08	-8.29344e-09			-5.98447e-08	-2.87046e-07	1.12269e-08	-5.11546e-08	-2.74973e-08	-8.60268e-08	-1.1002e-07	-2.00526e-08	-7.88019e-08	3.26521e-08	-1.11454e-07	-4.61498e-08
10.0616		-2.19491e-07	-2.54976e-07	-2.25519e-07	-6.9077e-08	-2.36809e-07	-4.49692e-08	-1.97325e-07	-1.23411e-07	-6.8036e-08	-7.90728e-08	-1.51869e-07	2.61041e-08	-1.77973e-07	-1.25764e-07				-1.25322e-07	-3.8169e-08	-4.69812e-08	-1.53515e-07	-1.18939e-07	-2.49163e-08	1.25807e-07	-6.93875e-08	8.93408e-09	-4.91654e-08	2.80551e-08	-7.72206e-08	-2.11103e-08			-6.713e-08	-2.93081e-07	2.47126e-08	-6.30231e-08	-7.05319e-08	-4.80838e-08	-1.26014e-07	1.26413e-07	-6.45923e-08	4.24169e-08	-1.07009e-07	-2.21754e-08
10.1027		-1.82825e-07	-2.39955e-07	-1.62028e-07	-1.32867e-07	-1.97198e-07	-1.21885e-09	-1.58376e-07	-7.15364e-08	-5.38382e-08	-1.27073e-07	-1.32692e-07	2.2846e-08	-1.55538e-07	-1.09846e-07				-4.22475e-08	-6.19227e-08	-6.0808e-08	-6.69226e-08	-1.0149e-07	2.14488e-08	1.30382e-07	-5.82758e-08	3.47399e-08	-2.27884e-08	2.40036e-08	-4.6792e-08	1.21515e-09			-4.80318e-08	-2.16115e-07	-3.25638e-08	-8.60003e-08	-6.36622e-08	-6.10428e-09	-1.45571e-07	1.10582e-07	-6.09333e-08	3.41414e-08	-9.50747e-08	-2.67919e-08
10.1437		-2.19966e-07	-2.66933e-07	-1.47256e-07	-1.17652e-07	-2.26584e-07	6.40742e-09	-1.85452e-07	1.22182e-08	-5.83506e-08	-1.50734e-07	-1.3543e-07	3.05141e-08	-1.65944e-07	-1.04916e-07				-8.61597e-10	-5.78652e-08	-5.24815e-08	-1.86962e-08	-4.75127e-08	4.30274e-08	8.11302e-08	-8.59603e-08	5.70057e-08	-9.13491e-09	1.93763e-08	-2.85112e-08	1.02414e-08			-3.05429e-08	-1.61112e-07	-7.62068e-08	-6.71725e-08	-6.44651e-08	-2.45301e-10	-1.40855e-07	2.41157e-08	-6.45605e-08	2.25367e-08	-8.70972e-08	-4.20238e-08
10.1848		-2.10594e-07	-2.75397e-07	-1.54527e-07	-1.04144e-07	-2.35995e-07	-4.38306e-08	-1.96489e-07	6.92219e-08	-8.09979e-08	-1.23926e-07	-1.35668e-07	3.22822e-08	-1.6795e-07	-1.03386e-07				-9.73514e-08	-2.25893e-08	-1.45809e-08	-5.15677e-08	-1.361e-07	-1.19801e-09	2.51377e-08	-4.92008e-08	3.26863e-08	-3.49738e-08	1.84453e-08	-5.34191e-08	-1.65285e-08			-2.89157e-08	-1.64725e-07	-2.82157e-08	-5.5669e-08	-1.14909e-07	-9.98388e-08	-1.24697e-08	4.98376e-08	-5.68632e-08	2.38333e-08	-8.06964e-08	-3.30299e-08
10.2259		-2.08966e-07	-3.06528e-07	-1.87736e-07	-9.32491e-08	-1.58122e-07	-3.98042e-08	-2.51127e-07	6.37144e-08	-1.6781e-07	-1.33411e-07	-1.48304e-07	3.35486e-08	-1.81853e-07	-1.14755e-07				-8.92844e-08	-9.65015e-08	-1.9059e-08	-1.04242e-07	-1.94401e-07	-2.29954e-08	8.44953e-08	4.39478e-08	1.37498e-07	-2.89491e-08	3.48147e-08	-6.37638e-08	5.86556e-09			-4.56406e-08	-1.60739e-07	-6.33715e-08	-7.13836e-08	-2.91588e-08	-8.50304e-08	-4.87457e-08	1.65111e-07	-4.23698e-08	3.28384e-08	-7.52082e-08	-9.53141e-09
10.2669		-1.35733e-07	-2.92339e-07	-1.78653e-07	-5.06584e-08	-1.48074e-07	-3.64885e-08	-2.11275e-07	3.02424e-08	-1.82934e-07	-9.27867e-08	-1.2987e-07	2.9924e-08	-1.59794e-07	-9.99459e-08				-5.18787e-08	-9.58827e-08	-6.6977e-09	-9.83213e-08	-1.36166e-07	2.09204e-08	9.02839e-08	-4.53956e-08	9.21197e-08	-2.56687e-08	2.72192e-08	-5.28879e-08	1.55054e-09			-6.5957e-08	-9.59921e-08	-7.45104e-08	-8.69326e-08	-3.39993e-08	-5.51105e-08	-5.64658e-08	2.17902e-07	-3.13832e-08	3.62672e-08	-6.76504e-08	4.88401e-09
10.308		-1.33025e-07	-2.96903e-07	-1.76572e-07	-8.12156e-08	-1.82191e-07	-4.79533e-08	-2.24099e-07	-1.21507e-08	-1.91845e-07	-8.04132e-08	-1.42637e-07	2.77489e-08	-1.70386e-07	-1.14888e-07				-3.87213e-08	-5.05253e-08	-6.08576e-09	-8.06084e-08	-8.04479e-08	4.01692e-08	3.56646e-08	-6.28797e-08	3.29684e-08	-2.33851e-08	1.6693e-08	-4.00781e-08	-6.69212e-09			-8.92909e-08	-5.18826e-08	-7.44842e-08	-6.71114e-08	-3.92026e-08	-5.17232e-08	-4.48667e-08	1.80418e-07	-2.97679e-08	3.05904e-08	-6.03584e-08	8.22451e-10
10.3491		-1.00523e-07	-2.68678e-07	-1.4557e-07	-1.08026e-07	-2.08464e-07	2.45768e-09	-2.7668e-07	-5.45513e-08	-1.8511e-07	-8.68629e-08	-1.43201e-07	2.88464e-08	-1.72047e-07	-1.14354e-07				-7.57267e-08	-9.02715e-08	2.23404e-08	-1.13214e-07	-8.6402e-08	4.40662e-08	4.55909e-08	-2.37878e-08	4.66561e-08	-2.56387e-08	2.22087e-08	-4.78474e-08	-3.43004e-09			-4.41738e-08	-6.30634e-08	-6.1978e-08	-7.50458e-08	-3.10831e-08	-6.47135e-08	-3.36049e-08	9.50552e-08	-3.48259e-08	1.9373e-08	-5.41989e-08	-1.54529e-08
10.3901		-9.43986e-08	-2.49579e-07	-9.11607e-08	-1.93739e-07	-1.49105e-07	4.67189e-08	-3.23969e-07	-6.99832e-08	-1.81736e-07	-1.70959e-08	-1.32405e-07	3.48528e-08	-1.67258e-07	-9.7552e-08				-6.89033e-08	-6.89447e-08	1.74587e-08	-1.20239e-07	-1.4354e-07	3.73205e-08	1.08886e-07	-5.69552e-09	5.49435e-08	-2.09682e-08	2.81884e-08	-4.91566e-08	7.2202e-09			-6.23202e-08	-7.64917e-08	-5.9779e-08	-2.36154e-08	2.42616e-08	-1.00508e-07	-2.24148e-08	1.27025e-07	-2.42303e-08	2.55292e-08	-4.97595e-08	1.29887e-09
10.4312		-1.13132e-07	-1.92835e-07	-5.76788e-08	-1.65053e-07	-1.82293e-07	6.7555e-09	-2.14811e-07	-1.01737e-07	-2.40716e-07	-2.94938e-08	-1.29099e-07	2.63463e-08	-1.55446e-07	-1.02753e-07				-1.20007e-07	1.02156e-08	1.1942e-11	-8.20424e-08	-1.44257e-07	5.05218e-08	1.60923e-07	-2.15011e-08	-2.66241e-08	-1.91955e-08	3.0811e-08	-5.00064e-08	1.16155e-08			-7.20952e-08	-1.23087e-07	-3.34544e-08	-5.31228e-08	-2.13012e-08	-7.95727e-08	-8.08233e-09	1.29618e-07	-3.26372e-08	2.65315e-08	-5.91687e-08	-6.1057e-09
10.4723		-1.06329e-07	-1.90569e-07	-1.0144e-07	-1.11077e-07	-1.63627e-07	1.38685e-09	-2.1437e-07	-6.11406e-08	-2.8653e-07	-8.95396e-08	-1.32324e-07	2.61917e-08	-1.58515e-07	-1.06132e-07				-5.30246e-08	7.79624e-09	-4.55107e-08	-9.40606e-08	-9.63728e-08	2.94202e-08	9.84715e-08	3.38235e-08	-4.03004e-08	-1.77509e-08	2.15939e-08	-3.93447e-08	3.84301e-09			-4.71423e-08	-1.47926e-07	-3.50538e-08	-8.91626e-08	4.57893e-08	-4.00413e-08	2.77267e-08	1.64131e-07	-1.52099e-08	3.34985e-08	-4.87083e-08	1.82886e-08
10.5133		-5.86352e-08	-2.17561e-07	-1.19484e-07	-1.3675e-07	-1.58109e-07	8.10482e-08	-2.00564e-07	1.01687e-08	-2.78711e-07	-1.14787e-07	-1.19338e-07	3.40071e-08	-1.53346e-07	-8.53313e-08				-3.16946e-09	2.16001e-08	4.20668e-08	-8.46108e-08	-4.20694e-08	-1.8409e-08	1.34545e-07	1.23773e-07	-3.12259e-08	1.58334e-08	2.46235e-08	-8.79014e-09	4.04569e-08			-5.4209e-08	-1.08006e-07	4.12297e-09	-6.33319e-08	7.20947e-08	-2.21251e-08	1.05178e-07	2.37722e-07	2.14307e-08	3.96905e-08	-1.82598e-08	6.11212e-08
10.5544		-1.12552e-07	-2.08554e-07	-1.1063e-07	-1.65584e-07	-1.02049e-07	6.74999e-08	-2.41871e-07	1.86424e-08	-3.37274e-07	-1.25388e-07	-1.31776e-07	3.73372e-08	-1.69113e-07	-9.44388e-08				-8.34205e-08	-9.98274e-08	7.66219e-08	-2.26097e-08	-8.7837e-08	-4.29538e-08	1.19062e-07	2.92024e-08	-1.44706e-08	-1.40259e-08	2.5368e-08	-3.93938e-08	1.13421e-08			-1.01561e-07	-7.38893e-08	-3.33782e-08	-5.22014e-08	1.22307e-07	-3.35273e-08	2.6015e-08	1.78852e-07	4.0771e-09	3.4905e-08	-3.08279e-08	3.89821e-08
10.5955		-1.44207e-07	-2.22529e-07	-9.517e-08	-1.69517e-07	-5.34524e-08	2.13537e-08	-2.84071e-07	-5.94545e-08	-3.37215e-07	-1.25922e-07	-1.47018e-07	3.48136e-08	-1.81832e-07	-1.12205e-07				-9.3534e-08	-1.42859e-07	-3.07186e-08	-4.21981e-08	-6.63915e-08	-3.82676e-08	1.62521e-07	3.96678e-09	6.95895e-08	-1.97657e-08	3.01637e-08	-4.99294e-08	1.0398e-08			-1.21192e-07	-4.86754e-08	-6.20854e-08	-6.35118e-08	1.09223e-07	6.30746e-08	-8.33068e-08	1.50818e-07	-6.95697e-09	3.53937e-08	-4.23507e-08	2.84368e-08
10.6366		-1.40234e-07	-2.59367e-07	-6.02608e-08	-2.03217e-07	-1.42368e-07	4.59826e-08	-2.64254e-07	-9.40454e-08	-3.28412e-07	-8.21145e-08	-1.52829e-07	3.5583e-08	-1.88412e-07	-1.17246e-07				-7.68321e-08	-1.27733e-07	-7.18802e-08	-7.2072e-08	-5.96301e-08	-2.96061e-08	1.91899e-07	-2.82711e-08	1.41047e-07	-1.47865e-08	3.58553e-08	-5.06418e-08	2.10688e-08			-7.06902e-08	-5.96176e-08	-9.49065e-08	-5.60262e-08	1.65646e-08	1.41233e-07	-2.34632e-08	9.45947e-08	-6.53893e-09	2.99032e-08	-3.64421e-08	2.33643e-08
10.6776		-1.2376e-07	-2.35626e-07	-2.2689e-08	-2.51916e-07	-1.2149e-07	2.37929e-08	-1.84874e-07	-9.99292e-08	-3.40898e-07	3.48015e-08	-1.32259e-07	3.89874e-08	-1.71246e-07	-9.32714e-08				-9.83665e-08	-4.50743e-08	-1.41765e-07	-2.79456e-08	-4.10222e-08	-8.80536e-08	1.21057e-07	-6.45438e-09	1.82254e-07	-1.61523e-08	3.48782e-08	-5.10305e-08	1.87259e-08			4.23702e-09	3.49003e-09	-1.46946e-07	-2.20131e-08	2.96856e-08	8.35517e-08	-1.51681e-08	1.15223e-07	6.50752e-09	2.77545e-08	-2.1247e-08	3.42621e-08
10.7187		-1.34333e-07	-2.12886e-07	-1.43432e-08	-2.48272e-07	-4.34935e-08	1.53775e-08	-1.3879e-07	-1.19808e-07	-3.06531e-07	-1.50187e-08	-1.2181e-07	3.44425e-08	-1.56252e-07	-8.73673e-08				-6.16005e-08	6.1588e-09	-1.03462e-07	-4.10351e-08	-9.74513e-08	-9.07097e-08	1.12338e-07	-9.10872e-08	1.23319e-07	-2.70589e-08	2.9693e-08	-5.67519e-08	2.63409e-09			1.08319e-08	-2.84149e-08	-8.13775e-08	1.83068e-08	1.18805e-07	-1.70511e-09	-8.7357e-08	1.08415e-07	7.18802e-09	2.70487e-08	-1.98607e-08	3.42367e-08
10.7598		-1.18839e-07	-2.42214e-07	9.89897e-09	-1.74469e-07	-1.04942e-07	1.12113e-08	-2.67442e-07	-6.79113e-08	-3.01467e-07	-1.97955e-08	-1.27597e-07	3.63727e-08	-1.6397e-07	-9.12242e-08				8.79977e-09	5.90929e-09	-8.51001e-08	-3.29182e-08	-1.31332e-07	-6.25414e-09	8.91298e-08	-8.16845e-08	2.77728e-08	-2.2853e-08	2.24885e-08	-4.53415e-08	-3.6456e-10			2.56182e-08	-8.08728e-08	1.52202e-08	2.77906e-09	1.49267e-07	-3.16763e-08	-6.41075e-08	5.14251e-08	8.45662e-09	2.56704e-08	-1.72138e-08	3.4127e-08
10.8008		-1.01948e-07	-2.51392e-07	-4.21175e-08	-1.86883e-07	-8.37639e-08	3.99706e-08	-3.50464e-07	-5.9376e-08	-3.13014e-07	-7.59695e-08	-1.42496e-07	4.02705e-08	-1.82766e-07	-1.02225e-07				-6.62711e-08	-9.21109e-09	-1.25569e-07	-2.75014e-08	-1.24346e-07	5.47717e-08	8.55369e-09	-9.47961e-09	-3.10613e-08	-3.66793e-08	1.98893e-08	-5.65686e-08	-1.67901e-08			-4.7576e-08	-1.04158e-07	-3.50097e-08	3.5901e-08	8.25298e-08	2.13203e-08	4.35341e-08	5.70089e-08	6.6938e-09	2.22323e-08	-1.55385e-08	2.89261e-08
10.8419		-6.8701e-08	-2.31294e-07	-6.10638e-08	-1.99401e-07	-2.6256e-08	8.81352e-08	-3.63471e-07	-2.36764e-08	-3.3098e-07	-1.65469e-08	-1.23325e-07	4.7207e-08	-1.70532e-07	-7.61185e-08				-6.3095e-08	6.14927e-08	-1.66426e-07	8.00177e-09	-6.22239e-08	9.328e-08	9.17085e-09	-4.52416e-08	5.63763e-08	-1.20739e-08	2.68985e-08	-3.89724e-08	1.48246e-08			-6.5681e-08	-1.58628e-07	-2.9996e-08	1.26777e-08	3.70901e-08	7.81323e-09	1.12301e-07	5.04865e-08	-4.24206e-09	2.89675e-08	-3.32096e-08	2.47254e-08
10.883		-2.05132e-08	-1.3134e-07	-6.27775e-08	-1.95395e-07	-3.95524e-08	6.59779e-08	-3.02665e-07	-1.60318e-08	-3.42811e-07	1.16385e-07	-9.28723e-08	4.74206e-08	-1.40293e-07	-4.54517e-08				2.5471e-09	-1.03932e-08	-1.47906e-07	-5.74511e-08	-6.13692e-08	2.80013e-08	7.42691e-10	-5.88449e-08	5.68541e-08	-2.75355e-08	2.03147e-08	-4.78502e-08	-7.22078e-09			-2.30415e-08	-1.5868e-07	-7.28247e-09	-5.68643e-08	5.35369e-08	-6.93737e-08	1.05191e-07	6.56313e-08	-1.13603e-08	3.01827e-08	-4.15431e-08	1.88224e-08
10.924		-7.5148e-08	-1.45584e-07	-1.24358e-07	-1.46159e-07	-2.05863e-08	5.90983e-08	-2.39574e-07	-7.73911e-09	-3.32685e-07	1.1235e-07	-9.20385e-08	4.26396e-08	-1.34678e-07	-4.93989e-08				9.36505e-09	-5.30108e-08	-7.51314e-08	-4.71303e-08	-1.32832e-07	-4.08419e-08	5.21795e-08	-6.87378e-08	9.22264e-08	-2.93237e-08	2.30611e-08	-5.23848e-08	-6.2626e-09			8.96971e-09	-7.15583e-08	-3.83518e-08	-1.15956e-07	1.25498e-07	-4.74391e-08	5.03458e-08	1.02679e-07	1.77341e-09	3.02284e-08	-2.8455e-08	3.20018e-08
10.9651		-1.2989e-07	-1.18465e-07	-1.10224e-07	-1.43336e-07	2.04111e-08	3.60603e-08	-2.38744e-07	8.30589e-09	-3.05434e-07	1.85752e-08	-9.62741e-08	3.70184e-08	-1.33292e-07	-5.92556e-08				-5.62084e-08	-2.96956e-08	-7.21144e-08	-8.93244e-09	-6.98484e-08	-9.34544e-09	6.91755e-08	-3.04504e-09	1.12834e-07	-7.46447e-09	2.08541e-08	-2.83185e-08	1.33896e-08			3.59798e-08	-1.15921e-07	-2.18932e-08	-1.24117e-07	8.01429e-08	-1.12576e-08	2.70577e-08	1.19541e-07	-1.30843e-09	3.05236e-08	-3.1832e-08	2.92152e-08
11.0062		-1.23786e-07	-7.82597e-08	-8.90927e-08	-1.13957e-07	-9.58649e-08	3.49838e-08	-2.37168e-07	-3.2014e-08	-3.81928e-07	-2.39735e-08	-1.14106e-07	3.74612e-08	-1.51567e-07	-7.66448e-08				-6.15119e-08	-5.8625e-08	-5.94102e-08	4.81869e-08	-8.31703e-09	-6.27256e-08	-2.11188e-09	-6.10293e-08	1.284e-07	-1.52382e-08	2.21113e-08	-3.73496e-08	6.87311e-09			-4.60129e-08	-8.52742e-08	-9.18707e-09	-1.26513e-08	1.13234e-07	-1.93184e-08	-3.14607e-09	1.09626e-07	5.90876e-09	2.48484e-08	-1.89397e-08	3.07572e-08
11.0472		-9.47611e-08	-1.11262e-07	-3.20133e-09	-2.8323e-08	-1.0314e-07	2.83576e-08	-2.85942e-07	-8.12407e-08	-3.88774e-07	1.96773e-08	-1.04861e-07	4.2629e-08	-1.4749e-07	-6.2232e-08				5.49334e-08	-4.0973e-08	-6.39599e-08	3.43697e-08	2.6132e-08	-9.66088e-08	-3.39194e-08	-9.64475e-08	4.77543e-08	-1.87466e-08	2.02604e-08	-3.9007e-08	1.51387e-09			-7.08167e-08	-1.24782e-07	1.32222e-08	-2.25596e-08	1.26826e-07	-6.67288e-08	-7.61522e-08	3.5276e-08	-2.32144e-08	2.82018e-08	-5.14162e-08	4.98743e-09
11.0883		-8.65529e-08	-9.96048e-08	-3.21868e-08	-4.07146e-08	-6.2615e-08	4.53503e-08	-2.33519e-07	-2.79477e-08	-3.36641e-07	7.04473e-08	-8.03984e-08	3.87365e-08	-1.19135e-07	-4.16619e-08				6.23539e-08	-1.80808e-08	-7.82765e-08	2.67547e-08	-6.2545e-09	-2.2948e-08	3.53414e-08	-1.50733e-07	2.76724e-08	-1.37967e-08	2.19361e-08	-3.57328e-08	8.13935e-09			-9.38732e-08	-1.63018e-07	-1.44577e-08	-2.62609e-08	1.78417e-07	-4.5532e-08	-1.09161e-07	6.58126e-08	-2.60091e-08	3.80383e-08	-6.40475e-08	1.20292e-08
11.1294		-5.81873e-08	-1.07751e-07	-7.28963e-08	-3.76146e-08	-2.85479e-08	4.60957e-08	-1.83508e-07	4.79854e-09	-2.94643e-07	3.78486e-08	-6.94405e-08	3.30639e-08	-1.02504e-07	-3.63766e-08				1.21091e-08	-1.22913e-08	-5.47397e-08	3.09378e-08	-8.42459e-09	3.95906e-08	4.19599e-09	-1.45811e-07	4.81938e-08	-9.58214e-09	1.99529e-08	-2.9535e-08	1.03707e-08			-2.37726e-08	-1.76605e-07	-7.28564e-08	-3.38756e-08	1.91429e-07	1.47808e-08	-8.09587e-08	7.68931e-08	-1.31207e-08	3.92254e-08	-5.2346e-08	2.61047e-08
11.1704		-4.78537e-08	-1.26319e-07	-5.24297e-08	-5.62473e-08	-1.66191e-08	4.80464e-08	-2.60025e-07	-1.93698e-08	-2.63152e-07	-8.06267e-08	-8.74596e-08	3.23161e-08	-1.19776e-07	-5.51435e-08				2.82268e-08	-6.33472e-08	5.74079e-08	-4.27564e-08	-4.8045e-08	1.5277e-08	-6.64383e-08	-8.24921e-08	4.55795e-09	-2.19566e-08	1.64046e-08	-3.83612e-08	-5.55197e-09			6.71726e-08	-1.92357e-07	-5.78721e-08	-8.20192e-08	1.55123e-07	-2.8812e-08	3.56687e-08	1.16245e-07	1.64362e-09	4.03659e-08	-3.87222e-08	4.20095e-08
11.2115		-2.37954e-08	-8.30021e-08	9.43237e-09	-4.04757e-08	2.04537e-08	8.19876e-08	-2.69137e-07	2.72229e-08	-2.75248e-07	-6.15118e-08	-6.14073e-08	3.82006e-08	-9.96079e-08	-2.32068e-08				1.30277e-08	2.37716e-08	8.97334e-09	-5.09987e-09	-2.63001e-08	-2.43048e-09	-8.47241e-08	-1.58663e-07	8.59805e-08	-1.61627e-08	2.32536e-08	-3.94163e-08	7.0909e-09			1.13506e-07	-1.22334e-07	-7.80052e-09	-3.78251e-08	1.93007e-07	-1.34085e-07	1.32182e-08	6.32816e-08	1.0121e-08	3.96257e-08	-2.95047e-08	4.97467e-08
11.2526		-7.15221e-08	-1.15805e-07	-1.07259e-08	-1.0201e-08	5.22976e-08	5.56585e-08	-2.63341e-07	-2.48856e-08	-2.44413e-07	-1.68599e-08	-6.49797e-08	3.53309e-08	-1.00311e-07	-2.96489e-08				-1.02902e-07	6.77177e-08	4.9283e-08	3.88511e-08	-6.01417e-08	4.99926e-08	-7.5311e-08	-1.21383e-07	1.17932e-07	-3.9957e-09	2.87225e-08	-3.27182e-08	2.47268e-08			6.01217e-08	-1.02432e-07	3.42723e-08	-6.44225e-08	1.69728e-07	-8.56999e-08	-2.47188e-08	6.97965e-08	7.08066e-09	3.29137e-08	-2.5833e-08	3.99943e-08
11.2936		1.38488e-08	-1.78545e-07	-7.10213e-08	-2.98735e-08	2.28069e-08	-2.01681e-08	-2.52542e-07	-1.52893e-07	-2.00694e-07	-2.27926e-08	-8.91874e-08	3.11521e-08	-1.20339e-07	-5.80353e-08				-5.00172e-08	8.05444e-08	3.56724e-08	2.43654e-08	-8.36026e-08	1.00428e-07	-5.37229e-08	-2.44504e-08	9.36804e-08	1.36553e-08	2.31277e-08	-9.47247e-09	3.6783e-08			6.56462e-09	-4.44167e-08	-5.62183e-08	-8.18219e-08	1.29309e-07	-4.27533e-08	8.26307e-08	1.13685e-07	1.33724e-08	2.95023e-08	-1.61299e-08	4.28746e-08
11.3347		1.00828e-08	-1.00681e-07	-6.38319e-08	-2.22345e-08	-1.10334e-08	-2.93426e-08	-2.29139e-07	-7.72518e-08	-1.7434e-07	-4.57287e-08	-7.435e-08	2.39139e-08	-9.82639e-08	-5.04361e-08				-4.89287e-08	-2.33468e-09	2.33704e-08	-2.48924e-08	-6.74485e-08	6.07548e-08	-9.46834e-08	-6.77184e-08	7.32251e-08	-1.65173e-08	1.98127e-08	-3.633e-08	3.29535e-09			9.84276e-09	-3.09678e-08	-9.53642e-08	-1.07402e-07	1.09227e-07	-3.25492e-08	6.37356e-08	2.8968e-08	-6.81373e-09	2.64593e-08	-3.3273e-08	1.96456e-08
11.3758		-1.76595e-08	-3.532e-08	-1.53279e-08	-1.43988e-09	-3.22532e-10	2.647e-08	-1.85787e-07	-3.83463e-09	-1.89271e-07	-2.95043e-08	-4.51997e-08	2.43339e-08	-6.95336e-08	-2.08658e-08				3.08239e-09	-4.88284e-08	1.02316e-07	-2.67731e-08	-4.17615e-08	-3.14481e-08	-8.26433e-08	2.43259e-08	4.89892e-08	-5.8601e-09	1.89387e-08	-2.47988e-08	1.30786e-08			-7.50676e-08	-8.3595e-08	-6.86598e-08	-9.37491e-08	1.10445e-07	-1.22616e-07	-1.28803e-08	-1.4171e-08	-4.50367e-08	2.58772e-08	-7.0914e-08	-1.91595e-08
11.4168		-2.62424e-08	5.6569e-08	6.39723e-09	2.80659e-09	-2.5048e-08	1.00353e-07	-1.19886e-07	2.84112e-08	-2.34684e-07	-3.13332e-08	-2.42657e-08	2.98116e-08	-5.40772e-08	5.5459e-09				2.53317e-08	-6.42247e-08	1.03233e-07	-6.67167e-09	-5.67585e-08	-6.64997e-10	-5.24609e-08	3.94684e-08	3.56859e-08	2.54869e-09	1.8339e-08	-1.57903e-08	2.08877e-08			-8.50841e-08	-1.15584e-07	-8.8563e-08	-6.15695e-08	4.40893e-08	-9.43211e-08	-4.72582e-08	-1.95729e-08	-5.84829e-08	1.8091e-08	-7.65739e-08	-4.03919e-08
11.4579		1.86459e-08	-1.52153e-08	-3.31746e-08	7.20312e-09	8.80974e-09	2.35353e-08	-2.16642e-07	4.19386e-08	-2.44355e-07	2.37549e-08	-3.85499e-08	3.27394e-08	-7.12894e-08	-5.81049e-09				8.61879e-09	-1.83773e-08	-1.50292e-08	-4.15494e-09	-3.09508e-08	-2.26754e-08	-3.25268e-08	-9.19723e-08	8.16343e-08	-1.39371e-08	1.51658e-08	-2.91029e-08	1.22875e-09			7.22518e-08	-9.06176e-08	-9.1404e-08	-1.17171e-07	2.19434e-08	1.85283e-08	4.48767e-08	3.24756e-08	-1.36396e-08	2.60222e-08	-3.96618e-08	1.23826e-08
11.499		2.11279e-08	-7.34827e-08	6.92169e-09	5.11346e-08	8.82997e-09	5.71503e-08	-1.89694e-07	2.98231e-08	-2.58976e-07	4.51018e-08	-3.02063e-08	3.47538e-08	-6.49602e-08	4.5475e-09				8.36568e-09	8.23417e-09	4.78443e-08	-1.30157e-08	-7.65055e-08	-1.70827e-08	-2.87079e-08	-4.58159e-08	1.40209e-07	2.61394e-09	2.08372e-08	-1.82232e-08	2.34511e-08			1.58542e-07	-2.45647e-08	-1.07528e-07	-1.23443e-07	9.23182e-08	-2.76064e-08	1.28761e-07	-4.09288e-08	6.94379e-09	3.77239e-08	-3.07801e-08	4.46677e-08
11.54		-8.01755e-10	-4.08439e-08	-2.97966e-09	5.45586e-08	3.85119e-09	3.70355e-08	-1.74394e-07	-9.80902e-09	-2.04675e-07	4.06937e-08	-2.97364e-08	2.81377e-08	-5.78741e-08	-1.59876e-09				-1.87723e-08	6.81044e-09	1.69638e-08	2.19115e-08	-8.28566e-08	-4.84556e-09	-4.80186e-08	1.85826e-09	5.11614e-08	-6.19863e-09	1.32478e-08	-1.94464e-08	7.04916e-09			9.24948e-08	2.25862e-08	-6.16703e-08	-1.21124e-07	1.81138e-07	-9.74031e-08	6.25516e-08	-1.27524e-08	8.2276e-09	3.61968e-08	-2.79692e-08	4.44244e-08
11.5811		3.85375e-08	3.04589e-08	-4.33236e-08	6.55951e-09	7.85497e-08	-4.6455e-08	-1.67599e-07	-2.41065e-09	-1.4675e-07	-3.23966e-09	-2.55672e-08	2.48921e-08	-5.04593e-08	-6.75145e-10				-1.95082e-08	-7.48828e-09	2.93075e-08	4.02271e-08	-6.15337e-08	2.66289e-08	-6.92677e-08	1.26506e-07	-7.82282e-08	-1.48406e-09	2.18298e-08	-2.33139e-08	2.03457e-08			2.21857e-08	2.68013e-08	-5.52863e-08	-1.18739e-07	1.19119e-07	-6.35411e-08	1.07244e-08	-9.42529e-09	-8.52016e-09	2.54306e-08	-3.39507e-08	1.69104e-08
11.6222		-3.05408e-08	4.08286e-08	-7.31372e-08	4.50278e-08	1.00666e-07	-4.52578e-08	-1.62685e-07	-4.71738e-08	-1.57271e-07	6.11185e-08	-2.68425e-08	2.83067e-08	-5.51492e-08	1.46427e-09				-7.89315e-08	5.74637e-08	1.00129e-07	1.79384e-08	-4.7689e-08	-4.67293e-09	-1.15966e-07	1.71242e-07	-1.06613e-07	-7.88814e-10	3.25552e-08	-3.3344e-08	3.17664e-08			4.52297e-08	6.76237e-08	-3.16602e-08	-8.03809e-08	5.00362e-08	-4.65249e-08	1.21453e-08	-2.13026e-08	-6.04213e-10	1.8588e-08	-1.91922e-08	1.79838e-08
11.6632		1.69181e-08	2.4274e-08	-3.31213e-08	1.77691e-08	5.38048e-08	-2.43103e-08	-1.65499e-07	-3.10459e-08	-1.88556e-07	5.60049e-08	-2.73762e-08	2.69409e-08	-5.43171e-08	-4.35217e-10				-8.20263e-08	1.61895e-07	4.63534e-08	5.81272e-09	-4.64324e-08	-2.62741e-08	-2.75154e-08	1.8989e-08	-1.40416e-07	-9.95712e-09	2.83601e-08	-3.83172e-08	1.84029e-08			2.99756e-08	1.1339e-07	-4.30451e-08	-1.28013e-07	5.73795e-08	9.23805e-09	8.58726e-08	-4.30692e-08	1.02161e-08	2.79566e-08	-1.77405e-08	3.81726e-08
11.7043		-6.8955e-09	-5.89321e-08	-2.10292e-08	3.84561e-08	2.89056e-08	-4.19735e-08	-1.04872e-07	-3.01346e-08	-1.49566e-07	8.85306e-08	-2.57511e-08	2.19903e-08	-4.77414e-08	-3.76074e-09				-1.76581e-08	4.26051e-08	9.23157e-08	5.36513e-08	-3.46928e-08	1.51199e-08	5.81721e-11	6.9328e-09	-4.73774e-08	1.23283e-08	1.48533e-08	-2.52499e-09	2.71816e-08			1.55794e-08	1.43891e-07	-8.16236e-08	-1.63585e-07	-2.90123e-10	6.76296e-09	1.65226e-07	-1.78161e-08	8.51807e-09	3.8138e-08	-2.96199e-08	4.6656e-08
11.7454		1.10703e-08	-2.79438e-08	5.48383e-08	8.9142e-08	7.31222e-08	-3.52428e-08	-1.51794e-07	-8.51391e-08	-1.84738e-07	9.14411e-08	-1.65244e-08	3.13573e-08	-4.78816e-08	1.48329e-08				-8.45654e-09	-2.34938e-08	9.27708e-08	3.46095e-08	-4.52655e-08	7.91593e-08	2.125e-08	6.47579e-08	-3.87401e-08	1.96213e-08	1.72497e-08	2.37154e-09	3.6871e-08			2.33926e-08	6.73074e-08	-8.48351e-08	-1.01075e-07	-2.44652e-08	-5.02932e-08	1.14304e-07	1.37339e-08	-5.24132e-09	2.62722e-08	-3.15135e-08	2.10309e-08
11.7864		5.44907e-08	2.93559e-08	6.22864e-08	8.29179e-08	4.16088e-08	-8.86698e-08	-1.72419e-07	-5.05001e-08	-2.31979e-07	8.04155e-08	-1.92493e-08	3.54391e-08	-5.46884e-08	1.61898e-08				-2.63351e-08	4.99943e-08	4.51379e-08	6.0836e-08	-8.74558e-08	1.24176e-07	5.30179e-08	4.12768e-08	-3.7596e-08	2.47836e-08	2.12131e-08	3.57044e-09	4.59967e-08			4.9853e-08	4.77969e-08	-2.69692e-08	1.72892e-09	5.36552e-08	1.80949e-09	6.22667e-08	-2.52518e-08	2.06112e-08	1.30237e-08	7.58742e-09	3.36349e-08
11.8275		-1.32215e-08	1.16576e-08	4.28688e-08	1.07237e-07	2.65844e-08	-4.33462e-08	-1.83898e-07	3.42132e-08	-2.27054e-07	7.61072e-08	-1.68851e-08	3.4273e-08	-5.11582e-08	1.73879e-08				-4.67345e-08	2.63434e-08	8.2298e-08	3.67736e-08	-3.0644e-08	8.33004e-08	-2.46185e-08	4.04548e-08	-1.1131e-07	6.20702e-09	2.14629e-08	-1.52559e-08	2.76699e-08			8.25996e-08	8.52359e-08	-2.746e-08	-1.06643e-08	3.78963e-08	-2.51796e-08	5.30699e-08	-1.28601e-08	2.28297e-08	1.68173e-08	6.01242e-09	3.9647e-08
11.8686		3.57237e-08	-2.38703e-08	6.65515e-08	1.00852e-07	3.17641e-08	3.94818e-08	-1.74466e-07	1.7913e-08	-1.48675e-07	1.15312e-07	6.05868e-09	3.0697e-08	-2.46383e-08	3.67556e-08				-6.00965e-09	-7.67992e-09	3.74802e-08	-3.25352e-08	-3.6267e-08	1.22858e-07	-3.5211e-08	2.52677e-08	-8.89685e-08	-2.3406e-09	1.99695e-08	-2.23101e-08	1.76289e-08			3.97792e-08	1.08803e-07	-2.36905e-08	-3.70158e-08	9.17905e-08	-6.32848e-08	6.33968e-08	-1.48489e-08	2.06162e-08	2.26076e-08	-1.9914e-09	4.32238e-08
11.9097		1.01615e-07	7.92447e-08	5.57111e-08	6.88707e-08	2.30123e-08	1.16037e-08	-1.64322e-07	3.51296e-08	-1.80594e-07	1.37323e-07	1.67594e-08	3.36675e-08	-1.69081e-08	5.04269e-08				-1.89992e-08	-2.61637e-08	4.00979e-08	2.70982e-08	-3.48986e-08	1.18663e-07	-3.91359e-08	5.99512e-08	-1.07347e-07	2.14066e-09	2.21405e-08	-1.99998e-08	2.42811e-08			2.89799e-08	1.32266e-07	-2.71565e-08	-4.56814e-08	9.0192e-08	3.74801e-09	3.68492e-08	7.25653e-08	3.64703e-08	2.1251e-08	1.52193e-08	5.77213e-08
11.9507		4.79309e-08	-2.63681e-09	7.20276e-08	6.07084e-08	3.45949e-08	3.97896e-09	-1.2732e-07	5.24241e-08	-2.07795e-07	8.53018e-08	1.92149e-09	3.01418e-08	-2.82203e-08	3.20633e-08				-9.29095e-08	-3.70783e-08	2.24953e-08	6.14232e-08	9.2449e-09	6.6706e-08	-1.07369e-07	4.43408e-08	-5.55022e-08	-9.84987e-09	2.1897e-08	-3.17469e-08	1.20471e-08			7.08522e-08	1.01038e-07	-8.15998e-08	-5.37686e-08	1.90565e-08	-1.86183e-08	4.04799e-08	7.55247e-08	1.91206e-08	2.31092e-08	-3.98861e-09	4.22298e-08
11.9918		4.07699e-08	-1.17774e-07	4.59715e-08	6.42125e-08	5.96893e-08	2.2063e-08	-1.3225e-07	6.54781e-08	-1.18639e-07	7.7062e-08	6.5833e-10	2.74076e-08	-2.67493e-08	2.80659e-08				-6.08848e-08	6.40474e-08	-1.72779e-08	1.13264e-07	3.95491e-08	9.96135e-08	-9.86625e-08	-3.43503e-08	9.40616e-10	1.18043e-08	2.41765e-08	-1.23722e-08	3.59809e-08			8.70535e-08	1.864e-08	-9.30104e-08	-9.33632e-08	-2.56666e-08	-2.05114e-08	5.91422e-08	-2.71631e-08	-1.18599e-08	2.29453e-08	-3.48052e-08	1.10854e-08
12.0329		3.04448e-08	2.75208e-08	4.44821e-08	-1.05808e-08	6.28039e-08	5.8464e-08	-1.28347e-07	-1.32621e-08	-1.56613e-07	9.35399e-09	-7.57333e-09	2.39971e-08	-3.15705e-08	1.64238e-08				-1.32748e-08	6.58515e-08	-2.7916e-08	1.63071e-07	1.3374e-08	1.04303e-07	-1.42237e-07	-1.03114e-08	-3.99835e-08	1.25419e-08	2.96888e-08	-1.7147e-08	4.22307e-08			1.2404e-07	-4.08129e-08	-6.57746e-08	-1.02801e-07	-4.40423e-08	-5.7919e-08	1.18896e-07	-3.42694e-08	-1.28354e-08	3.02469e-08	-4.30823e-08	1.74115e-08
12.0739		7.83458e-08	8.35565e-08	2.24163e-08	-7.31375e-09	2.83087e-08	2.38133e-08	-3.35771e-09	-4.0326e-08	-1.8951e-07	4.05862e-08	3.65193e-09	2.45197e-08	-2.08678e-08	2.81717e-08				-3.38877e-08	6.49487e-08	-2.64427e-08	3.11392e-08	7.57412e-09	9.78863e-08	-1.38025e-07	-9.9656e-09	1.25515e-09	-6.13059e-10	2.23057e-08	-2.29187e-08	2.16926e-08			5.20268e-08	-6.68553e-08	1.39459e-08	-9.66516e-08	-3.56098e-08	-2.50695e-08	9.58207e-08	1.61529e-08	-5.77999e-09	2.22744e-08	-2.80543e-08	1.64944e-08
12.115		5.72136e-08	9.6158e-08	4.90863e-08	-1.46653e-08	2.79143e-08	2.72822e-08	1.23715e-09	-5.29934e-08	-8.13997e-08	6.60279e-08	1.75861e-08	1.7439e-08	1.47153e-10	3.50251e-08				1.88407e-08	7.64699e-08	-6.12738e-08	4.28641e-08	3.76097e-08	9.2787e-08	-6.28175e-08	-1.47006e-08	1.36923e-08	1.59413e-08	1.8212e-08	-2.27073e-09	3.41533e-08			5.78768e-08	-5.12036e-08	5.71185e-08	-5.95435e-08	-2.56059e-08	-2.43536e-08	2.53426e-08	1.93389e-08	-1.28725e-10	1.63905e-08	-1.65192e-08	1.62618e-08
12.1561		1.5331e-08	1.1504e-07	1.5658e-08	2.16953e-08	3.98879e-08	-1.55191e-08	-5.35111e-08	1.82699e-09	-9.8115e-08	7.49181e-08	1.17212e-08	1.90756e-08	-7.35442e-09	3.07968e-08				7.76381e-08	6.12319e-08	-1.83215e-08	6.39898e-08	4.24663e-08	6.10533e-08	-9.4577e-08	4.75001e-08	-5.77332e-08	2.03609e-08	2.05958e-08	-2.34909e-10	4.09566e-08			3.54734e-08	-4.06081e-08	1.8342e-08	-5.48432e-08	4.53454e-09	-3.68082e-08	5.81775e-08	6.0868e-08	5.64199e-09	1.60701e-08	-1.04281e-08	2.17121e-08
12.1971		7.57883e-08	7.2143e-08	-2.29614e-08	1.88706e-08	1.14582e-07	-3.91429e-08	-1.32029e-07	8.67551e-08	-1.96844e-07	2.08737e-08	-1.9646e-10	3.1734e-08	-3.19304e-08	3.15375e-08				1.08646e-07	1.10036e-07	7.33725e-09	9.33854e-08	2.51059e-08	1.25547e-07	-6.58098e-08	7.23489e-08	-9.76825e-08	4.21016e-08	2.69344e-08	1.51672e-08	6.9036e-08			4.30567e-08	-4.83318e-08	8.90076e-09	-6.53142e-08	2.44883e-08	-4.59548e-09	8.7721e-08	8.08727e-08	1.58497e-08	1.954e-08	-3.69026e-09	3.53898e-08
12.2382		6.68821e-08	3.12075e-08	-2.30597e-08	4.36014e-08	9.49476e-08	2.13927e-08	-8.84569e-08	7.7752e-08	-1.62156e-07	1.1726e-07	1.79371e-08	2.74974e-08	-9.56035e-09	4.54345e-08				1.26437e-07	3.79039e-08	-6.33599e-08	1.30881e-07	-3.2119e-09	1.54871e-07	-1.1163e-09	8.35844e-08	-1.42601e-07	3.5932e-08	3.297e-08	2.96206e-09	6.8902e-08			3.69823e-08	-5.1207e-08	3.22484e-08	-3.7889e-08	-8.14522e-08	3.43665e-08	5.42545e-08	7.83916e-08	8.21189e-09	2.01911e-08	-1.19793e-08	2.8403e-08
12.2793		4.89497e-08	5.69264e-08	-2.09196e-08	1.8906e-08	4.48657e-08	-1.18096e-08	-3.62457e-08	3.28616e-08	-1.66738e-07	1.58135e-07	1.24932e-08	2.62943e-08	-1.38012e-08	3.87875e-08				1.03393e-07	4.70478e-08	-7.17035e-08	8.41352e-08	-1.86633e-08	9.86539e-08	-3.72309e-08	9.74539e-08	-8.52537e-08	2.42036e-08	2.58424e-08	-1.63885e-09	5.0046e-08			2.03807e-08	-5.57371e-08	3.17612e-09	-4.11634e-08	-1.18118e-07	-3.78021e-08	3.77378e-08	1.37859e-07	-6.70837e-09	2.69512e-08	-3.36596e-08	2.02428e-08
12.3203		5.70855e-08	8.85009e-10	-3.31325e-08	-5.23402e-08	-1.91342e-08	7.14682e-09	-1.81674e-08	-3.3622e-08	-1.19934e-07	1.12316e-07	-9.8897e-09	1.9719e-08	-2.96087e-08	9.82929e-09				1.01271e-07	7.63265e-08	-5.00877e-08	1.21918e-07	4.6711e-08	8.70912e-08	-7.74883e-08	1.34878e-07	-4.87687e-08	4.3539e-08	2.70635e-08	1.64755e-08	7.06025e-08			3.10134e-08	-3.43672e-10	8.59737e-10	-9.57222e-09	-7.76753e-08	-2.30405e-08	1.07942e-07	2.0378e-08	6.19518e-09	1.86022e-08	-1.2407e-08	2.47974e-08
12.3614		3.10569e-08	-5.87134e-08	-1.20464e-08	-2.56393e-08	-2.13638e-08	3.34273e-08	2.49926e-08	1.90175e-08	-9.94739e-08	1.2215e-07	1.34075e-09	1.9024e-08	-1.76832e-08	2.03647e-08				8.23403e-08	1.22112e-07	-2.12593e-08	1.10693e-07	2.73007e-08	1.04677e-07	-1.00376e-07	1.47832e-07	-4.50477e-08	4.75858e-08	2.879e-08	1.87958e-08	7.63757e-08			4.75928e-08	-3.62089e-09	-6.47606e-09	-2.75508e-08	-4.17467e-08	5.41e-08	1.04185e-07	-1.28171e-07	-2.10956e-10	2.5011e-08	-2.52219e-08	2.48e-08
12.4025		1.4739e-09	-1.0189e-07	-3.06403e-08	-7.48249e-08	4.95201e-08	2.74631e-08	6.28806e-08	-9.98846e-09	-9.92529e-08	8.52352e-08	-9.00237e-09	2.12099e-08	-3.02122e-08	1.22075e-08				8.08186e-08	8.71496e-08	5.59606e-08	6.53239e-08	7.36759e-08	9.46914e-08	-1.22145e-07	1.75718e-07	-1.23847e-08	5.54231e-08	2.74429e-08	2.79802e-08	8.28661e-08			3.72079e-08	-2.24702e-10	-1.28546e-08	-6.27602e-08	-4.4954e-08	3.67268e-08	5.01078e-08	-1.57361e-07	-1.9264e-08	2.4335e-08	-4.3599e-08	5.07099e-09
12.4435		8.21212e-08	-9.65655e-08	-2.83148e-08	-7.59323e-08	4.9398e-08	2.78885e-09	9.51547e-08	-4.71693e-09	-1.4334e-07	8.2201e-08	-3.72058e-09	2.61036e-08	-2.98242e-08	2.2383e-08				5.62821e-08	3.48152e-08	1.41558e-07	7.56133e-08	1.09175e-07	1.26667e-07	-5.14729e-09	1.41093e-07	6.02682e-08	8.22583e-08	1.69835e-08	6.52748e-08	9.92418e-08			1.35157e-09	4.15843e-08	-9.22491e-09	-8.87442e-08	-3.94071e-08	6.16714e-08	-3.49159e-09	-1.21134e-07	-1.96743e-08	2.18096e-08	-4.1484e-08	2.13533e-09
12.4846		9.49711e-08	-7.68929e-08	-8.65728e-09	-1.38114e-08	2.84828e-09	6.54299e-09	9.91234e-08	6.86969e-08	-1.41838e-07	1.33166e-07	1.64149e-08	2.68639e-08	-1.0449e-08	4.32788e-08				7.77964e-08	1.10964e-08	1.15037e-07	7.84757e-08	1.56352e-08	1.26998e-07	-4.65896e-08	8.01679e-08	1.473e-09	5.11211e-08	1.9372e-08	3.17491e-08	7.04931e-08			-4.70383e-08	3.51599e-08	4.81816e-10	-3.41211e-08	-9.03385e-08	1.12662e-07	1.66638e-09	-7.56365e-08	-1.21455e-08	2.31496e-08	-3.52951e-08	1.10041e-08
12.5257		8.72006e-08	-5.73515e-08	1.30069e-08	-2.14212e-09	-1.3811e-08	-1.67615e-08	1.90277e-08	1.27501e-07	-8.53066e-08	1.34197e-07	2.0556e-08	2.33851e-08	-2.82906e-09	4.39412e-08				1.00487e-07	1.3774e-08	5.6417e-08	1.73458e-07	5.53477e-08	1.03443e-07	-5.46749e-08	6.96855e-08	-2.94323e-08	5.42783e-08	2.34278e-08	3.08505e-08	7.77062e-08			-1.40761e-08	-6.70109e-10	3.9318e-08	-2.60454e-08	-1.28757e-07	3.50193e-08	1.16807e-07	-1.95858e-08	2.51236e-10	2.47323e-08	-2.44811e-08	2.49836e-08
12.5667		7.59167e-08	-7.6683e-09	-8.48043e-08	1.0369e-08	-2.79516e-08	4.23208e-08	-4.19919e-08	7.28613e-08	-4.59639e-08	4.4622e-08	3.77098e-09	1.72329e-08	-1.34619e-08	2.10039e-08				9.15007e-08	8.03411e-08	1.9477e-08	1.84433e-07	5.9074e-08	6.95163e-08	-9.69173e-08	6.69146e-08	3.71258e-10	5.27456e-08	2.53793e-08	2.73663e-08	7.8125e-08			-2.49613e-08	2.06408e-08	5.13628e-08	-4.43244e-08	-3.16538e-08	3.90094e-09	4.60948e-08	-1.15379e-08	1.19024e-09	1.26177e-08	-1.14275e-08	1.3808e-08
12.6078		2.21257e-08	-7.22577e-08	-4.96051e-08	-3.70739e-08	-3.48863e-08	1.17992e-09	-3.49629e-08	-3.58516e-08	-4.21861e-08	2.69493e-08	-2.56569e-08	1.01079e-08	-3.57647e-08	-1.5549e-08				3.41196e-08	4.69625e-08	-1.87716e-08	1.43427e-07	5.43161e-09	6.66257e-08	-1.36084e-07	7.00273e-09	4.72311e-08	2.17716e-08	2.50817e-08	-3.31002e-09	4.68533e-08			-7.02798e-08	1.2466e-07	3.03906e-08	-4.03529e-08	-5.98891e-08	-2.97479e-08	3.93751e-08	-7.33461e-09	-1.64733e-09	2.279e-08	-2.44373e-08	2.11426e-08
12.6489		-3.93388e-08	-2.49484e-08	-1.10871e-08	-4.4947e-08	1.292e-09	-2.90491e-08	2.0101e-08	-1.56202e-08	-1.20796e-08	3.98801e-08	-1.15797e-08	8.30135e-09	-1.98811e-08	-3.27836e-09				6.08571e-08	6.92086e-08	-6.51789e-08	1.51495e-07	2.38831e-09	4.77367e-08	-1.56971e-07	-9.23509e-09	4.90344e-08	1.65928e-08	2.94931e-08	-1.29003e-08	4.60859e-08			-7.25666e-08	1.88588e-07	2.39577e-08	3.18944e-08	-8.64802e-08	-1.01948e-08	1.00045e-07	-6.77e-08	1.34429e-08	3.35814e-08	-2.01385e-08	4.70244e-08
12.6899		-6.15937e-08	2.24815e-08	-5.82267e-08	-7.60679e-09	1.65132e-08	-5.57129e-08	4.83179e-08	1.78927e-08	-2.63104e-08	5.06213e-08	-5.36239e-09	1.36406e-08	-1.9003e-08	8.27823e-09				6.07048e-08	6.55345e-08	-5.10607e-08	1.70758e-07	1.38887e-08	7.81227e-08	-1.36164e-07	-1.34795e-08	4.7578e-08	2.62092e-08	2.90701e-08	-2.86094e-09	5.52793e-08			-6.34439e-08	1.65248e-07	8.69273e-08	8.01086e-08	-6.03557e-08	1.29537e-08	1.33231e-07	-6.44367e-08	3.6279e-08	3.2866e-08	3.41307e-09	6.9145e-08
12.731		-5.30217e-08	2.98641e-08	-3.75343e-08	-1.69372e-08	6.31346e-09	-5.57363e-08	9.09585e-08	4.26867e-08	-4.01309e-08	1.38048e-08	-1.97328e-09	1.50566e-08	-1.70298e-08	1.30833e-08				1.41236e-08	8.56219e-08	-2.51702e-08	1.56432e-07	-4.84377e-08	3.46065e-08	-6.57249e-08	2.11445e-08	4.78149e-08	2.44901e-08	2.29232e-08	1.56684e-09	4.74133e-08			-3.63811e-08	1.94799e-07	7.53018e-08	2.13931e-08	-8.7212e-08	7.42825e-08	1.19543e-07	-2.63154e-08	4.19264e-08	3.25803e-08	9.34609e-09	7.45066e-08
12.7721		-4.44283e-08	-1.59304e-09	9.72086e-09	2.51286e-09	-5.8955e-08	-6.43162e-09	3.44094e-08	-9.88915e-09	-8.25387e-08	1.97902e-08	-1.37402e-08	1.16392e-08	-2.53795e-08	-2.10103e-09				7.21414e-08	9.41798e-08	-3.47149e-08	1.89259e-07	-3.52813e-08	5.0686e-08	-1.40112e-08	1.97218e-08	7.24084e-08	4.60432e-08	2.40545e-08	2.19887e-08	7.00977e-08			-6.61584e-08	2.25434e-07	1.03325e-07	-5.97005e-10	-7.32493e-08	6.34702e-08	4.70864e-08	3.19082e-08	4.14024e-08	3.40141e-08	7.38827e-09	7.54165e-08
12.8131		2.91677e-08	4.49987e-09	2.61481e-08	2.79739e-09	-9.46412e-08	1.2832e-08	1.23989e-07	1.7904e-08	-1.08025e-07	5.08087e-08	6.54806e-09	2.11345e-08	-1.45865e-08	2.76826e-08				1.0395e-08	8.06662e-08	-3.24835e-08	1.79667e-07	-1.84614e-08	-2.18041e-08	5.66195e-09	3.89667e-08	1.32832e-07	4.17155e-08	2.48048e-08	1.69108e-08	6.65203e-08			-4.1822e-08	2.25241e-07	6.92814e-08	-2.60635e-08	-3.66931e-08	7.13507e-08	7.94676e-08	4.00173e-08	4.75974e-08	3.1108e-08	1.64895e-08	7.87054e-08
12.8542		5.71425e-08	2.00535e-08	7.71448e-08	-1.21337e-08	-4.35017e-08	2.29878e-08	1.25717e-07	9.89042e-08	-6.81413e-08	2.7035e-09	2.80877e-08	1.95888e-08	8.49884e-09	4.76765e-08				3.03918e-08	8.86323e-08	2.03582e-08	1.06867e-07	4.66862e-08	-5.31511e-08	-4.93955e-08	8.94406e-09	1.35777e-07	3.72344e-08	2.17615e-08	1.54729e-08	5.8996e-08			-8.87209e-08	2.08493e-07	3.73255e-08	-2.41833e-09	-3.13039e-08	1.97404e-08	1.52577e-07	-9.5855e-09	3.57634e-08	3.46536e-08	1.10981e-09	7.0417e-08
12.8953		7.09543e-08	-1.06387e-08	1.01055e-07	-1.18481e-08	-3.03882e-08	4.64992e-09	9.78663e-08	8.935e-08	6.94114e-09	6.97051e-09	3.24912e-08	1.61749e-08	1.63163e-08	4.86661e-08				3.0274e-08	1.90618e-07	8.27511e-09	8.04352e-08	2.85722e-08	-3.7276e-08	-7.47104e-08	1.76189e-08	1.12622e-07	3.96032e-08	2.64722e-08	1.3131e-08	6.60754e-08			-1.15174e-07	1.72299e-07	4.59189e-09	5.02377e-08	-7.65515e-08	5.61286e-09	6.52363e-08	-3.05871e-08	9.45814e-09	3.15844e-08	-2.21263e-08	4.10426e-08
12.9363		8.9411e-08	2.26535e-08	1.17008e-07	3.64154e-08	-1.88396e-08	1.01405e-08	6.69143e-08	7.32026e-08	5.62272e-08	-4.06178e-08	4.12515e-08	1.54965e-08	2.5755e-08	5.6748e-08				5.2151e-08	1.40948e-07	3.79931e-08	1.01576e-07	5.55578e-08	1.90906e-08	-5.22703e-08	7.75275e-08	7.24032e-08	5.61085e-08	1.80469e-08	3.80616e-08	7.41555e-08			-7.91052e-08	1.32635e-07	8.8504e-09	-1.66322e-08	-6.44377e-08	-6.77021e-09	3.04054e-08	-4.6817e-08	-5.23394e-09	2.36416e-08	-2.88756e-08	1.84077e-08
12.9774		8.96517e-08	8.72635e-08	9.57538e-08	1.78758e-08	1.41327e-08	-1.88817e-08	7.58893e-09	2.88927e-08	7.41431e-08	-7.10499e-09	3.89316e-08	1.37357e-08	2.51958e-08	5.26673e-08				4.82105e-08	1.14228e-08	1.30318e-07	1.23274e-08	5.95897e-08	-8.99351e-09	-9.65321e-09	6.91431e-08	6.16096e-08	4.15527e-08	1.50699e-08	2.64828e-08	5.66226e-08			-3.32576e-08	1.91681e-07	9.737e-08	-1.65604e-08	7.48098e-08	5.97235e-09	9.54446e-08	-5.85777e-08	4.46103e-08	2.98375e-08	1.47728e-08	7.44477e-08
13.0185		5.70023e-08	9.80799e-08	7.68341e-08	7.61982e-09	-4.37082e-09	-8.75442e-09	4.65809e-08	1.1519e-07	6.95626e-08	9.97214e-08	5.57466e-08	1.41701e-08	4.15765e-08	6.99167e-08				-2.05349e-08	1.54974e-09	1.52836e-07	-1.39238e-08	3.53959e-08	-2.59849e-08	-1.31782e-07	8.94635e-08	1.66155e-07	2.81305e-08	3.15702e-08	-3.43967e-09	5.97007e-08			-3.38155e-08	1.65035e-07	7.80182e-08	3.305e-08	5.81709e-08	4.65186e-08	1.54436e-07	-5.41175e-08	5.5912e-08	2.76706e-08	2.82414e-08	8.35825e-08
13.0595		4.89432e-08	4.10151e-08	-4.83793e-09	1.06102e-08	1.16323e-08	1.97847e-08	6.47394e-09	1.06509e-07	1.08314e-08	1.20875e-07	3.71837e-08	1.37551e-08	2.34286e-08	5.09388e-08				1.24245e-09	4.22187e-08	1.06447e-07	4.15977e-08	-2.92386e-08	3.73428e-08	-6.34043e-08	2.17115e-07	1.98086e-07	6.12674e-08	3.19958e-08	2.92716e-08	9.32632e-08			2.61459e-08	1.33706e-07	6.81582e-08	7.17281e-08	-1.9525e-08	3.71408e-08	1.5108e-07	1.17398e-08	6.00217e-08	2.08113e-08	3.92104e-08	8.0833e-08
13.1006		3.48991e-08	6.55263e-08	6.38161e-09	4.34922e-08	2.1485e-08	1.61967e-08	-7.06265e-10	4.87741e-08	4.64076e-08	1.01313e-07	3.83769e-08	9.56695e-09	2.881e-08	4.79439e-08				1.38018e-08	3.17867e-08	1.49075e-07	9.00653e-09	-7.57095e-08	-1.75994e-08	-2.12401e-08	1.49068e-07	1.40043e-07	4.20258e-08	2.78727e-08	1.41531e-08	6.98985e-08			6.06332e-08	1.19103e-07	6.25229e-08	8.04809e-08	-2.39823e-08	1.28692e-09	3.41935e-08	-1.13253e-10	4.17656e-08	1.69238e-08	2.48418e-08	5.86894e-08
13.1417		6.21308e-09	2.14184e-08	6.19472e-08	2.21891e-08	5.00566e-08	4.9615e-08	8.20058e-08	4.20424e-08	1.16984e-07	4.1684e-08	4.94156e-08	1.01603e-08	3.92553e-08	5.95758e-08				-1.4133e-08	3.15984e-08	9.11063e-08	-9.57515e-09	-1.33576e-08	-1.20124e-07	5.01999e-08	9.77201e-08	1.10972e-07	2.49341e-08	2.44345e-08	4.99644e-10	4.93686e-08			3.41678e-08	1.04829e-07	-1.80985e-08	7.9551e-08	-3.52446e-09	3.48618e-08	1.16524e-09	1.62643e-08	3.1152e-08	1.49658e-08	1.61863e-08	4.61178e-08
13.1828		-3.74842e-08	4.27861e-08	5.00263e-08	4.73967e-08	9.08709e-08	3.654e-08	1.24746e-07	3.29576e-08	1.32138e-07	2.3066e-08	5.43043e-08	1.58913e-08	3.8413e-08	7.01957e-08				-8.31824e-09	1.01168e-08	1.56343e-07	-1.10396e-08	1.1728e-08	-9.68974e-08	-7.01327e-08	5.53947e-08	1.62272e-07	2.32741e-08	2.9746e-08	-6.47195e-09	5.30201e-08			3.59612e-08	1.30922e-07	4.50752e-08	4.68395e-08	-5.81602e-08	5.13608e-09	-3.65879e-08	4.29248e-08	2.65138e-08	2.054e-08	5.97388e-09	4.70538e-08
13.2238		3.70571e-08	5.85646e-08	1.40293e-08	6.73748e-08	8.37632e-08	3.64862e-08	8.10657e-08	-2.72377e-08	9.36617e-08	1.44449e-08	4.5921e-08	1.20619e-08	3.38591e-08	5.79829e-08				-1.6575e-09	-1.80841e-08	1.35821e-07	-2.14072e-08	1.89167e-08	-1.11131e-07	-1.06585e-07	2.77392e-08	9.90549e-08	2.51856e-09	2.73425e-08	-2.48239e-08	2.9861e-08			3.63424e-08	8.2761e-08	2.70936e-08	2.57148e-08	-8.15894e-08	4.30432e-08	-4.9943e-08	2.1944e-08	1.31708e-08	1.87384e-08	-5.56755e-09	3.19092e-08
13.2649		1.69093e-08	3.48754e-08	2.19828e-08	2.74105e-08	6.66764e-08	4.78572e-08	1.42959e-07	1.14677e-08	7.7658e-08	-4.21951e-08	4.05601e-08	1.54206e-08	2.51395e-08	5.59807e-08				-4.59236e-08	-1.19995e-07	7.92634e-08	-4.15175e-08	-8.20202e-09	-1.2107e-07	-1.19017e-07	7.1059e-08	1.19173e-07	-2.06922e-08	3.09126e-08	-5.16048e-08	1.02204e-08			3.94545e-08	1.02145e-07	4.91435e-08	1.33424e-08	-4.66847e-08	1.05605e-07	-1.11334e-07	-3.22745e-09	1.85555e-08	2.59004e-08	-7.34485e-09	4.44559e-08
13.306		1.53471e-08	7.16225e-08	4.98717e-08	-3.89717e-08	4.53683e-08	-8.89803e-09	8.44205e-08	5.08047e-09	7.2611e-08	-9.68962e-09	2.86762e-08	1.32516e-08	1.54247e-08	4.19278e-08				-2.07437e-08	-1.50677e-07	4.3707e-08	-7.00336e-08	8.6051e-09	-8.5958e-08	-4.44409e-08	7.26872e-08	3.62092e-08	-2.3405e-08	2.38779e-08	-4.72829e-08	4.72931e-10			4.23388e-08	6.54023e-08	5.7447e-08	-2.99677e-08	-6.29191e-08	1.19518e-07	-5.77436e-08	-3.85481e-08	1.1941e-08	2.39759e-08	-1.20349e-08	3.59168e-08
13.347		2.76379e-08	1.11255e-07	6.91792e-08	-2.89809e-08	5.16121e-08	-2.50391e-08	5.80745e-08	1.55251e-08	-1.07691e-08	-3.8724e-08	2.29771e-08	1.56375e-08	7.33962e-09	3.86145e-08				-6.22524e-08	-1.173e-08	7.43979e-08	-1.34209e-07	5.87154e-08	-7.3132e-08	-5.08451e-08	1.00692e-07	3.88813e-08	-6.6091e-09	2.64046e-08	-3.30137e-08	1.97955e-08			1.69565e-08	4.08501e-08	3.21842e-08	4.84768e-08	-6.49551e-08	7.13597e-08	1.83689e-08	-4.12335e-08	1.52509e-08	1.62735e-08	-1.02257e-09	3.15245e-08
13.3881		7.75331e-08	1.59439e-07	4.66008e-08	-4.71556e-08	8.21824e-08	-7.51358e-08	9.37216e-08	8.6161e-08	-9.89999e-09	-7.94021e-08	3.34044e-08	2.57506e-08	7.65384e-09	5.9155e-08				-2.56778e-08	1.58679e-08	9.86495e-08	-7.35788e-08	3.66029e-08	-8.4252e-08	-6.69836e-08	1.03913e-07	6.09461e-08	7.27636e-09	2.44431e-08	-1.71667e-08	3.17195e-08			-9.53515e-08	-8.82853e-10	3.91178e-08	1.04273e-07	-1.02352e-07	3.89218e-08	-1.57971e-08	2.25715e-08	-1.18742e-09	2.4725e-08	-2.59125e-08	2.35376e-08
13.4292		7.54425e-08	4.68913e-08	1.57368e-08	-4.53298e-08	9.8779e-08	-2.32321e-08	1.08591e-07	2.0903e-08	-2.20078e-08	-3.76316e-08	2.38142e-08	1.79345e-08	5.87976e-09	4.17487e-08				7.0299e-08	5.63817e-08	5.35674e-08	6.23531e-08	8.9195e-08	-6.06935e-08	5.99981e-09	1.90495e-08	7.67424e-08	4.14327e-08	1.55259e-08	2.59068e-08	5.69586e-08			-1.25341e-07	-3.19254e-08	7.02823e-08	1.00089e-07	-1.41561e-07	4.59198e-08	-3.38485e-08	2.42463e-08	-1.15173e-08	3.11985e-08	-4.27159e-08	1.96812e-08
13.4702		3.85496e-09	5.92358e-09	-9.55181e-09	-2.1436e-08	8.23772e-08	-1.77422e-08	1.40339e-07	-8.29689e-09	5.66146e-08	-1.80386e-08	2.14044e-08	1.71317e-08	4.27271e-09	3.85361e-08				1.70955e-07	2.42222e-08	2.24957e-08	8.26509e-08	8.34571e-08	-8.8656e-08	-8.6905e-09	5.35361e-09	1.83814e-08	3.44633e-08	2.40737e-08	1.03896e-08	5.8537e-08			-9.40576e-08	-5.42397e-08	8.1655e-08	1.42061e-07	-1.16907e-07	4.73353e-08	3.97366e-08	5.02157e-08	1.19749e-08	3.20432e-08	-2.00683e-08	4.40181e-08
13.5113		-5.18955e-08	2.03614e-08	-2.13657e-08	-4.35357e-08	5.295e-08	-3.20171e-08	1.22351e-07	3.10701e-08	4.07254e-08	-8.99668e-09	1.09647e-08	1.69183e-08	-5.95363e-09	2.78831e-08				1.35361e-07	-1.70279e-08	-5.18432e-08	8.11625e-08	1.05816e-07	-1.84107e-07	9.23242e-09	2.73225e-08	-4.63517e-08	6.61829e-09	3.23964e-08	-2.57781e-08	3.90147e-08			-9.24856e-08	-9.40228e-08	7.44537e-08	1.26821e-07	-1.07833e-07	3.33757e-08	6.57925e-08	-1.79603e-08	-1.48235e-09	3.17345e-08	-3.32168e-08	3.02521e-08
13.5524		-9.2997e-09	6.4351e-10	1.35817e-09	-3.0275e-08	1.94235e-08	-3.56955e-08	1.3643e-07	-1.27411e-08	-1.33361e-08	-3.27583e-09	5.3232e-09	1.53975e-08	-1.00743e-08	2.07207e-08				1.15757e-07	2.109e-08	-1.73164e-08	3.27413e-08	7.81023e-08	-1.10485e-07	-3.88506e-08	-4.08048e-08	-6.03984e-09	3.79933e-09	2.25475e-08	-1.87482e-08	2.63469e-08			-1.05429e-07	-5.84678e-08	2.42518e-08	4.86464e-08	-7.59601e-08	-2.36989e-08	1.35948e-08	-6.34111e-09	-2.29255e-08	1.88226e-08	-4.17481e-08	-4.10284e-09
13.5934		4.0551e-08	-2.56863e-08	3.19876e-09	-6.85224e-08	-6.01795e-08	-3.73081e-08	1.07368e-07	-1.48829e-08	1.49945e-08	-3.32945e-08	-7.37614e-09	1.652e-08	-2.38961e-08	9.14383e-09				6.96927e-08	3.29235e-08	3.3803e-08	3.65011e-09	4.11783e-08	-4.33754e-08	-3.90897e-08	-3.68402e-08	8.49538e-08	1.63218e-08	1.59769e-08	3.44889e-10	3.22987e-08			-9.2041e-08	-9.37483e-08	-1.33051e-08	3.27605e-08	5.93206e-08	1.21906e-08	-7.21794e-08	2.67015e-08	-1.75376e-08	2.13978e-08	-3.89353e-08	3.86019e-09
13.6345		2.91387e-08	1.18602e-09	3.26514e-08	-6.10823e-08	6.66695e-10	-2.67105e-09	4.68323e-08	-2.71471e-08	4.49882e-09	2.48811e-08	4.89546e-09	9.99172e-09	-5.09626e-09	1.48872e-08				3.09933e-08	1.49501e-09	9.39874e-08	6.80827e-08	-3.35566e-08	4.07696e-08	-9.29357e-08	1.24074e-08	1.31043e-07	2.80318e-08	2.23952e-08	5.63662e-09	5.0427e-08			-2.03756e-08	-1.04536e-07	3.80597e-08	2.88184e-08	1.96999e-07	3.15998e-08	-5.13171e-08	-1.02184e-08	1.36287e-08	3.12482e-08	-1.76194e-08	4.48769e-08
13.6756		2.57339e-08	-3.19525e-09	6.36988e-08	-4.15649e-08	5.27228e-08	2.95778e-09	7.50636e-08	1.21328e-09	-6.64485e-09	5.39587e-08	2.23944e-08	1.19363e-08	1.04581e-08	3.43306e-08				-2.9202e-09	5.61399e-08	-6.16514e-09	3.80504e-08	-7.24484e-08	-4.40874e-08	-5.38501e-08	3.55686e-08	1.03735e-07	6.00252e-09	1.91631e-08	-1.31606e-08	2.51656e-08			-9.19166e-09	-4.83473e-08	2.90216e-08	5.14156e-08	1.34501e-07	1.02418e-07	1.21539e-08	-1.01471e-07	2.13125e-08	2.71563e-08	-5.84378e-09	4.84688e-08
13.7166		-1.11943e-08	2.57163e-08	6.44933e-08	-4.47511e-08	1.33223e-08	5.55241e-08	6.83302e-08	1.0068e-07	-4.312e-08	1.00531e-10	2.29101e-08	1.5501e-08	7.40917e-09	3.84111e-08				-2.20449e-08	8.98253e-08	-4.29649e-09	2.46574e-08	-5.84812e-10	-6.38643e-08	-3.74804e-08	-5.33542e-08	-2.40195e-08	-1.01291e-08	1.54403e-08	-2.55694e-08	5.3112e-09			-1.64665e-08	-2.38358e-08	2.98046e-08	4.21384e-08	2.72166e-08	6.88508e-08	-7.86584e-09	-1.21865e-07	-2.52843e-10	2.06574e-08	-2.09103e-08	2.04046e-08
13.7577		-9.4058e-09	3.63576e-08	7.7874e-08	-4.55207e-08	4.85405e-08	2.7492e-08	8.97704e-08	8.10166e-08	-4.91354e-08	2.51005e-08	2.8209e-08	1.5765e-08	1.2444e-08	4.39739e-08				1.13309e-08	1.00046e-07	-6.0835e-08	-4.6994e-08	-8.39006e-09	3.19066e-08	-5.92456e-08	-1.86403e-08	-1.09422e-07	-1.78048e-08	2.04508e-08	-3.82556e-08	2.64596e-09			-1.29852e-09	-7.27703e-08	4.09875e-08	6.31993e-08	-5.35164e-09	5.18539e-08	-6.4986e-08	-5.83221e-08	-5.83598e-09	1.93838e-08	-2.52198e-08	1.35478e-08
13.7988		-3.12444e-08	7.55493e-08	6.95185e-08	-4.73106e-08	3.91488e-08	1.18516e-08	6.067e-08	7.58084e-08	-5.87506e-08	4.5593e-08	2.40834e-08	1.65281e-08	7.55527e-09	4.06115e-08				-1.39802e-08	2.00659e-07	-6.87744e-08	-7.70152e-08	1.9972e-08	3.71011e-08	2.2787e-08	-7.26922e-08	-1.65402e-08	3.50188e-09	2.85926e-08	-2.50907e-08	3.20945e-08			1.07215e-08	-1.01746e-07	4.46102e-08	3.77318e-08	2.57657e-08	4.37734e-08	-7.6452e-08	-4.90645e-08	-8.08249e-09	2.0784e-08	-2.88665e-08	1.27015e-08
13.8398		4.77649e-08	6.27865e-08	7.01583e-08	-6.77744e-08	3.46293e-08	6.66043e-08	1.99737e-08	1.21558e-07	-3.82399e-08	5.67159e-10	3.18028e-08	1.76063e-08	1.41965e-08	4.9409e-08				6.67048e-08	1.57769e-07	-9.6639e-08	2.38554e-08	4.8268e-08	4.44536e-08	7.37022e-08	-7.18617e-08	-3.99699e-08	2.29203e-08	2.66198e-08	-3.69958e-09	4.95401e-08			-6.75953e-09	-1.00575e-07	3.65165e-08	3.89108e-08	-1.9421e-08	-1.62989e-08	-9.92504e-09	-1.12002e-07	-2.36943e-08	1.97317e-08	-4.34259e-08	-3.96261e-09
13.8809		3.90274e-08	4.41297e-08	3.47188e-08	-8.44075e-08	2.76318e-08	8.46227e-08	6.0577e-08	9.03974e-08	-1.08673e-08	4.02388e-08	3.26069e-08	1.58715e-08	1.67353e-08	4.84784e-08				6.37907e-08	7.53218e-08	-8.40321e-08	1.88176e-08	4.78225e-08	5.48562e-08	7.83866e-08	-4.09863e-08	-6.88762e-08	1.61223e-08	2.13057e-08	-5.18341e-09	3.7428e-08			-3.73339e-08	-1.24349e-07	3.3602e-08	7.0717e-08	-2.25997e-08	4.63467e-08	-2.3017e-08	-2.03236e-07	-3.24837e-08	3.24693e-08	-6.49531e-08	-1.4424e-11
13.922		-7.68328e-09	-2.82156e-08	4.38079e-08	-3.20275e-08	-3.91414e-08	1.01889e-07	1.10642e-07	7.84354e-08	1.06572e-07	1.09519e-07	4.43798e-08	2.0484e-08	2.38957e-08	6.48638e-08				2.07404e-08	6.74816e-08	-1.12956e-08	3.74414e-08	5.29143e-08	9.82481e-09	-5.05896e-09	3.13114e-08	-7.43653e-08	1.43327e-08	1.39927e-08	3.40018e-10	2.83253e-08			-3.7645e-08	-4.87522e-08	-4.49136e-08	9.76927e-08	-2.77241e-10	8.44757e-09	-7.0985e-08	-1.36056e-07	-2.90611e-08	2.39867e-08	-5.30478e-08	-5.07442e-09
13.963		9.58206e-09	-1.07979e-07	6.89047e-08	-6.39413e-08	-2.80151e-08	6.78361e-08	1.32502e-07	-4.44272e-08	1.6446e-07	5.92837e-08	2.58206e-08	2.77688e-08	-1.94817e-09	5.35894e-08				5.76077e-08	4.22164e-09	-2.91024e-08	9.16615e-08	7.90633e-08	-2.52554e-08	-2.6171e-08	2.21001e-08	-6.9901e-08	1.15805e-08	1.83812e-08	-6.80073e-09	2.99617e-08			-1.38528e-08	-5.71446e-08	-4.11295e-08	1.65184e-07	1.33541e-08	2.46107e-08	-2.65775e-08	-8.67337e-08	-2.78616e-09	2.71851e-08	-2.99713e-08	2.4399e-08
14.0041		5.63741e-08	-5.46817e-08	-7.54513e-09	-4.91996e-08	-3.13362e-08	3.93025e-08	5.91313e-08	-4.53647e-08	1.76359e-07	4.99749e-08	1.93014e-08	2.2755e-08	-3.4536e-09	4.20565e-08				2.73729e-08	-5.50829e-08	-3.58877e-08	6.54784e-09	7.71237e-08	-5.20537e-08	-4.82114e-08	-2.34927e-08	-1.80125e-08	-1.35218e-08	1.45902e-08	-2.81121e-08	1.0684e-09			3.77619e-09	-8.64678e-08	-1.23485e-08	1.69529e-07	7.85505e-09	-4.97118e-09	3.09599e-08	-1.58752e-07	-6.30242e-09	3.33576e-08	-3.966e-08	2.70552e-08
14.0452		5.48183e-08	-1.82642e-08	-1.40343e-08	2.06596e-08	1.59422e-08	-3.67502e-08	4.1337e-08	-3.07587e-08	8.25314e-08	-5.9533e-09	1.09528e-08	1.24138e-08	-1.46102e-09	2.33666e-08				3.19197e-08	-2.20723e-08	2.72746e-08	4.43347e-08	7.05138e-08	-5.89172e-09	-3.00457e-08	-5.88271e-08	-9.06606e-10	6.25549e-09	1.35577e-08	-7.30223e-09	1.98132e-08			1.51111e-08	-9.07944e-08	2.38709e-08	1.40415e-07	-6.22015e-08	9.8521e-09	1.52553e-08	-1.32491e-07	-1.01228e-08	2.97883e-08	-3.99111e-08	1.96654e-08
14.0862		2.59791e-08	3.89661e-08	4.91625e-08	3.14367e-08	8.75893e-08	-5.16225e-08	6.96946e-08	1.86684e-08	3.41571e-08	-7.71601e-08	2.26871e-08	1.60258e-08	6.66129e-09	3.87129e-08				5.92397e-08	-5.29084e-08	2.76547e-08	-4.54093e-08	4.07768e-08	-1.14876e-08	-4.58802e-08	-4.44591e-08	1.79542e-08	-6.05769e-09	1.44356e-08	-2.04933e-08	8.37791e-09			-3.28419e-08	-1.01968e-07	5.42237e-08	1.05524e-07	-4.88232e-08	3.69694e-09	-7.47621e-08	-1.31381e-07	-2.82914e-08	2.81565e-08	-5.64479e-08	-1.34978e-10
14.1273		-8.08574e-08	8.36487e-08	7.40182e-08	-2.77322e-08	-7.68719e-10	-3.17551e-08	1.31379e-07	6.68343e-08	5.54442e-08	-3.59474e-08	2.34264e-08	2.14469e-08	1.97943e-09	4.48733e-08				5.35913e-08	-5.2752e-08	-7.96974e-08	-4.58388e-08	-4.90841e-09	-6.41072e-08	-4.85732e-08	-4.31788e-08	-3.12826e-08	-3.51941e-08	1.30683e-08	-4.82624e-08	-2.21258e-08			-4.31557e-08	-3.49104e-08	-4.8369e-09	7.61384e-08	-2.24612e-08	-2.21123e-08	-2.52425e-08	-1.00544e-07	-2.21406e-08	1.72791e-08	-3.94196e-08	-4.86151e-09
14.1684		-5.58978e-08	1.16062e-07	1.29148e-08	7.47084e-08	-1.50216e-08	-2.98652e-08	1.33088e-07	4.92183e-08	9.33692e-08	-1.00928e-09	3.77567e-08	2.05639e-08	1.71928e-08	5.83206e-08				-4.53008e-08	4.92381e-08	-1.10581e-07	-1.45245e-08	-1.42673e-08	-3.20329e-08	-7.21654e-08	-6.80278e-08	-2.30634e-08	-3.67472e-08	1.50737e-08	-5.1821e-08	-2.16735e-08			-6.02069e-08	3.39369e-09	4.5121e-08	2.1491e-08	4.84232e-09	1.66672e-08	1.41847e-07	-5.08951e-08	1.52825e-08	2.20704e-08	-6.78791e-09	3.7353e-08
14.2094		-2.45578e-08	1.66578e-07	3.02752e-08	1.218e-07	7.84991e-08	-3.59587e-09	6.94416e-08	-5.84303e-09	-7.55137e-09	8.1341e-08	5.06387e-08	2.00458e-08	3.05929e-08	7.06845e-08				-7.20074e-09	8.30001e-08	-4.49197e-08	-1.69465e-08	-2.17999e-08	-4.98959e-08	-1.4203e-07	9.61244e-10	3.84013e-08	-1.78256e-08	2.07495e-08	-3.85751e-08	2.92394e-09			-8.1411e-08	1.16871e-08	1.04572e-07	5.8743e-08	-4.65956e-09	-5.79922e-09	8.02618e-08	6.92985e-09	2.12905e-08	2.07319e-08	5.5861e-10	4.20224e-08
14.2505		3.38051e-08	1.66743e-07	3.19576e-08	1.06503e-07	1.0702e-07	-1.6493e-08	8.01538e-08	5.90072e-09	-3.35112e-08	7.69494e-08	5.59028e-08	1.98012e-08	3.61016e-08	7.5704e-08				3.17568e-08	-3.37733e-09	2.38306e-08	2.80081e-08	3.92198e-08	-4.69023e-08	-9.71008e-08	3.76256e-08	5.14083e-08	7.1632e-09	1.63025e-08	-9.1393e-09	2.34657e-08			-4.90523e-08	-2.79468e-08	4.23175e-08	9.77125e-08	-2.95391e-08	-1.2805e-07	-5.7626e-08	-8.68131e-09	-2.01082e-08	2.38883e-08	-4.39965e-08	3.7801e-09
14.2916		8.13333e-08	1.7375e-07	5.83447e-09	1.72202e-07	5.19934e-08	6.87393e-09	6.59649e-08	-5.27597e-09	-8.43174e-09	-4.63451e-08	4.97899e-08	2.38165e-08	2.59735e-08	7.36064e-08				1.24134e-07	-9.58908e-08	9.16182e-08	1.69303e-08	5.74635e-08	-2.58175e-08	-2.03428e-08	5.94704e-08	-4.20458e-08	1.83911e-08	2.35489e-08	-5.15787e-09	4.194e-08			-3.43123e-08	8.43119e-09	1.75754e-08	7.87741e-08	-3.67216e-08	-1.44232e-07	-1.08837e-07	3.08902e-08	-2.3554e-08	2.61436e-08	-4.96976e-08	2.58962e-09
14.3326		8.93674e-08	1.0259e-07	4.01251e-08	1.5944e-07	3.40451e-08	1.00153e-08	7.04474e-08	-2.78969e-08	1.6517e-08	-8.02666e-08	4.14384e-08	2.16248e-08	1.98136e-08	6.30632e-08				1.81051e-07	-7.60398e-08	1.58299e-07	-8.3914e-09	3.65287e-08	5.75409e-09	-4.24583e-08	9.14315e-08	-1.88755e-08	3.63666e-08	2.97382e-08	6.6284e-09	6.61048e-08			-3.44507e-08	4.91893e-08	2.80869e-08	7.02879e-08	-1.20833e-08	-2.19577e-08	-6.4617e-08	8.22342e-09	2.83485e-09	1.58917e-08	-1.30568e-08	1.87265e-08
14.3737		7.38714e-08	1.06599e-07	-9.32297e-09	1.10942e-07	1.70996e-08	2.64532e-08	6.3585e-09	-3.14928e-08	2.37841e-08	-1.40127e-07	1.84165e-08	2.31059e-08	-4.68938e-09	4.15224e-08				7.40103e-08	-1.05667e-08	1.32226e-07	-3.68488e-08	-1.25166e-08	-4.67845e-08	-9.83159e-09	8.05383e-08	3.23316e-08	2.25064e-08	2.03599e-08	2.14658e-09	4.28663e-08			-2.67175e-08	8.34003e-09	-3.42216e-08	1.05699e-07	-7.90026e-08	8.19715e-09	-1.02907e-07	1.68406e-08	-1.29715e-08	2.27419e-08	-3.57133e-08	9.77037e-09
14.4148		-7.97316e-09	7.48818e-08	-5.27816e-08	1.01433e-07	2.39642e-08	5.38994e-08	5.04693e-09	-1.83971e-08	3.92206e-08	-1.35736e-07	8.35581e-09	2.15647e-08	-1.32088e-08	2.99205e-08				5.21309e-08	3.04296e-08	5.85758e-08	2.13293e-08	-5.13405e-08	-5.41649e-09	3.30572e-08	-1.3091e-08	1.30193e-07	2.84298e-08	1.7133e-08	1.12967e-08	4.55628e-08			-5.64516e-08	2.28722e-08	-3.64056e-08	1.1349e-07	2.04937e-10	4.81227e-09	-6.9509e-08	5.98087e-08	4.85274e-09	2.16129e-08	-1.67602e-08	2.64657e-08
14.4559		-3.85966e-08	7.15189e-08	-5.98752e-08	6.5263e-08	4.81975e-08	6.89714e-08	7.63908e-08	7.20671e-08	3.39954e-08	-1.08942e-07	2.2899e-08	2.11709e-08	1.72813e-09	4.40699e-08				1.01909e-08	4.9145e-10	3.35555e-08	4.19307e-08	1.11433e-08	6.72086e-08	3.91888e-08	-9.75236e-09	9.36999e-08	3.19619e-08	1.10842e-08	2.08776e-08	4.30461e-08			-4.2502e-08	7.44718e-08	2.93376e-08	7.64687e-08	-4.54892e-08	2.85448e-08	-3.67015e-09	3.42401e-09	1.50732e-08	1.64492e-08	-1.37601e-09	3.15224e-08
14.4969		-3.10299e-08	6.83116e-08	-3.83947e-08	5.00705e-08	5.11456e-08	8.2499e-08	4.54017e-08	-8.82037e-09	1.35382e-08	-7.42718e-08	1.5845e-08	1.64521e-08	-6.07155e-10	3.22971e-08				4.36709e-08	6.32653e-09	-1.53054e-08	-5.37013e-09	6.46657e-08	6.45812e-08	-9.00965e-09	-5.37239e-08	5.90899e-08	1.72139e-08	1.41199e-08	3.09397e-09	3.13338e-08			-9.66401e-08	5.76794e-08	-1.67923e-08	2.68673e-08	-7.8903e-08	1.00049e-08	7.81535e-08	-2.51033e-09	-2.76758e-09	2.15675e-08	-2.43351e-08	1.87999e-08
14.538		3.1107e-08	6.73092e-08	3.45305e-08	8.38782e-08	5.68249e-08	4.88485e-08	1.84856e-08	1.5382e-09	-1.58212e-08	2.28278e-08	3.49529e-08	9.56835e-09	2.53845e-08	4.45212e-08				2.09156e-08	2.86112e-08	-5.24758e-08	5.87728e-08	3.75134e-09	2.10356e-08	-7.62328e-08	-2.99448e-08	7.31014e-08	5.28162e-09	1.65502e-08	-1.12686e-08	2.18318e-08			-1.0783e-07	8.70108e-08	1.63981e-08	1.08812e-08	3.7648e-08	-1.22749e-07	6.24276e-08	2.21336e-08	7.40037e-10	2.6877e-08	-2.6137e-08	2.7617e-08
14.5791		4.45758e-08	5.01089e-08	1.4124e-08	5.48679e-08	1.81783e-08	2.33208e-08	7.54367e-09	1.24763e-08	1.16134e-07	6.66031e-08	4.07933e-08	1.05814e-08	3.02119e-08	5.13747e-08				-3.60891e-08	4.15501e-08	1.6309e-08	6.70007e-08	-6.66791e-08	1.00656e-07	-4.73846e-08	1.20673e-08	7.31553e-09	1.05273e-08	1.81845e-08	-7.65718e-09	2.87118e-08			-8.84047e-09	4.32237e-08	1.01558e-07	-2.42034e-08	6.80405e-08	-5.63774e-08	-5.58519e-08	2.59743e-08	1.16904e-08	2.04219e-08	-8.73146e-09	3.21123e-08
14.6201		7.68704e-08	5.72781e-08	-3.09932e-08	3.93424e-08	1.78631e-08	2.62307e-08	1.98702e-08	-3.02887e-08	1.12545e-07	6.08722e-08	3.4959e-08	1.4208e-08	2.0751e-08	4.9167e-08				-1.99855e-09	-1.56488e-08	2.6871e-08	2.98484e-08	-3.06804e-08	1.6223e-07	9.84477e-09	2.78101e-08	3.3784e-08	2.68956e-08	1.84929e-08	8.40274e-09	4.53885e-08			3.74705e-08	-2.76848e-09	9.60281e-08	1.01437e-08	7.70629e-08	1.16071e-09	-2.43774e-08	-1.21101e-07	9.20238e-09	2.36259e-08	-1.44235e-08	3.28283e-08
14.6612		5.4542e-08	1.47094e-07	-3.56393e-08	8.33516e-08	4.55682e-08	-4.69616e-08	4.04027e-08	-1.19722e-07	3.31005e-08	6.10848e-08	2.62821e-08	2.38039e-08	2.47821e-09	5.0086e-08				7.39891e-08	-1.13529e-08	4.8761e-08	-2.18001e-08	3.52478e-10	1.11234e-07	1.65293e-08	-1.91638e-08	1.24719e-07	3.59187e-08	1.87873e-08	1.71314e-08	5.47059e-08			9.04552e-09	-6.56857e-09	2.40865e-08	2.17642e-08	8.739e-08	4.79311e-08	4.85458e-08	-1.10684e-07	1.51888e-08	2.06481e-08	-5.45927e-09	3.58369e-08
14.7023		5.75294e-08	7.04679e-08	-4.13375e-08	9.59994e-08	-3.6439e-08	-7.86723e-08	1.69438e-08	-1.72742e-07	1.01861e-07	8.22407e-08	9.58514e-09	2.84926e-08	-1.89075e-08	3.80777e-08				1.13652e-07	-1.7292e-08	7.63377e-08	-3.39138e-08	7.63956e-09	2.37733e-08	6.44241e-09	4.43935e-08	1.69594e-08	2.64436e-08	1.52859e-08	1.11576e-08	4.17295e-08			-3.19268e-08	-5.5872e-09	4.37833e-08	1.69548e-08	4.80255e-08	6.92677e-08	-2.32498e-08	-1.93329e-08	1.22418e-08	1.3413e-08	-1.17116e-09	2.56548e-08
14.7433		7.15838e-08	4.54213e-08	-5.09822e-08	6.21527e-08	-3.19629e-08	-7.46763e-08	1.23473e-08	-1.67665e-07	9.28689e-08	5.76681e-08	1.67557e-09	2.59131e-08	-2.42375e-08	2.75886e-08				1.47303e-07	3.50891e-08	1.20779e-07	1.01637e-08	4.26628e-08	3.42088e-08	-1.61105e-08	6.99035e-08	-4.33544e-08	4.45161e-08	2.03446e-08	2.41715e-08	6.48608e-08			-2.68467e-08	-1.0769e-08	9.99318e-08	4.24953e-08	1.14195e-08	2.5257e-08	-1.48688e-07	8.06146e-08	9.17681e-09	2.71669e-08	-1.79901e-08	3.63437e-08
14.7844		-2.04968e-08	2.44874e-09	-1.10836e-08	5.80389e-09	1.72497e-08	-6.74733e-08	-5.63461e-08	-7.72843e-08	1.16855e-07	1.23542e-08	-7.79726e-09	1.7569e-08	-2.53663e-08	9.77176e-09				1.39415e-07	7.34234e-08	7.19205e-08	3.82005e-08	4.91964e-09	1.84759e-08	-1.17107e-08	4.83508e-08	-5.39518e-08	3.65604e-08	1.87011e-08	1.78592e-08	5.52615e-08			-2.23459e-08	9.85035e-09	7.99384e-08	3.87647e-08	4.35355e-08	2.032e-08	-1.07906e-07	-9.03462e-09	6.6403e-09	1.98971e-08	-1.32568e-08	2.65374e-08
14.8255		-2.68206e-08	-7.89358e-09	6.66118e-08	2.58027e-08	3.96669e-08	-2.20687e-08	-7.66425e-08	-3.44937e-08	8.89849e-08	-2.65571e-08	2.65901e-09	1.61802e-08	-1.35212e-08	1.88392e-08				4.4114e-08	-3.78943e-09	9.194e-08	-3.42913e-08	-4.66024e-08	5.16382e-08	-3.40589e-08	-9.41702e-09	-7.44053e-08	-1.65246e-09	1.79458e-08	-1.95983e-08	1.62934e-08			1.40777e-08	-4.55199e-08	1.00332e-09	2.89575e-08	-7.15286e-08	-6.8568e-08	-7.45588e-08	-3.12589e-08	-3.09245e-08	1.45242e-08	-4.54486e-08	-1.64003e-08
14.8665		-3.25155e-08	3.98293e-08	3.6437e-08	3.90899e-08	1.51144e-09	-2.89091e-08	-1.91626e-08	-4.84456e-08	4.91115e-08	-6.56857e-08	-2.87394e-09	1.32058e-08	-1.60798e-08	1.03319e-08				-4.49108e-08	8.55416e-09	1.07327e-07	-4.64802e-08	-3.44327e-08	3.87071e-09	-6.49516e-08	-5.19444e-08	-1.32199e-07	-2.83519e-08	2.1772e-08	-5.01238e-08	-6.57992e-09			3.1519e-08	-1.03533e-07	-1.77978e-08	3.83013e-08	-7.62374e-08	-8.14001e-08	-9.77816e-08	-1.72545e-08	-4.0523e-08	2.01142e-08	-6.06372e-08	-2.04089e-08
14.9076		2.05969e-09	1.64554e-08	-6.56622e-09	3.84053e-08	-2.293e-08	-1.30787e-08	-5.46843e-08	-5.71176e-08	1.40593e-07	2.88599e-08	7.19965e-09	1.78959e-08	-1.06962e-08	2.50955e-08				-9.39084e-08	-8.86097e-10	7.56592e-08	-6.86196e-08	-5.94402e-08	5.95913e-09	-2.34443e-08	-2.48555e-08	-1.18575e-07	-3.42345e-08	1.95436e-08	-5.37781e-08	-1.46909e-08			7.42024e-08	-1.01481e-07	-3.19192e-08	4.611e-08	-4.17415e-08	-1.00589e-07	-1.2976e-07	-9.06421e-08	-4.69776e-08	2.61207e-08	-7.30983e-08	-2.08568e-08
14.9487		3.02333e-08	1.10777e-08	5.26134e-08	4.8692e-08	2.85809e-09	5.54918e-08	-3.50355e-08	5.94391e-08	1.29645e-07	1.01749e-07	4.56764e-08	1.50264e-08	3.065e-08	6.07027e-08				-5.36123e-08	1.45821e-08	9.84466e-08	-2.74446e-08	-6.4324e-08	7.32628e-08	-2.3315e-08	5.29517e-08	-1.91764e-07	-1.34685e-08	2.92321e-08	-4.27006e-08	1.57636e-08			2.13342e-08	-6.13618e-08	-4.31921e-08	2.71301e-08	2.855e-08	-1.17953e-07	-9.78229e-08	-1.79435e-07	-5.28438e-08	2.70504e-08	-7.98942e-08	-2.57934e-08
14.9897		7.02656e-08	1.21393e-08	6.97036e-08	-8.75904e-09	5.13522e-08	6.21941e-08	-1.2262e-08	-3.60618e-08	1.2283e-07	9.14994e-08	4.22901e-08	1.61764e-08	2.61138e-08	5.84665e-08				-8.22125e-10	-1.09716e-08	1.26433e-07	4.34265e-08	-6.17232e-08	6.75894e-08	-6.42316e-09	1.26163e-07	-2.17869e-07	7.31142e-09	3.52204e-08	-2.7909e-08	4.25318e-08			-1.30988e-08	-4.35245e-08	1.07288e-08	2.44031e-08	1.13009e-07	-5.09042e-08	-8.36403e-08	-9.68884e-08	-1.74894e-08	2.39325e-08	-4.14219e-08	6.44311e-09
15.0308		8.33687e-08	3.13582e-08	1.9037e-08	-1.10104e-07	7.03174e-08	3.64895e-10	-1.55783e-08	-7.05777e-08	1.24555e-07	6.21971e-08	1.94938e-08	2.26495e-08	-3.15564e-09	4.21433e-08				-2.99554e-08	-3.15651e-08	7.29302e-08	6.06201e-08	-4.25556e-08	6.00566e-08	2.45607e-08	9.35921e-08	-1.20355e-07	9.70318e-09	2.33648e-08	-1.36616e-08	3.3068e-08			1.42961e-08	-1.22964e-08	2.47617e-08	1.10404e-08	3.06303e-08	-3.04788e-08	-3.5903e-08	-1.30938e-07	-1.6111e-08	1.85718e-08	-3.46828e-08	2.46084e-09
15.0719		1.03043e-07	1.00421e-07	3.52436e-08	-7.44314e-08	6.07989e-08	-1.30301e-08	4.13352e-08	-1.86005e-08	1.47412e-07	7.11354e-08	4.53327e-08	2.09882e-08	2.43446e-08	6.63209e-08				1.19852e-08	-1.27328e-08	4.69869e-08	2.11856e-08	-8.98813e-09	-1.0114e-08	3.38196e-08	1.10779e-07	-9.19969e-08	1.12138e-08	1.82166e-08	-7.0028e-09	2.94305e-08			-5.88434e-08	2.4662e-09	5.00141e-09	6.54964e-08	5.17069e-10	-3.6025e-09	-9.44311e-08	-1.02331e-07	-2.32159e-08	2.02104e-08	-4.34262e-08	-3.00549e-09
15.1129		1.00509e-07	1.49058e-07	2.15273e-08	1.07552e-08	9.81724e-08	-1.43623e-08	-1.36332e-08	8.75241e-09	1.72212e-07	-1.62761e-08	5.16715e-08	2.26638e-08	2.90076e-08	7.43353e-08				3.19042e-08	-6.69955e-08	2.15352e-08	1.48171e-08	-5.02388e-08	-2.29827e-08	4.11448e-08	1.34154e-07	-1.355e-07	-3.57352e-09	2.55976e-08	-2.91712e-08	2.20241e-08			-8.81058e-08	2.57085e-08	-4.36341e-10	1.38268e-07	-6.98395e-09	-8.25506e-08	-1.35524e-07	-8.07156e-08	-2.87925e-08	3.06638e-08	-5.94562e-08	1.87128e-09
15.154		7.2738e-08	8.10047e-08	1.00488e-08	-7.38661e-09	1.49287e-07	-5.30638e-09	-5.62726e-08	5.44387e-09	9.21978e-08	-7.25814e-08	2.69173e-08	2.21214e-08	4.79589e-09	4.90388e-08				1.45071e-08	5.28158e-08	3.89625e-08	2.97582e-09	-5.22206e-08	-1.74425e-08	-2.8488e-08	7.09176e-08	-1.01305e-07	-2.14192e-09	1.81125e-08	-2.02544e-08	1.59705e-08			6.14525e-09	1.18641e-07	-9.04507e-09	1.00652e-07	1.40292e-07	-5.2017e-08	-6.85696e-08	-3.34295e-08	2.53336e-08	2.9093e-08	-3.75941e-09	5.44267e-08
15.1951		3.123e-08	-1.91552e-08	-1.41992e-08	6.37873e-08	8.52815e-08	-5.47339e-08	1.07874e-08	-1.01306e-07	4.57135e-08	-2.87929e-08	1.86125e-09	1.79953e-08	-1.61341e-08	1.98566e-08				3.81865e-08	1.04502e-07	-6.23274e-09	2.31447e-08	-9.37565e-08	8.82568e-08	-5.19655e-08	7.45324e-09	-1.45041e-07	-3.93917e-09	2.7179e-08	-3.11181e-08	2.32398e-08			3.32315e-08	1.31653e-07	5.1791e-08	4.92184e-08	1.43395e-07	-3.78665e-08	-9.85524e-08	2.99377e-09	3.4483e-08	2.85815e-08	5.90147e-09	6.30645e-08
15.2361		2.28965e-08	-6.63875e-09	2.93411e-09	3.45869e-08	8.61696e-08	-8.97678e-08	1.37833e-08	-2.48201e-08	-4.07575e-09	-5.00295e-08	-1.49615e-09	1.51143e-08	-1.66105e-08	1.36182e-08				2.56776e-09	4.18945e-08	-2.31947e-08	5.00639e-08	-1.33014e-07	6.82694e-08	-2.39211e-08	5.91941e-09	-1.15666e-07	-1.41201e-08	2.33782e-08	-3.74983e-08	9.25815e-09			-1.65106e-09	8.91079e-08	6.58097e-08	1.06097e-08	9.18138e-08	-1.00751e-07	-1.09996e-07	-3.01763e-08	1.84584e-09	2.80145e-08	-2.61686e-08	2.98603e-08
15.2772		3.47288e-09	-4.99212e-09	4.57757e-08	-5.08143e-09	1.05801e-07	-6.51353e-08	1.32952e-08	1.5009e-08	7.42787e-08	-1.85875e-08	1.63836e-08	1.53389e-08	1.04474e-09	3.17225e-08				-1.13846e-08	-2.78599e-08	-3.65768e-08	7.2445e-08	-1.45677e-08	3.61408e-08	2.71742e-08	1.17876e-08	-2.84179e-08	3.19341e-09	1.21355e-08	-8.9421e-09	1.53289e-08			3.17348e-09	1.02687e-07	2.48146e-10	-1.26351e-08	1.50483e-07	-7.91015e-08	-7.73605e-08	-6.3733e-08	2.97019e-09	2.97587e-08	-2.67885e-08	3.27289e-08
15.3183		-1.99611e-08	-3.5137e-08	5.87303e-09	1.68206e-08	1.22115e-07	-5.1836e-08	-1.13409e-07	3.24537e-08	1.6901e-07	7.79736e-08	2.03903e-08	2.66565e-08	-6.26617e-09	4.70467e-08				-4.8042e-09	-3.2069e-08	-1.93437e-07	1.26087e-08	-3.02816e-08	4.45983e-08	-5.45615e-09	4.84106e-08	1.08262e-07	-5.79648e-09	2.77203e-08	-3.35168e-08	2.19238e-08			2.14035e-08	1.18927e-07	-1.10888e-08	-1.85637e-08	1.39921e-07	-7.1106e-08	-8.13786e-08	1.40533e-08	1.4021e-08	2.83318e-08	-1.43108e-08	4.23527e-08
15.3593		-3.5017e-09	-6.17849e-08	3.08614e-08	2.35718e-08	9.0512e-08	-8.58171e-08	-6.11809e-08	-2.34759e-08	1.59169e-07	7.51934e-08	1.43547e-08	2.45215e-08	-1.01667e-08	3.88762e-08				2.48963e-08	-5.59577e-08	-2.05853e-07	2.76971e-09	-5.69149e-08	7.85857e-08	-8.18296e-08	4.1433e-08	8.71881e-08	-1.84092e-08	3.08477e-08	-4.92568e-08	1.24385e-08			1.6731e-08	5.4802e-08	-4.68689e-08	-1.04572e-07	6.43559e-08	-5.87829e-08	2.66571e-08	5.11563e-09	-5.32027e-09	2.09262e-08	-2.62464e-08	1.56059e-08
15.4004		2.41116e-08	-1.5354e-08	7.5003e-08	1.98198e-08	4.12926e-08	-1.15102e-07	-5.08884e-09	-1.26694e-07	7.31579e-08	1.73253e-09	-2.71214e-09	2.18956e-08	-2.46078e-08	1.91835e-08				1.00162e-08	-7.10716e-09	-7.87345e-08	4.65821e-08	-3.77506e-08	6.79805e-08	-4.72216e-08	6.06158e-08	6.17273e-08	8.45645e-09	1.81189e-08	-9.66242e-09	2.65753e-08			1.59183e-08	7.38193e-08	-2.6762e-08	-6.55907e-08	9.62377e-08	-2.64876e-08	-4.28333e-08	-7.25993e-08	-6.0372e-09	2.21594e-08	-2.81966e-08	1.61222e-08
15.4415		6.41691e-08	-3.51956e-08	1.80867e-08	1.38091e-08	3.60122e-08	-2.63597e-08	-2.20975e-08	-1.3068e-07	4.46286e-08	-1.09331e-07	-1.46958e-08	2.03352e-08	-3.5031e-08	5.63938e-09				-7.78643e-08	4.64682e-08	-3.27189e-08	-2.51839e-08	4.64646e-08	5.44729e-08	-2.47081e-08	3.25307e-08	-4.9379e-08	-3.3242e-09	1.62706e-08	-1.95948e-08	1.29464e-08			6.09013e-08	8.12904e-08	-3.30355e-08	-4.08348e-08	2.56699e-08	-2.76204e-08	-6.37855e-08	-3.96545e-08	-4.63364e-09	1.88827e-08	-2.35163e-08	1.4249e-08
15.4825		8.5952e-08	1.16381e-08	-3.68255e-08	2.05643e-08	8.72245e-08	-1.56915e-08	8.68925e-09	-1.44065e-07	4.68918e-08	-1.98848e-07	-1.3447e-08	2.94237e-08	-4.28707e-08	1.59767e-08				1.28118e-08	2.20501e-08	-7.74474e-08	-3.99097e-08	1.04758e-07	7.29607e-08	-6.69842e-08	-1.06989e-08	-8.40201e-08	-7.38663e-09	2.22699e-08	-2.96566e-08	1.48833e-08			-2.4931e-08	5.71453e-08	5.91717e-09	-7.95245e-08	3.67903e-08	1.36857e-09	-1.64882e-08	4.50445e-08	3.16527e-09	1.57108e-08	-1.25455e-08	1.88761e-08
15.5236		9.48768e-08	4.90668e-08	4.59394e-09	3.47909e-08	1.07444e-07	-4.13496e-08	3.91415e-08	-1.03715e-07	9.58544e-08	-1.91893e-07	8.88107e-09	3.04423e-08	-2.15612e-08	3.93233e-08				7.04512e-08	-7.72047e-08	-3.23421e-08	-3.78226e-08	1.11545e-07	9.25687e-08	-6.80415e-09	-1.51442e-08	-3.18317e-08	8.15727e-09	2.208e-08	-1.39227e-08	3.02372e-08			-2.87627e-08	3.97039e-08	6.87311e-09	-5.89114e-08	-2.9511e-10	6.76365e-08	-3.30835e-08	9.30744e-08	1.07794e-08	1.85761e-08	-7.79673e-09	2.93555e-08
15.5647		2.99781e-08	-2.44208e-08	5.35769e-08	5.12583e-08	1.24278e-07	1.85605e-08	7.97736e-08	-9.058e-08	1.10909e-07	-1.31664e-07	2.2167e-08	2.62622e-08	-4.09529e-09	4.84292e-08				5.48501e-08	-5.77586e-08	-1.73811e-08	-1.86942e-08	7.26515e-08	4.01085e-08	3.98729e-08	-3.03643e-08	-3.87993e-09	8.82276e-09	1.47711e-08	-5.94837e-09	2.35939e-08			2.58697e-08	1.65343e-08	-1.1545e-09	-2.02092e-08	-2.99145e-08	6.57883e-08	-5.60947e-08	9.15461e-08	1.15457e-08	1.74419e-08	-5.89617e-09	2.89875e-08
15.6057		5.17461e-08	3.64788e-09	1.59313e-08	8.74781e-08	1.34805e-07	4.61167e-08	1.44152e-07	-1.52408e-07	4.05143e-08	-9.06209e-08	2.81362e-08	2.92197e-08	-1.08349e-09	5.7356e-08				4.13077e-08	-6.29717e-08	-2.84344e-08	3.47469e-08	6.7972e-08	9.46389e-08	5.15958e-08	1.01687e-08	-6.94658e-08	1.55065e-08	1.92539e-08	-3.74744e-09	3.47604e-08			5.42214e-08	3.91316e-08	5.00294e-09	-2.2711e-09	-2.58909e-08	2.2561e-08	-8.85794e-08	9.68341e-08	1.26262e-08	1.96526e-08	-7.02638e-09	3.22788e-08
15.6468		7.10814e-08	7.9962e-08	5.04345e-08	4.6788e-08	4.90021e-08	1.95321e-08	1.06795e-07	-9.13546e-08	7.09861e-08	-1.05882e-07	2.97345e-08	2.26376e-08	7.09687e-09	5.2372e-08				1.5895e-08	-1.45412e-07	-5.58924e-09	9.83872e-09	5.17105e-08	1.09517e-07	7.51084e-08	-7.12858e-08	-6.20185e-08	-2.47066e-09	2.65381e-08	-2.90088e-08	2.40675e-08			2.52519e-08	1.20222e-07	-5.03803e-08	2.31554e-08	-3.43624e-08	1.22951e-08	-8.15066e-08	9.81176e-08	1.40991e-08	2.47045e-08	-1.06054e-08	3.88036e-08
15.6879		1.23236e-07	1.5671e-08	2.56688e-08	3.8586e-08	3.50252e-08	-7.24961e-09	1.18836e-07	-3.86582e-08	1.19748e-07	-9.40542e-08	3.36809e-08	2.26858e-08	1.09951e-08	5.63667e-08				-8.05658e-09	-1.08134e-07	-2.96522e-09	-2.38628e-08	4.15067e-08	5.60012e-08	-6.59684e-09	-1.21617e-07	-2.59534e-08	-2.21864e-08	1.98161e-08	-4.20025e-08	-2.37038e-09			4.04346e-08	6.02748e-08	-6.39059e-08	-3.8715e-09	-2.47826e-08	5.2619e-09	-8.00391e-08	9.47901e-08	3.52029e-09	2.12557e-08	-1.77354e-08	2.4776e-08
15.729		1.76105e-07	-4.75859e-08	3.52275e-08	6.48015e-08	7.7768e-08	8.2076e-08	1.10693e-07	2.46661e-08	8.75842e-08	-6.48765e-08	5.46459e-08	2.27013e-08	3.19446e-08	7.73472e-08				1.05701e-08	-9.77651e-08	1.33667e-08	-5.49044e-08	8.21769e-08	4.25574e-08	1.49851e-08	3.1713e-08	-8.03534e-09	3.8516e-09	1.77124e-08	-1.38608e-08	2.1564e-08			7.34898e-08	3.89344e-08	-5.1397e-08	-6.94747e-08	1.2936e-08	-8.61982e-09	-1.04296e-07	6.02496e-08	-6.02221e-09	2.26953e-08	-2.87175e-08	1.6673e-08
15.77		7.5523e-08	-2.75919e-08	3.8642e-08	6.41566e-08	9.73941e-08	1.18476e-07	8.50322e-08	1.60334e-08	-2.76243e-09	-3.19606e-08	4.32942e-08	1.67893e-08	2.65049e-08	6.00835e-08				-1.12377e-08	-4.05959e-08	-1.74215e-08	-1.37951e-07	9.85212e-08	3.03115e-08	6.66524e-08	8.76879e-08	-7.40337e-08	2.148e-10	2.61793e-08	-2.59645e-08	2.63941e-08			5.90444e-08	1.73646e-08	-9.01295e-08	-4.5717e-08	3.55662e-09	-3.80588e-09	-1.29811e-08	5.2311e-08	-2.54461e-09	1.73624e-08	-1.9907e-08	1.48178e-08
15.8111		5.28593e-08	4.41528e-09	-2.56731e-08	1.30461e-07	1.09902e-07	6.55106e-08	7.67795e-08	1.47852e-08	-3.53108e-08	3.05506e-08	4.2428e-08	1.73703e-08	2.50577e-08	5.97983e-08				-7.09182e-08	-8.14966e-09	1.09932e-08	-6.18393e-08	6.38499e-08	7.12012e-08	7.85921e-08	6.58538e-08	-1.11906e-07	4.18634e-09	2.38822e-08	-1.96959e-08	2.80685e-08			5.58463e-08	-3.06775e-08	-8.80685e-08	1.9367e-09	2.53733e-08	1.68607e-08	2.42135e-08	8.69019e-08	1.15483e-08	1.88126e-08	-7.26428e-09	3.03609e-08
15.8522		2.55264e-09	2.7809e-08	-3.03815e-08	1.39911e-07	6.33322e-08	2.17459e-08	-6.27148e-08	-1.00616e-08	5.50735e-08	6.58679e-08	2.73134e-08	1.81682e-08	9.14518e-09	4.54817e-08				-1.78883e-08	-5.15017e-08	1.48415e-08	1.45351e-08	-1.18326e-08	6.56092e-08	6.68057e-08	-3.81512e-08	-1.28284e-07	-9.5407e-09	2.02088e-08	-2.97495e-08	1.06681e-08			4.50446e-08	-8.29279e-09	-1.38403e-07	6.36816e-09	-2.56655e-08	9.82736e-08	-7.43082e-09	1.2097e-07	1.1358e-08	2.84313e-08	-1.70733e-08	3.97894e-08
15.8932		-5.57165e-08	1.25119e-08	-2.78387e-08	9.88406e-08	6.10673e-08	5.37083e-08	-1.7673e-08	-5.97854e-08	1.11871e-07	3.74792e-08	2.14465e-08	1.93293e-08	2.11714e-09	4.07758e-08				-3.25351e-08	-6.04343e-08	-6.46775e-08	-1.95745e-08	-2.6512e-08	2.04205e-08	1.40661e-07	-9.08078e-08	-8.89132e-08	-2.47081e-08	2.38164e-08	-4.85245e-08	-8.91737e-10			-2.53463e-08	6.82649e-08	-9.0277e-08	-5.52455e-08	-3.50266e-08	6.93472e-08	5.2352e-09	5.52583e-08	-9.73725e-10	2.13866e-08	-2.23604e-08	2.04129e-08
15.9343		-3.17318e-08	-1.05576e-08	3.36796e-08	1.13982e-07	8.21907e-08	3.68118e-08	3.19989e-08	-9.25006e-10	1.46813e-07	-1.04887e-08	3.91773e-08	1.84678e-08	2.07095e-08	5.76451e-08				-7.50433e-09	-9.11241e-08	-6.90001e-08	-4.24482e-08	3.60216e-08	-2.4876e-08	2.06195e-07	-6.48568e-08	-2.5443e-08	-9.22621e-09	2.96843e-08	-3.89105e-08	2.0458e-08			-6.18763e-08	1.03438e-07	-7.62995e-08	-7.06369e-08	4.06296e-08	5.87116e-08	-3.21715e-08	1.66785e-07	1.60725e-08	3.19661e-08	-1.58936e-08	4.80386e-08
15.9754		2.59101e-08	-2.27381e-08	3.65258e-08	5.85572e-08	7.18768e-08	4.22655e-08	4.19665e-08	8.48735e-09	1.62495e-07	-3.76622e-08	3.87684e-08	1.74898e-08	2.12786e-08	5.62582e-08				-6.05126e-09	-1.06434e-07	-6.08364e-08	-1.01009e-07	3.67572e-08	-3.76745e-09	1.47247e-07	-5.77437e-09	-1.83315e-08	-1.31333e-08	2.55856e-08	-3.87189e-08	1.24522e-08			-1.58147e-08	3.79489e-08	1.66526e-08	-9.70985e-08	4.04915e-08	1.44903e-09	1.39051e-07	1.57639e-07	3.50399e-08	2.90935e-08	5.94634e-09	6.41334e-08
16.0164		1.3751e-08	-3.5096e-08	3.50852e-08	2.1672e-08	1.16348e-07	-1.30565e-08	1.33333e-08	1.11066e-09	4.88964e-08	-8.36674e-09	1.93677e-08	1.32151e-08	6.1526e-09	3.25829e-08				-5.84896e-09	-6.22107e-08	-5.127e-08	-1.16788e-07	1.60716e-08	3.75669e-08	3.6564e-08	-1.37368e-08	-7.35609e-08	-2.59125e-08	1.777e-08	-4.36826e-08	-8.14252e-09			3.41634e-08	2.82173e-08	2.12991e-08	-8.56013e-08	8.10464e-08	-3.99014e-08	1.75093e-07	1.44017e-07	4.47917e-08	3.08375e-08	1.39542e-08	7.56292e-08
16.0575		-1.92416e-08	-2.40194e-08	1.68778e-08	-3.81384e-12	7.97989e-08	-1.95175e-08	-2.37065e-08	-2.57747e-08	8.75061e-08	-4.55911e-08	2.63282e-09	1.44813e-08	-1.18485e-08	1.71141e-08				2.32472e-08	-2.70571e-08	-6.69918e-08	-9.86175e-08	-4.11913e-08	-3.44489e-10	3.09533e-08	3.05516e-08	-5.13256e-08	-2.23084e-08	1.54693e-08	-3.77777e-08	-6.83913e-09			6.51331e-08	2.00229e-08	9.44811e-09	-6.67702e-08	4.0717e-08	-3.89855e-08	3.03921e-08	1.48578e-07	2.60669e-08	2.31192e-08	2.94779e-09	4.91861e-08
16.0986		-2.08018e-08	1.69384e-08	-4.29097e-10	-5.83914e-09	5.38173e-08	-1.74038e-08	4.21418e-09	-3.20204e-08	1.1888e-07	-6.48452e-08	5.25104e-09	1.60062e-08	-1.07551e-08	2.12572e-08				-2.09506e-08	2.13746e-09	-1.08041e-07	-7.88235e-08	2.19326e-08	-3.00664e-08	5.73654e-09	5.74404e-08	-1.87724e-08	-1.8823e-08	1.67541e-08	-3.55771e-08	-2.06885e-09			6.15754e-08	6.8589e-08	2.00896e-08	-3.92397e-08	5.21808e-08	-1.44143e-08	1.48531e-08	6.82883e-08	2.89903e-08	1.43492e-08	1.46411e-08	4.33395e-08
16.1396		-2.24205e-08	8.53586e-08	-5.65491e-08	-1.33676e-08	1.5276e-10	-1.30391e-08	4.68802e-08	5.70722e-08	9.71789e-08	-3.83874e-08	1.42879e-08	1.68873e-08	-2.59937e-09	3.11752e-08				-2.04453e-08	6.73479e-09	-5.35126e-08	-4.45969e-08	9.07883e-09	-4.65365e-08	-1.70187e-09	9.09256e-09	5.47757e-08	-9.67903e-09	1.16707e-08	-2.13497e-08	1.99163e-09			1.03084e-07	8.29272e-08	-4.21371e-08	-5.59891e-09	4.77247e-08	1.2617e-08	6.28538e-08	5.78921e-08	3.99203e-08	1.70608e-08	2.28595e-08	5.69811e-08
16.1807		2.73747e-09	5.51065e-08	-3.41898e-08	3.76823e-08	6.47353e-08	-4.79549e-09	7.781e-08	1.03828e-07	4.74347e-08	-2.20468e-08	3.28302e-08	1.43911e-08	1.84391e-08	4.72213e-08				8.59981e-10	-2.99485e-08	6.69772e-10	-5.47128e-08	-4.49791e-08	5.12082e-08	-1.96821e-08	-6.80651e-08	3.67601e-08	-1.42099e-08	1.34842e-08	-2.76941e-08	-7.25785e-10			7.81793e-08	5.00647e-08	-5.87619e-08	1.87382e-08	-4.33706e-08	-5.08792e-08	1.1545e-07	4.64322e-08	1.94816e-08	2.28897e-08	-3.40815e-09	4.23713e-08
16.2218		-3.38646e-09	6.05932e-08	8.91746e-08	3.48702e-08	1.18178e-07	-9.22817e-09	2.59869e-08	3.08668e-08	-4.48046e-08	-2.97217e-08	2.72529e-08	1.63279e-08	1.0925e-08	4.35808e-08				4.06389e-09	7.85279e-09	-1.64047e-08	-1.14468e-08	3.43662e-08	6.82175e-08	-9.98235e-08	-7.74701e-08	7.79455e-08	-1.41102e-09	1.98386e-08	-2.12496e-08	1.84275e-08			6.46637e-09	9.11813e-08	-9.14403e-08	-1.35023e-09	-1.13e-08	-7.35227e-08	4.22855e-08	9.51036e-08	7.17794e-09	2.41546e-08	-1.69766e-08	3.13325e-08
16.2628		3.73894e-09	3.97609e-08	9.22597e-08	-3.50827e-08	1.03046e-07	1.52209e-08	-2.99352e-08	-8.8881e-09	-4.08772e-08	-5.0056e-08	8.91872e-09	1.71736e-08	-8.25488e-09	2.60923e-08				2.75355e-08	-2.67642e-08	-9.24897e-09	3.40804e-08	-1.67801e-09	1.80735e-08	-8.60041e-08	2.6405e-08	1.42754e-08	-3.69498e-10	1.2554e-08	-1.29235e-08	1.21846e-08			1.94994e-08	1.26261e-07	-6.63741e-08	-1.08214e-07	3.52161e-08	2.11172e-08	7.17455e-08	1.16871e-07	2.70153e-08	2.89987e-08	-1.98339e-09	5.60139e-08
16.3039		8.92534e-09	-2.94819e-08	1.02833e-07	1.24504e-08	1.23979e-07	-1.44922e-08	1.51448e-08	-6.43598e-08	-1.94959e-08	-7.15742e-08	6.39285e-09	2.02004e-08	-1.38076e-08	2.65933e-08				5.97045e-08	5.41834e-09	-1.75271e-09	7.40345e-10	-1.05938e-08	1.90215e-08	-5.569e-08	-2.43905e-08	-3.47032e-08	-4.69395e-09	1.1039e-08	-1.5733e-08	6.34509e-09			-3.81716e-08	1.50823e-07	-4.65257e-08	-1.0574e-07	7.55009e-08	6.96537e-09	1.3555e-07	1.5475e-07	4.1644e-08	3.57937e-08	5.85026e-09	7.74377e-08
16.345		-1.93145e-08	-5.12444e-08	4.48629e-08	4.97418e-09	6.33266e-08	-2.53601e-08	6.94308e-09	-6.57727e-08	-6.05685e-08	-8.15846e-08	-1.83738e-08	1.52799e-08	-3.36537e-08	-3.09392e-09				-1.82117e-08	-7.20209e-08	5.74148e-08	3.37695e-09	-4.3137e-08	-2.12962e-08	-6.1955e-08	1.29497e-09	-5.72492e-09	-1.78066e-08	1.29958e-08	-3.08023e-08	-4.81079e-09			-2.87719e-08	8.19013e-08	1.14272e-08	-6.02002e-08	5.89848e-08	8.59759e-08	7.99568e-08	1.28602e-07	4.47345e-08	2.27892e-08	2.19453e-08	6.75237e-08
16.386		-3.025e-08	1.44822e-08	6.008e-09	2.38658e-08	2.32253e-08	-4.72484e-08	-6.08446e-08	-4.22901e-08	-2.97334e-08	-7.18631e-08	-2.14648e-08	1.12713e-08	-3.27361e-08	-1.01935e-08				1.71993e-09	-1.48347e-07	6.38186e-08	-2.30272e-08	-8.13206e-08	-3.29795e-08	4.94727e-08	4.02534e-08	3.58713e-08	-1.05043e-08	2.31766e-08	-3.36809e-08	1.26723e-08			1.99931e-08	2.60767e-08	4.2745e-08	-7.09088e-08	5.25227e-08	1.11308e-07	6.54947e-08	8.56516e-08	4.16104e-08	1.9299e-08	2.23113e-08	6.09094e-08
16.4271		-7.0191e-09	-2.19091e-08	-7.92771e-10	7.57975e-09	5.51568e-08	-2.91185e-08	-5.7005e-08	7.46994e-09	1.46146e-08	3.5378e-08	4.35462e-10	1.01358e-08	-9.70038e-09	1.05713e-08				-3.88152e-08	-1.48036e-07	-1.91419e-08	-2.91804e-08	-4.84327e-08	-3.56273e-08	1.33731e-07	9.65905e-09	3.65768e-08	-1.54741e-08	2.51148e-08	-4.05889e-08	9.64076e-09			-5.80787e-10	-3.34595e-08	9.9052e-09	-5.21509e-08	3.45285e-08	1.3052e-07	1.35227e-07	1.37339e-07	4.51661e-08	2.77083e-08	1.74578e-08	7.28743e-08
16.4682		-1.58894e-08	-5.55801e-08	-7.65743e-09	1.00878e-08	7.95007e-08	-3.52436e-08	-1.77427e-08	9.9348e-08	1.95667e-08	1.98641e-08	9.62541e-09	1.53117e-08	-5.68627e-09	2.49371e-08				-2.00567e-08	-1.08631e-07	1.68082e-08	-5.54068e-08	-5.22245e-08	5.47552e-09	7.84822e-08	-1.01848e-08	9.56292e-09	-1.51306e-08	1.77197e-08	-3.28502e-08	2.5891e-09			-7.66141e-08	-1.82225e-08	2.57237e-08	-7.99005e-08	-2.92804e-08	2.0515e-08	1.66374e-07	6.31502e-08	8.96817e-09	2.85202e-08	-1.95521e-08	3.74884e-08
16.5092		-1.63456e-08	-5.59321e-08	7.40677e-08	-2.30586e-08	4.38383e-08	-1.38779e-08	2.7601e-09	8.84411e-08	-8.49674e-09	3.35884e-08	1.24985e-08	1.45279e-08	-2.02944e-09	2.70264e-08				-4.11455e-08	-6.67306e-08	-1.4255e-08	-6.37316e-08	-3.08348e-09	-6.21906e-09	1.61988e-08	-1.20562e-07	7.77428e-08	-2.46428e-08	1.89426e-08	-4.35854e-08	-5.70027e-09			-5.14653e-08	1.65711e-08	3.29083e-08	-8.69146e-08	1.31748e-08	-6.48836e-08	1.37349e-07	6.16481e-08	7.29848e-09	2.6112e-08	-1.88136e-08	3.34105e-08
16.5503		-6.7866e-09	-8.49107e-08	9.41599e-08	-5.3198e-08	6.60394e-08	-2.01958e-09	4.479e-08	6.08528e-08	-7.56766e-08	3.15057e-08	7.47563e-09	1.97729e-08	-1.22973e-08	2.72486e-08				-6.98289e-08	-6.2089e-08	-3.12993e-08	-2.66613e-08	3.03674e-08	-4.84164e-08	-1.51219e-08	-7.44396e-08	4.95372e-09	-3.25039e-08	1.17697e-08	-4.42736e-08	-2.07342e-08			1.24446e-08	1.96505e-08	-3.51539e-08	-1.77585e-07	8.83234e-09	-9.94714e-08	5.24567e-08	-3.0249e-08	-3.11344e-08	2.64567e-08	-5.75911e-08	-4.67765e-09
16.5914		2.9022e-08	-2.40741e-08	1.83699e-09	-3.10663e-08	1.09293e-07	4.90485e-08	1.2141e-07	9.27156e-08	-3.44216e-08	5.55901e-09	3.19323e-08	1.85881e-08	1.33442e-08	5.05204e-08				-5.89012e-08	-1.0579e-07	3.76737e-08	3.62329e-08	4.91988e-08	-8.36979e-08	3.79899e-08	-2.76007e-08	-8.57975e-08	-2.22991e-08	2.10521e-08	-4.33512e-08	-1.24697e-09			2.37798e-08	-8.42419e-08	-4.43498e-08	-1.6054e-07	-1.38768e-08	-1.08408e-08	-3.67671e-08	-8.52744e-08	-5.15139e-08	2.03129e-08	-7.18268e-08	-3.1201e-08
16.6324		-9.8361e-09	2.76407e-08	-3.38302e-08	7.19778e-09	6.83985e-08	2.81187e-08	9.31933e-08	1.10061e-07	2.53924e-08	3.83726e-08	3.54709e-08	1.4087e-08	2.13839e-08	4.95579e-08				1.84198e-08	-1.11981e-07	8.5046e-09	5.76526e-08	-1.57251e-08	-9.42213e-08	5.57666e-08	-1.26025e-08	-1.43805e-07	-2.64435e-08	2.44539e-08	-5.08973e-08	-1.98961e-09			1.51533e-08	-1.16771e-07	4.33639e-08	-1.3462e-07	-3.82888e-08	1.39005e-08	4.03422e-08	-8.60611e-08	-3.28726e-08	2.53252e-08	-5.81978e-08	-7.54744e-09
16.6735		-4.06899e-08	-1.88906e-08	2.25823e-08	-2.93823e-09	7.00478e-08	-1.08869e-08	6.11806e-08	7.03781e-08	6.97906e-08	9.13365e-09	2.29707e-08	1.33042e-08	9.66657e-09	3.62749e-08				-2.1515e-08	-6.53576e-08	-6.21461e-08	-9.05762e-09	-7.49132e-08	-9.26936e-08	3.03524e-08	2.21332e-08	-8.35898e-08	-3.9643e-08	1.54277e-08	-5.50708e-08	-2.42153e-08			3.84617e-08	-9.13753e-08	2.65873e-08	-1.19497e-07	4.06344e-08	-1.74346e-09	7.92084e-08	1.56612e-08	-1.50785e-09	2.42643e-08	-2.57722e-08	2.27565e-08
16.7146		-4.98323e-08	1.46206e-09	8.06624e-09	1.11431e-08	7.95686e-08	-1.8376e-08	8.86332e-08	1.92901e-08	1.21605e-07	2.52542e-08	2.86814e-08	1.65901e-08	1.20914e-08	4.52715e-08				-4.40632e-08	4.13963e-08	-9.35913e-08	-4.32261e-08	-5.79427e-08	-1.12878e-07	2.89297e-08	-2.35707e-08	-3.2067e-08	-3.74459e-08	1.67427e-08	-5.41886e-08	-2.07032e-08			-2.69174e-08	-8.14143e-08	2.72774e-08	-8.96938e-08	-5.25731e-08	-1.13893e-08	4.94038e-08	4.28167e-08	-1.78113e-08	1.92593e-08	-3.70706e-08	1.44807e-09
16.7556		7.21121e-09	8.59807e-08	-5.00264e-08	3.42663e-08	6.14948e-08	-1.54452e-08	1.50883e-07	-2.44543e-08	1.06016e-07	5.43998e-08	4.10326e-08	1.99631e-08	2.10695e-08	6.09957e-08				-7.00196e-09	5.99068e-08	-3.92369e-08	7.4967e-09	-1.54703e-08	-8.64631e-08	2.29249e-08	-3.19525e-08	2.89669e-08	-6.75883e-09	1.43968e-08	-2.11556e-08	7.63795e-09			-5.5975e-09	-9.1647e-08	1.52001e-08	2.07499e-08	-7.26597e-08	4.05976e-08	1.16699e-07	5.52224e-08	9.8206e-09	2.38733e-08	-1.40527e-08	3.36939e-08
16.7967		8.17768e-09	3.50179e-08	3.63518e-09	1.22657e-08	4.56389e-08	-1.55433e-08	2.09037e-07	-7.48014e-08	8.53693e-08	1.27652e-07	4.36449e-08	2.52998e-08	1.83451e-08	6.89447e-08				-6.74139e-08	4.27658e-08	-6.42901e-08	8.95835e-08	-5.95282e-09	-8.9273e-08	1.48002e-08	-7.1636e-08	1.52156e-08	-1.51334e-08	2.04322e-08	-3.55656e-08	5.29878e-09			2.04786e-08	-6.24263e-08	-1.73112e-08	9.3684e-09	-1.63506e-08	4.15416e-08	8.57641e-08	1.00439e-07	2.01879e-08	1.93095e-08	8.78462e-10	3.94974e-08
16.8378		3.58616e-09	4.78348e-08	6.76454e-08	4.35535e-09	2.74357e-08	8.19943e-09	1.52365e-07	-4.06312e-08	1.39656e-07	1.08811e-07	5.19258e-08	2.02656e-08	3.16601e-08	7.21914e-08				-8.032e-08	-5.44682e-08	-8.8525e-08	1.01394e-08	-4.46435e-08	-1.14383e-07	2.9304e-08	-4.37974e-08	6.46323e-08	-3.57846e-08	1.96721e-08	-5.54567e-08	-1.61125e-08			2.74756e-08	2.30403e-08	2.62932e-08	-7.58595e-08	8.81993e-09	9.14638e-09	9.84736e-09	1.43336e-07	2.15124e-08	2.10582e-08	4.54191e-10	4.25706e-08
16.8789		2.48821e-08	5.52253e-08	7.23339e-09	1.83232e-08	-6.32141e-09	1.45652e-08	4.4863e-08	-1.43975e-09	3.36297e-08	1.16546e-07	3.07507e-08	1.1344e-08	1.94067e-08	4.20947e-08				-5.22162e-08	-5.98044e-08	-4.96471e-08	1.72725e-08	1.09426e-08	-1.07064e-07	7.64015e-08	-2.71585e-08	5.31291e-08	-1.53494e-08	1.96941e-08	-3.50435e-08	4.34471e-09			3.49126e-08	-8.0191e-09	6.76042e-08	-4.97341e-08	-4.38845e-08	3.10423e-08	-2.31316e-08	1.04867e-07	1.42071e-08	1.94266e-08	-5.21946e-09	3.36337e-08
16.9199		-5.55212e-09	6.50558e-09	3.27276e-08	-9.85447e-09	1.61824e-08	-2.88866e-08	-2.05208e-08	-4.23676e-08	6.80788e-08	6.78474e-08	8.41602e-09	1.2057e-08	-3.64101e-09	2.0473e-08				1.08716e-08	-4.09693e-08	3.76114e-09	5.15669e-08	4.01305e-08	-1.19343e-07	2.21573e-08	-2.67566e-09	3.89064e-08	4.89542e-10	1.76119e-08	-1.71223e-08	1.81014e-08			8.94179e-08	-2.26925e-08	8.34972e-08	-2.02742e-08	-9.4706e-08	1.00706e-07	5.06071e-08	2.22182e-08	2.60967e-08	2.41316e-08	1.96512e-09	5.02283e-08
16.961		-7.80721e-08	-6.71539e-09	6.14634e-08	2.95015e-08	1.60097e-08	-8.35687e-08	3.49133e-10	1.17278e-07	1.47011e-08	4.00349e-08	1.10982e-08	1.89649e-08	-7.86671e-09	3.0063e-08				1.04706e-08	-3.75033e-08	1.67479e-08	2.60922e-08	1.94714e-08	-8.65257e-08	-1.87431e-09	-4.18636e-08	-1.31086e-08	-1.20104e-08	1.23451e-08	-2.43555e-08	3.34731e-10			6.3687e-08	-2.07342e-09	8.12021e-08	-3.1606e-08	-8.62553e-08	3.04676e-08	2.02014e-08	4.21932e-08	1.47271e-08	1.91211e-08	-4.39405e-09	3.38482e-08
17.0021		-1.01148e-07	-1.91333e-08	6.85667e-08	1.27845e-08	2.02638e-08	-7.37064e-08	1.49531e-08	1.48415e-07	-1.67429e-08	1.07208e-07	1.61461e-08	2.42035e-08	-8.0574e-09	4.03495e-08				-2.21953e-08	-1.79003e-08	2.8982e-08	-6.48141e-09	6.40428e-08	-1.24465e-07	5.21944e-08	-8.73926e-08	-1.18084e-08	-1.38915e-08	2.04302e-08	-3.43218e-08	6.53871e-09			2.29875e-08	6.38403e-09	6.47369e-08	-6.04859e-09	-2.47332e-08	5.35178e-08	2.61057e-08	2.71701e-08	2.1265e-08	1.04152e-08	1.08499e-08	3.16802e-08
17.0431		-7.93118e-08	1.27243e-08	4.78726e-08	-5.73271e-09	1.91173e-08	-5.10154e-08	4.96642e-09	4.34447e-08	-7.44367e-08	9.85732e-09	-7.2514e-09	1.44412e-08	-2.16926e-08	7.18976e-09				4.93346e-08	-3.91263e-08	-2.90724e-08	-3.3563e-08	3.98965e-08	-1.01587e-07	4.40538e-08	-1.24559e-07	-7.44338e-09	-2.24518e-08	2.06903e-08	-4.31421e-08	-1.76148e-09			4.98703e-08	-9.57413e-09	4.90803e-08	1.15385e-08	-5.67055e-09	6.60833e-08	9.59589e-08	1.3372e-08	3.38323e-08	1.31948e-08	2.06375e-08	4.70272e-08
17.0842		-8.34917e-08	1.9793e-08	3.15761e-08	5.3259e-08	5.68525e-09	-2.26402e-08	-3.08373e-08	-1.84412e-08	-1.05884e-07	-2.99563e-08	-1.80937e-08	1.55874e-08	-3.36812e-08	-2.50632e-09				-4.22253e-09	-5.65282e-08	-9.29786e-08	-1.99102e-08	3.05737e-09	-1.2144e-07	1.36535e-07	-8.92666e-08	8.62061e-09	-2.6237e-08	2.56853e-08	-5.19223e-08	-5.51704e-10			4.78219e-08	-2.04696e-08	1.3131e-08	6.36344e-08	4.22589e-08	4.91729e-08	6.46019e-08	-1.00293e-08	3.12653e-08	1.16384e-08	1.96269e-08	4.29037e-08
17.1253		-9.79254e-08	-4.72714e-08	-1.13323e-08	9.82444e-08	5.6758e-08	-3.34872e-08	-6.54955e-08	3.03204e-08	-2.60774e-08	-6.07972e-08	-1.57064e-08	1.91676e-08	-3.48739e-08	3.46122e-09				-7.07658e-09	-3.76427e-08	-1.06045e-07	4.20882e-08	7.06431e-08	-8.68766e-08	1.47714e-07	-3.55356e-08	1.67954e-07	1.7247e-08	3.24113e-08	-1.51644e-08	4.96583e-08			1.02749e-07	-9.93563e-09	1.36683e-08	5.73524e-08	7.11332e-08	3.20619e-08	3.83866e-08	3.22147e-08	4.22038e-08	1.23072e-08	2.98966e-08	5.4511e-08
17.1663		-1.14713e-07	-1.1965e-07	7.82781e-08	8.36909e-08	4.05623e-08	-3.29216e-08	-2.47472e-08	2.46839e-08	-1.07656e-07	-9.67329e-08	-2.69205e-08	2.54422e-08	-5.23628e-08	-1.47833e-09				3.5881e-08	-6.03757e-08	6.95757e-08	2.12258e-08	-1.02303e-08	-3.15123e-08	1.64424e-07	-6.84291e-08	1.24168e-07	2.71919e-08	2.68231e-08	3.68776e-10	5.4015e-08			8.24254e-08	-3.17657e-09	1.2461e-08	-1.73587e-08	-2.53099e-09	3.46029e-08	-9.6795e-09	1.42542e-07	2.99107e-08	1.96937e-08	1.0217e-08	4.96044e-08
17.2074		-1.48104e-07	-8.38907e-08	6.20995e-08	7.13116e-09	9.52795e-08	2.29099e-08	-2.95237e-08	4.25858e-08	-6.79775e-08	-1.20965e-07	-2.20455e-08	2.57253e-08	-4.77708e-08	3.67982e-09				5.65775e-09	-7.72394e-08	3.01412e-08	-2.55769e-08	-3.39124e-08	-3.00382e-08	1.31364e-07	-8.77996e-08	9.60703e-10	-9.60476e-09	2.16503e-08	-3.1255e-08	1.20455e-08			2.88339e-08	-1.99525e-08	-1.57516e-08	2.99719e-09	2.46048e-08	7.14856e-08	1.50711e-09	1.4048e-07	2.92756e-08	1.89372e-08	1.03383e-08	4.82128e-08
17.2485		-1.13908e-07	-3.07566e-08	7.67891e-08	2.07687e-08	5.27943e-08	2.42757e-08	-3.73257e-08	9.89914e-08	3.67082e-09	-4.13677e-08	5.3932e-09	2.00698e-08	-1.46766e-08	2.5463e-08				-2.39648e-08	-6.90487e-08	6.08033e-08	-1.39055e-08	4.87808e-09	-1.17647e-07	7.62376e-08	-9.59762e-08	2.61819e-08	-1.69379e-08	2.24302e-08	-3.93681e-08	5.49225e-09			-1.06006e-08	2.16799e-09	-6.00977e-08	-8.25933e-09	1.40558e-08	3.12839e-08	5.54752e-08	1.15557e-07	1.74478e-08	1.84046e-08	-9.56792e-10	3.58524e-08
17.2895		-9.2339e-08	4.42533e-10	7.61091e-08	4.09159e-09	-1.6543e-09	1.083e-08	-3.90128e-08	5.20799e-08	2.3111e-08	1.03475e-08	4.40055e-09	1.45823e-08	-1.01817e-08	1.89828e-08				-1.78484e-08	-6.74711e-08	7.72443e-08	2.95381e-09	-3.10444e-09	-1.02815e-07	9.17504e-08	-4.63126e-08	4.69178e-10	-7.23709e-09	2.09227e-08	-2.81598e-08	1.36856e-08			-3.35945e-08	4.31179e-09	-1.20353e-08	-3.72697e-11	-1.23423e-08	-1.23873e-08	7.33991e-08	1.09754e-07	1.46335e-08	1.75855e-08	-2.95201e-09	3.22191e-08
17.3306		-7.95882e-08	4.89904e-09	6.83925e-08	-7.16724e-08	8.53565e-08	-5.76357e-08	-8.23195e-08	5.33256e-08	1.1536e-08	-1.73752e-08	-8.50814e-09	2.0031e-08	-2.85391e-08	1.15228e-08				1.89855e-08	2.13457e-08	-2.35984e-08	1.44623e-08	-1.38645e-09	-6.98764e-08	8.8048e-08	-1.81459e-08	-5.35697e-08	-2.63726e-09	1.55258e-08	-1.8163e-08	1.28885e-08			2.27079e-08	-3.47012e-09	4.40183e-08	-4.84241e-08	-4.27464e-08	-4.70558e-08	1.38209e-10	1.04883e-07	3.75637e-09	1.87746e-08	-1.50183e-08	2.2531e-08
17.3717		-6.01131e-08	1.06811e-10	5.54884e-08	-3.50132e-08	1.1707e-07	-6.17161e-08	-3.91112e-08	8.84649e-08	-4.78795e-08	-1.16625e-08	5.63451e-10	2.03344e-08	-1.97709e-08	2.08978e-08				-6.32185e-08	2.57129e-08	-2.86008e-08	-1.92846e-08	2.55752e-08	-5.70207e-08	5.9679e-08	-2.56474e-08	-3.03711e-08	-1.25751e-08	1.36787e-08	-2.62538e-08	1.10357e-09			9.70682e-09	1.42337e-08	9.151e-08	-2.39133e-08	-1.21824e-08	5.46769e-09	-1.19943e-07	1.12285e-07	9.64556e-09	2.52385e-08	-1.55929e-08	3.48841e-08
17.4127		-2.15276e-08	-3.64885e-08	-1.63216e-08	-6.38256e-09	1.39156e-07	5.8144e-08	-4.80514e-08	6.83875e-08	-7.1214e-08	-2.73818e-08	3.832e-09	2.04144e-08	-1.65824e-08	2.42464e-08				-1.12313e-07	3.60334e-08	-4.51741e-08	-6.22114e-08	6.81324e-09	-6.85276e-09	3.23992e-08	-9.74729e-08	-8.05412e-08	-3.65911e-08	1.85982e-08	-5.51893e-08	-1.79928e-08			-2.10058e-09	-8.07024e-09	1.07416e-07	-4.8809e-09	3.05275e-08	5.4929e-08	-7.75135e-08	1.2555e-07	2.82322e-08	2.35188e-08	4.7134e-09	5.17509e-08
17.4538		-5.59838e-08	-3.99863e-08	1.20775e-09	1.35742e-08	1.20726e-07	4.76771e-08	5.45785e-09	-2.80437e-08	-1.06231e-07	-7.593e-10	-4.23612e-09	1.93474e-08	-2.35835e-08	1.51113e-08				-5.97209e-08	3.70314e-08	-4.44273e-08	-1.87137e-08	-1.79368e-08	-2.84118e-08	8.67828e-08	-1.36706e-07	-1.48083e-07	-3.66873e-08	2.48399e-08	-6.15272e-08	-1.18473e-08			-3.33416e-08	-5.60849e-08	5.69428e-08	-3.19567e-09	6.29481e-09	1.61753e-08	-6.43064e-09	1.15825e-07	1.20231e-08	1.89508e-08	-6.92768e-09	3.0974e-08
17.4949		-1.04098e-07	3.59592e-08	-6.16141e-09	-3.04434e-08	9.98085e-08	3.29085e-09	5.29854e-08	-2.45126e-08	-8.77227e-08	-5.76632e-08	-1.18557e-08	2.00249e-08	-3.18807e-08	8.1692e-09				-5.7235e-08	-4.13019e-08	1.11943e-08	-5.0211e-08	-3.91733e-08	-9.47461e-08	5.53048e-08	-9.23776e-08	-1.19144e-07	-4.75211e-08	1.81057e-08	-6.56268e-08	-2.94154e-08			1.6473e-08	-1.18108e-07	6.65599e-08	7.98866e-08	-2.59101e-08	-2.6539e-08	7.56482e-08	4.00331e-08	1.35055e-08	2.4007e-08	-1.05015e-08	3.75124e-08
17.5359		-1.29067e-08	5.31803e-08	-3.73117e-08	-4.99532e-08	1.1133e-07	-5.85526e-08	2.96899e-08	1.57613e-08	-3.15846e-08	-3.86524e-08	-1.89997e-09	1.70914e-08	-1.89914e-08	1.51914e-08				-1.96064e-08	-2.01883e-08	1.91651e-08	5.24999e-09	-5.02178e-08	-1.09676e-07	9.82553e-08	-5.48854e-08	-2.00813e-07	-3.69685e-08	2.79955e-08	-6.4964e-08	-8.97301e-09			2.73983e-08	-7.70493e-08	6.70329e-08	1.04774e-07	-2.24804e-08	-1.2074e-08	2.80514e-08	9.58104e-09	1.56542e-08	1.96976e-08	-4.04331e-09	3.53518e-08
17.577		-6.17645e-09	7.60763e-08	-6.84816e-08	-1.98283e-08	7.29071e-08	-7.17013e-08	3.66336e-08	-7.17784e-09	-4.6559e-09	-6.79601e-08	-6.03645e-09	1.73316e-08	-2.3368e-08	1.12951e-08				-6.79646e-08	4.53194e-08	-3.18881e-08	5.20076e-08	6.86186e-08	-4.38535e-08	1.03071e-07	-6.83687e-08	-1.80393e-07	-1.37168e-08	2.96209e-08	-4.33377e-08	1.59041e-08			2.26517e-08	-4.12495e-08	3.06135e-08	6.0123e-08	-1.1775e-08	3.45553e-08	5.3334e-08	1.58837e-09	1.87302e-08	1.20563e-08	6.67392e-09	3.07864e-08
17.6181		2.10037e-10	6.01155e-09	-5.57458e-08	-4.58329e-08	1.81644e-08	-2.68958e-08	-3.94432e-08	-2.96942e-08	6.69782e-08	-9.88899e-09	-1.16137e-08	1.15327e-08	-2.31464e-08	-8.09291e-11				-1.31702e-07	2.29771e-08	3.36037e-08	1.11842e-08	6.56022e-08	-9.78612e-08	5.40076e-08	-6.66877e-08	-7.21726e-08	-2.01165e-08	2.41348e-08	-4.42513e-08	4.01823e-09			6.01692e-08	-1.40105e-08	1.00761e-08	2.94832e-08	3.85687e-08	4.93742e-08	1.34754e-07	-1.27869e-08	3.69535e-08	1.69613e-08	1.99922e-08	5.39148e-08
17.6591		-1.3274e-08	-9.44982e-08	-6.75934e-09	-1.11541e-08	4.64987e-08	-6.16406e-09	-4.76964e-08	-3.30281e-08	-3.42741e-08	2.13821e-08	-1.78968e-08	1.21432e-08	-3.00399e-08	-5.75357e-09				-1.12691e-08	4.44045e-08	3.58456e-09	-4.61024e-09	2.77164e-08	-4.35905e-08	3.89061e-08	-4.62731e-08	-3.26875e-08	-2.64654e-09	1.14634e-08	-1.411e-08	8.81687e-09			1.06807e-08	-3.0299e-08	-2.89249e-08	-1.96801e-08	3.89449e-08	-2.10961e-08	8.08562e-08	-4.24798e-08	-1.49976e-09	1.49655e-08	-1.64652e-08	1.34657e-08
17.7002		-4.03646e-08	-7.16227e-08	-1.74733e-08	-2.17451e-09	5.39717e-08	1.29268e-08	2.88956e-08	-6.08724e-08	-1.1899e-07	2.79571e-08	-1.87746e-08	1.7031e-08	-3.58056e-08	-1.74363e-09				2.95628e-08	3.94333e-08	-1.21569e-08	-4.82972e-08	-2.96095e-08	-7.59296e-08	7.74336e-08	-4.44774e-08	8.57905e-09	-6.16243e-09	1.63543e-08	-2.25168e-08	1.01919e-08			-1.07708e-07	-2.71466e-08	-2.48288e-08	-2.7174e-08	6.35483e-08	-3.07614e-08	1.92434e-08	-2.50532e-08	-1.9985e-08	1.71549e-08	-3.71399e-08	-2.83015e-09
17.7413		-6.1022e-08	-2.60675e-08	2.19515e-08	1.51209e-08	8.29155e-08	3.43623e-08	3.87866e-08	-7.97461e-09	-9.93209e-08	-1.37328e-10	-1.38554e-10	1.65334e-08	-1.6672e-08	1.63949e-08				-3.18196e-08	-1.85648e-08	-4.01885e-08	1.8844e-08	-7.26733e-08	-5.2637e-08	1.11794e-07	-2.18418e-08	1.00197e-07	-7.65556e-10	2.18545e-08	-2.262e-08	2.10889e-08			-4.61948e-08	5.35218e-08	-4.43753e-08	-1.92646e-11	8.42628e-09	2.57469e-09	2.93954e-08	-1.4285e-07	-1.74401e-08	2.14985e-08	-3.89386e-08	4.05831e-09
17.7823		-2.25988e-08	-1.63547e-08	5.43004e-08	6.08791e-08	1.04399e-07	6.24834e-09	1.69057e-08	-2.78468e-08	-7.85734e-08	4.77005e-08	1.45059e-08	1.69238e-08	-2.41785e-09	3.14297e-08				-2.05246e-09	-7.03791e-08	-2.62188e-08	1.20702e-07	-5.53824e-08	2.28883e-08	8.86838e-08	2.15155e-08	1.6664e-07	2.95996e-08	2.68784e-08	2.72125e-09	5.6478e-08			-3.06273e-08	1.11612e-07	-2.27264e-08	2.64241e-08	5.76781e-08	-2.1421e-09	6.33473e-08	-1.74488e-07	3.63471e-09	3.05587e-08	-2.6924e-08	3.41934e-08
17.8234		-7.78917e-09	-1.44635e-08	5.96479e-08	1.61206e-08	1.06044e-07	4.93143e-08	2.29046e-08	-3.28785e-08	-9.89704e-08	3.58196e-08	1.35749e-08	1.78281e-08	-4.2532e-09	3.14031e-08				5.53428e-09	-5.30442e-09	-1.45171e-08	2.16226e-07	-2.02437e-08	3.90626e-08	1.05501e-07	2.30015e-08	1.47601e-07	5.52068e-08	2.76321e-08	2.75747e-08	8.28389e-08			-8.64317e-08	1.48236e-07	3.17612e-08	-1.03953e-08	1.1508e-08	-8.90393e-09	9.8983e-09	-8.11047e-08	1.82098e-09	2.58506e-08	-2.40297e-08	2.76716e-08
17.8645		-6.20465e-08	-1.3705e-08	1.00972e-08	-5.82335e-09	5.4497e-08	1.25206e-08	-1.47306e-08	-5.35587e-08	-6.35294e-08	5.25812e-09	-1.31021e-08	1.18943e-08	-2.49963e-08	-1.20778e-09				-2.55329e-08	8.68237e-08	-4.41642e-09	1.24955e-07	5.66263e-08	-2.19174e-08	6.62159e-08	-3.98836e-08	7.8401e-09	2.78567e-08	1.92076e-08	8.64911e-09	4.70644e-08			-6.41734e-08	1.36382e-07	4.85637e-08	-8.06805e-09	3.52847e-08	-7.15865e-08	-1.26073e-08	-6.3653e-08	1.77688e-11	2.52566e-08	-2.52388e-08	2.52743e-08
17.9055		-2.44609e-08	-1.23691e-07	-6.77553e-08	4.37843e-08	2.07737e-08	-2.22024e-08	3.20699e-08	-6.76818e-08	-2.21232e-09	4.62416e-08	-1.65134e-08	1.775e-08	-3.42634e-08	1.2366e-09				-1.01737e-07	7.83696e-08	1.3755e-08	6.28999e-08	-4.20515e-09	2.61962e-08	-1.4337e-08	-8.75131e-08	2.28383e-08	-4.14806e-10	2.03189e-08	-2.07337e-08	1.99041e-08			5.18543e-09	1.19048e-07	4.98335e-08	-3.49218e-10	8.28045e-08	-5.19315e-09	6.0242e-08	-4.26199e-08	3.36189e-08	1.88841e-08	1.47348e-08	5.2503e-08
17.9466		-7.98996e-08	-1.12187e-07	-6.63287e-08	6.74745e-08	8.03036e-09	2.05643e-08	-1.02889e-08	-4.15126e-08	-3.00495e-08	-1.27796e-08	-2.56977e-08	1.65668e-08	-4.22645e-08	-9.13088e-09				-6.33084e-08	6.07219e-08	7.09379e-08	-2.27422e-08	-4.01236e-08	4.6619e-08	-3.71564e-08	-5.96807e-08	5.65706e-08	1.31534e-09	1.86915e-08	-1.73761e-08	2.00068e-08			4.5994e-08	9.67597e-08	4.92812e-08	7.3976e-09	1.10548e-08	6.78241e-09	1.23272e-07	-4.5658e-08	3.68605e-08	1.91519e-08	1.77086e-08	5.60124e-08
17.9877		-5.2463e-08	-9.40132e-08	-8.48551e-09	5.9314e-08	4.84578e-08	3.91262e-08	3.21944e-08	-5.84819e-08	-5.13278e-08	-3.6021e-10	-8.60392e-09	1.68031e-08	-2.5407e-08	8.1992e-09				-4.97828e-08	8.06146e-08	1.42965e-07	-4.4459e-08	-4.59255e-08	-5.11413e-09	4.76597e-08	-1.92993e-08	1.07316e-07	2.3775e-08	2.43246e-08	-5.49629e-10	4.80995e-08			3.25608e-08	7.83978e-08	2.57051e-08	1.24908e-08	5.52791e-08	-6.01101e-09	9.45497e-08	-3.44343e-08	3.23172e-08	1.51688e-08	1.71484e-08	4.74861e-08
18.0287		-4.10455e-08	-1.54721e-07	1.19465e-08	1.30675e-08	-1.51942e-08	8.26578e-08	8.31802e-08	-6.98749e-08	-1.23667e-07	4.52552e-08	-1.68395e-08	2.56704e-08	-4.25099e-08	8.83087e-09				1.36968e-08	5.10203e-08	6.17216e-08	3.59278e-08	-2.39312e-08	-9.4334e-09	4.71905e-09	-3.88877e-08	2.95783e-08	1.38235e-08	1.13299e-08	2.49365e-09	2.51534e-08			3.20077e-08	5.32743e-08	1.03257e-08	-1.67799e-08	5.36574e-08	-2.10748e-08	-5.48335e-09	-4.24355e-08	7.93644e-09	1.26074e-08	-4.67098e-09	2.05439e-08
18.0698		-4.5706e-08	-5.92076e-08	2.33122e-08	3.29273e-08	-7.85287e-08	5.86696e-08	8.27426e-08	-4.46735e-08	-8.74717e-08	4.00412e-08	-7.78946e-09	1.9528e-08	-2.73175e-08	1.17386e-08				8.98325e-08	9.38031e-08	4.46107e-08	-4.32528e-09	-6.65574e-08	-4.96965e-08	-2.50054e-08	-5.96603e-08	-2.70926e-08	-4.54576e-10	2.06472e-08	-2.11018e-08	2.01926e-08			5.74655e-08	4.32108e-08	-3.68954e-08	-1.74873e-08	5.016e-08	-6.94288e-08	-4.21614e-08	-2.36161e-08	-4.84409e-09	1.70715e-08	-2.19156e-08	1.22275e-08
18.1109		-2.21213e-08	-5.97271e-08	6.32109e-09	3.368e-08	-2.65466e-08	4.39324e-08	2.65088e-08	4.92821e-09	-7.63596e-08	-1.0997e-08	-8.03811e-09	1.24268e-08	-2.04649e-08	4.38873e-09				1.23524e-07	2.46556e-08	-4.13972e-08	-3.71328e-08	-1.49745e-08	-4.0376e-08	-5.27706e-08	8.50416e-09	-8.30008e-08	-1.2552e-08	2.01182e-08	-3.26702e-08	7.56615e-09			6.5526e-08	-1.14876e-08	-5.59238e-08	-8.98127e-09	5.82907e-08	-4.09613e-08	-1.81643e-08	-2.7042e-08	-4.84295e-09	1.55741e-08	-2.04171e-08	1.07312e-08
18.152		-1.52086e-09	-5.72487e-08	-2.58397e-08	-2.45852e-08	-6.13149e-08	-9.23122e-09	2.44305e-08	-3.05088e-08	-1.16075e-07	-1.98571e-08	-3.21751e-08	1.222e-08	-4.43951e-08	-1.99551e-08				7.87535e-08	-2.02896e-08	-2.69764e-08	-8.93798e-08	6.46509e-08	-1.58843e-08	-8.60485e-08	-1.6942e-09	-3.4386e-08	-1.45838e-08	1.91622e-08	-3.3746e-08	4.5784e-09			3.77552e-08	-3.11653e-08	2.41252e-08	6.34261e-08	9.5111e-09	-5.63944e-09	-6.78507e-08	1.69297e-08	5.88648e-09	1.44772e-08	-8.59073e-09	2.03637e-08
18.193		2.10577e-08	-1.201e-08	-3.77953e-08	2.46938e-08	-3.60495e-08	-2.12552e-08	-1.31278e-08	-5.06458e-08	-1.41778e-07	1.69364e-09	-2.65216e-08	1.49757e-08	-4.14974e-08	-1.15459e-08				6.40662e-08	-3.601e-08	-9.85656e-09	-1.14352e-07	1.41277e-07	-6.56574e-08	-3.32934e-08	3.26047e-08	-2.21551e-08	-4.81962e-09	2.50827e-08	-2.99023e-08	2.02631e-08			-3.11363e-08	-8.34259e-08	6.25525e-08	1.02823e-07	-3.81827e-08	2.07734e-09	-1.1631e-07	2.45238e-09	-1.23937e-08	2.54187e-08	-3.78124e-08	1.3025e-08
18.2341		6.03543e-08	-7.71365e-08	-1.10217e-08	5.84012e-08	-5.31188e-08	-3.70482e-08	-4.6712e-08	5.64633e-08	-1.20883e-07	4.95142e-08	-1.21187e-08	2.06249e-08	-3.27436e-08	8.5062e-09				5.47311e-08	-1.84026e-08	-5.46358e-08	-7.34013e-08	1.21003e-07	4.08178e-08	-6.22574e-08	6.77106e-08	-5.93687e-08	1.79963e-09	2.35617e-08	-2.1762e-08	2.53613e-08			-5.10194e-08	-8.52547e-08	1.21028e-07	9.31122e-08	-6.95666e-08	-7.05311e-09	-9.4748e-08	-9.7899e-08	-2.39251e-08	3.04902e-08	-5.44152e-08	6.56508e-09
18.2752		6.70287e-08	-6.34384e-08	2.59962e-08	3.28436e-08	-6.2987e-08	-6.14587e-08	-6.52252e-08	7.27457e-08	-6.6802e-08	3.05402e-08	-9.07569e-09	1.88957e-08	-2.79713e-08	9.81996e-09				6.37539e-09	7.17246e-08	-3.33058e-08	-5.73625e-08	6.74137e-08	4.0514e-08	-3.61729e-08	7.65218e-08	-4.73805e-08	9.8142e-09	1.8376e-08	-8.56185e-09	2.81902e-08			-3.21049e-08	-8.70179e-08	8.7916e-08	1.42742e-07	-7.71792e-09	5.46748e-08	3.79633e-09	-1.61098e-07	1.48801e-10	3.42582e-08	-3.41094e-08	3.4407e-08
18.3162		6.0631e-09	-3.41225e-08	2.95888e-08	-8.28281e-09	-8.49505e-08	-8.8331e-08	-3.77507e-08	1.20959e-07	-5.30681e-08	-2.72034e-08	-1.77098e-08	1.93334e-08	-3.70432e-08	1.62359e-09				8.89946e-08	5.40476e-08	-2.99429e-08	-2.86077e-08	6.64458e-08	-1.39232e-08	-6.36854e-08	1.17602e-07	-5.47594e-08	1.51302e-08	2.23574e-08	-7.22724e-09	3.74875e-08			-8.81153e-09	-1.19402e-07	5.67445e-08	1.56633e-07	2.35365e-08	-4.48124e-08	-4.35063e-08	-4.55495e-08	-3.14597e-09	2.94409e-08	-3.25868e-08	2.62949e-08
18.3573		-4.65955e-09	-5.12777e-08	-4.21078e-09	-1.15554e-08	-6.5679e-08	-6.09618e-08	-3.98266e-08	9.6584e-08	6.31385e-09	9.35965e-09	-1.25913e-08	1.50145e-08	-2.76058e-08	2.42315e-09				1.02864e-07	1.35278e-08	-6.02247e-08	8.83355e-09	-1.51038e-08	2.05172e-08	-1.07718e-07	7.21943e-08	-4.77529e-08	-1.42917e-09	2.1793e-08	-2.32222e-08	2.03638e-08			-7.29292e-09	-1.11843e-07	6.92026e-08	1.05263e-07	2.50643e-08	-1.28286e-08	-9.93003e-08	1.06032e-07	9.28714e-09	2.97722e-08	-2.04851e-08	3.90593e-08
18.3984		1.24134e-08	-5.92339e-08	-6.52336e-08	-1.44718e-08	-2.36447e-08	-3.6968e-08	-4.97335e-08	1.30455e-08	-7.23493e-08	6.21868e-09	-2.89957e-08	1.03078e-08	-3.93035e-08	-1.8688e-08				2.79097e-08	3.5825e-08	-6.84486e-08	-3.7817e-08	2.66378e-08	1.14224e-07	-1.06652e-07	1.26605e-07	-5.77513e-08	6.72584e-09	2.69428e-08	-2.0217e-08	3.36687e-08			-3.49874e-08	-1.23447e-07	5.19652e-08	1.85972e-08	3.37772e-08	5.55274e-08	-7.84317e-08	3.02104e-08	-5.84859e-09	2.33469e-08	-2.91955e-08	1.74983e-08
18.4394		-5.81466e-08	-3.02119e-08	-6.75468e-08	-3.206e-08	-3.19443e-08	2.74368e-08	-4.7186e-09	-2.97286e-08	-1.69434e-07	-1.18345e-08	-4.08189e-08	1.6583e-08	-5.74018e-08	-2.42359e-08				-5.62844e-08	3.50872e-08	-9.48383e-09	-1.50403e-07	-5.98436e-08	7.77554e-08	3.77936e-08	1.35886e-07	-6.12074e-08	-5.63334e-09	2.88895e-08	-3.45228e-08	2.32561e-08			3.09871e-08	-1.01673e-07	-1.25111e-09	-5.63222e-08	8.79224e-08	3.14092e-08	-2.39011e-08	2.13264e-08	-1.43779e-09	2.07871e-08	-2.22249e-08	1.93493e-08
18.4805		-4.78746e-08	-3.82935e-08	-2.16194e-09	-2.14542e-08	-8.99391e-08	3.24914e-08	-1.68187e-08	-6.16369e-08	-1.03482e-07	-1.42515e-08	-3.63421e-08	1.29761e-08	-4.93182e-08	-2.3366e-08				-1.02419e-07	-2.12464e-08	-9.70144e-09	-1.01651e-07	-9.58294e-08	4.39533e-08	6.15866e-08	8.24607e-08	-6.5199e-08	-2.31162e-08	2.43007e-08	-4.74169e-08	1.18449e-09			6.18441e-08	-1.12139e-07	-1.67747e-08	-1.94396e-08	7.61534e-08	8.94536e-08	-1.16571e-08	-1.85886e-08	6.10651e-09	2.35446e-08	-1.74381e-08	2.96511e-08
18.5216		-3.99648e-08	-7.63479e-09	2.53361e-09	-4.64129e-08	-6.28316e-08	6.68115e-08	5.89809e-09	-8.71138e-08	-1.07947e-08	-3.02983e-08	-2.09808e-08	1.35334e-08	-3.45142e-08	-7.44734e-09				-2.2538e-08	-4.96989e-08	2.61882e-08	-6.28499e-08	-8.49701e-08	4.17212e-08	3.18178e-08	1.26908e-07	9.69234e-11	7.41691e-10	2.16306e-08	-2.08889e-08	2.23723e-08			6.62041e-08	-7.85626e-08	-4.77543e-08	-3.27903e-08	1.33652e-07	1.34686e-07	-7.66396e-08	-3.75233e-08	7.659e-09	3.18272e-08	-2.41682e-08	3.94862e-08
18.5626		-1.88908e-08	-3.95799e-08	-5.50898e-08	-5.78068e-08	-9.5527e-08	9.21258e-08	7.91328e-09	-1.41843e-07	3.93105e-08	-3.10968e-08	-3.00485e-08	2.09703e-08	-5.10187e-08	-9.07815e-09				-3.29783e-08	-9.07883e-08	1.98693e-09	-1.37695e-07	-4.74191e-08	9.07249e-10	6.44679e-08	9.51102e-08	5.13169e-08	-1.05657e-08	2.51037e-08	-3.56694e-08	1.4538e-08			8.29919e-08	2.21852e-08	-6.71443e-08	8.23469e-08	9.31403e-08	4.12649e-08	1.7903e-08	-6.03054e-08	2.65478e-08	2.21061e-08	4.4417e-09	4.86539e-08
18.6037		7.95593e-09	-4.70423e-08	-5.86741e-08	-4.38538e-08	-1.63403e-07	6.84995e-08	2.52533e-10	-5.93767e-08	-1.09388e-08	-1.88773e-08	-3.25458e-08	1.89866e-08	-5.15324e-08	-1.35592e-08				-8.9249e-08	-1.57305e-07	-3.35351e-08	-1.48946e-07	2.86199e-08	-5.72636e-09	4.00585e-08	7.03337e-08	1.43603e-08	-3.12655e-08	2.75962e-08	-5.88617e-08	-3.66925e-09			8.53676e-08	3.68816e-08	-5.86155e-08	9.6487e-08	5.21563e-08	2.06854e-08	7.24794e-08	-1.92554e-08	3.57733e-08	1.88641e-08	1.69092e-08	5.46374e-08
18.6448		-1.27467e-08	-7.22479e-08	-1.08381e-08	-7.24585e-08	-1.658e-07	1.10636e-07	1.09528e-08	-1.69879e-08	-2.83743e-08	3.12703e-08	-2.26594e-08	2.29823e-08	-4.56418e-08	3.22903e-10				-1.76658e-07	-4.97664e-08	-8.14811e-09	-1.44646e-07	-1.86376e-08	2.94485e-08	4.54674e-08	1.38793e-07	6.52256e-08	-1.32135e-08	3.33129e-08	-4.65264e-08	2.00994e-08			1.11367e-07	7.19034e-09	-3.19287e-08	1.03815e-07	2.85874e-08	-4.75957e-08	3.09102e-08	3.06071e-08	2.91191e-08	2.00191e-08	9.1e-09	4.91382e-08
18.6858		-1.60036e-08	-5.32291e-08	-1.57272e-08	-9.31313e-08	-1.17172e-07	7.05745e-08	1.58489e-08	-9.39589e-08	-2.305e-08	7.96374e-08	-2.46211e-08	2.12423e-08	-4.58634e-08	-3.37884e-09				-1.12403e-07	-1.64711e-08	-2.94465e-09	-3.21583e-08	-2.45477e-08	4.50165e-08	5.66659e-09	1.34468e-07	7.5768e-08	8.04382e-09	2.35259e-08	-1.54821e-08	3.15698e-08			4.55515e-08	-3.76747e-08	-1.81346e-08	1.3731e-07	-6.58201e-08	-2.95183e-08	-6.72658e-08	8.50404e-08	6.18605e-09	2.65018e-08	-2.03157e-08	3.26878e-08
18.7269		8.04941e-09	-5.05417e-08	-5.9945e-08	-8.11132e-08	-9.27758e-08	8.29137e-08	1.81846e-08	-9.93583e-08	3.82273e-08	1.55912e-07	-8.0447e-09	2.65831e-08	-3.46278e-08	1.85384e-08				-4.1444e-08	2.50033e-09	6.5437e-08	-2.51093e-08	-3.2768e-08	9.09281e-08	6.21299e-08	1.08108e-07	6.80033e-08	3.30873e-08	1.91112e-08	1.39761e-08	5.21984e-08			2.71534e-09	-1.12302e-08	1.3512e-08	1.25832e-07	-2.31957e-08	9.77321e-09	-5.32829e-08	6.29033e-08	1.58784e-08	1.96224e-08	-3.74405e-09	3.55008e-08
18.768		2.81508e-08	3.9232e-08	-2.48286e-08	-2.25064e-08	-1.29452e-07	4.16729e-08	4.56308e-08	-4.6818e-08	6.76804e-09	8.30671e-08	2.09166e-09	1.91849e-08	-1.70932e-08	2.12765e-08				-1.27521e-07	-4.83307e-08	1.54409e-07	-7.13961e-08	-8.28348e-08	1.0389e-07	1.36909e-07	1.15491e-07	2.0854e-08	2.23856e-08	3.59782e-08	-1.35926e-08	5.83638e-08			3.55294e-08	-4.29379e-08	1.61764e-08	7.84465e-08	-6.83771e-08	-9.81997e-09	-6.91805e-08	5.2328e-09	-6.8663e-09	1.82881e-08	-2.51544e-08	1.14218e-08
18.809		2.38215e-09	5.77024e-08	-1.04988e-08	1.92341e-08	-1.89051e-07	4.68015e-08	3.76426e-08	-1.36747e-08	1.2829e-08	8.1059e-08	4.44263e-09	2.35438e-08	-1.91011e-08	2.79864e-08				-1.06275e-07	-2.87346e-08	8.71823e-08	-6.40592e-08	-7.58305e-08	4.26691e-08	9.08486e-08	4.76867e-08	-2.69097e-08	-3.71359e-09	2.43022e-08	-2.80157e-08	2.05886e-08			7.1318e-08	-9.59474e-08	1.21869e-08	8.6145e-09	-5.17777e-08	4.63124e-08	-8.40399e-08	-5.27057e-08	-1.82549e-08	2.17598e-08	-4.00146e-08	3.50492e-09
18.8501		2.61448e-08	5.50251e-08	3.16698e-08	5.38336e-08	-2.26219e-07	1.20501e-07	1.23814e-07	-1.65412e-08	-9.19145e-09	1.04992e-07	2.64029e-08	3.21538e-08	-5.75095e-09	5.85567e-08				-4.5254e-08	8.69155e-08	6.418e-08	-4.68906e-08	-9.36096e-08	7.15943e-08	9.48451e-08	-1.94389e-08	-3.66571e-08	8.40941e-09	2.35376e-08	-1.51282e-08	3.1947e-08			1.16712e-07	-9.98787e-08	-9.66454e-11	7.58244e-09	-4.84182e-08	-4.74258e-09	-1.71376e-07	-3.51307e-08	-2.94185e-08	2.97916e-08	-5.92101e-08	3.73006e-10
18.8912		3.25529e-08	4.39479e-08	8.71612e-09	-1.78756e-08	-1.83495e-07	1.23715e-07	1.0285e-07	-2.91314e-08	-1.0061e-07	1.0718e-07	8.78499e-09	3.06644e-08	-2.18794e-08	3.94494e-08				-1.10446e-07	5.97003e-08	4.69539e-08	-1.12634e-07	-1.0823e-08	6.99744e-08	1.23302e-07	-1.28611e-08	-7.21531e-09	5.10569e-09	2.65762e-08	-2.14705e-08	3.16819e-08			8.20989e-08	-1.23511e-07	-4.41262e-08	4.07273e-08	-6.27981e-08	4.48585e-09	-5.55629e-08	-8.97489e-08	-3.10544e-08	2.42722e-08	-5.53266e-08	-6.78217e-09
18.9322		2.62472e-08	-1.15346e-08	-1.22179e-08	-4.22654e-08	-1.93348e-07	4.98454e-08	8.22885e-08	-6.64273e-08	-9.24296e-08	6.9321e-08	-1.90521e-08	2.65682e-08	-4.56203e-08	7.51617e-09				-8.34189e-08	1.60863e-08	5.31468e-08	-1.59116e-07	5.55936e-08	6.30952e-08	7.27281e-08	-2.40713e-08	2.59455e-08	2.22103e-09	2.60686e-08	-2.38476e-08	2.82896e-08			8.61378e-09	-1.40869e-07	-7.34993e-08	4.44134e-08	-8.00377e-08	-2.28576e-08	4.86089e-08	-6.59774e-08	-3.52006e-08	2.35375e-08	-5.87381e-08	-1.16632e-08
18.9733		8.71258e-10	3.70967e-10	-3.71729e-08	1.50088e-10	-1.99439e-07	6.24346e-08	1.11284e-08	-4.75175e-08	-9.74318e-08	-6.28072e-09	-3.12887e-08	2.28962e-08	-5.41848e-08	-8.3925e-09				-2.20213e-08	6.47042e-08	5.71605e-08	-1.32476e-07	6.32985e-08	7.47837e-08	2.86674e-08	1.66351e-08	3.86518e-08	2.10449e-08	2.16329e-08	-5.87984e-10	4.26777e-08			4.37717e-09	-1.21592e-07	-5.08528e-08	-1.93897e-08	-7.90938e-08	-4.59236e-08	-2.92658e-08	-4.24437e-08	-4.8023e-08	1.35876e-08	-6.16106e-08	-3.44355e-08
19.0144		-2.14736e-08	-2.05334e-08	-1.02977e-07	-1.38519e-08	-1.95601e-07	3.7506e-08	-3.44186e-08	-6.0144e-08	-7.99536e-08	2.26784e-10	-4.9122e-08	2.06586e-08	-6.97807e-08	-2.84634e-08				-1.28354e-08	6.81136e-08	-1.0006e-08	-3.62346e-08	3.90755e-08	1.15692e-07	-1.60466e-08	1.1613e-07	-4.67858e-09	2.88011e-08	1.95181e-08	9.28301e-09	4.83192e-08			-6.41922e-09	-1.1063e-07	-4.292e-08	-3.10317e-08	-7.53321e-08	-7.33733e-08	-5.6511e-08	-4.05721e-08	-5.45987e-08	1.12879e-08	-6.58866e-08	-4.33108e-08
19.0554		-3.05862e-09	-2.90675e-08	-5.72546e-08	1.22533e-08	-2.27915e-07	2.638e-08	-1.76563e-10	-8.54215e-08	1.2879e-09	1.96644e-08	-3.43308e-08	2.42264e-08	-5.85573e-08	-1.01044e-08				-6.24655e-08	-5.5304e-09	-7.68192e-08	-9.74632e-08	9.84648e-08	1.92098e-07	-5.9832e-08	9.18972e-08	2.74862e-08	1.19818e-08	3.2791e-08	-2.08093e-08	4.47728e-08			1.1766e-08	-1.60764e-07	-4.94812e-08	-3.12747e-08	-3.08562e-08	-7.34866e-08	-1.56181e-08	-3.8274e-08	-4.84986e-08	1.82514e-08	-6.675e-08	-3.02472e-08
19.0965		1.22485e-08	-3.03699e-08	-3.66465e-08	3.04745e-08	-2.4026e-07	1.32149e-07	3.384e-08	-9.56393e-08	-2.19498e-08	3.30528e-08	-1.83101e-08	3.10995e-08	-4.94095e-08	1.27894e-08				-1.12439e-07	-5.41454e-08	-1.90949e-07	-1.47309e-07	8.16408e-08	2.14106e-07	-9.03345e-08	8.7797e-08	4.91728e-08	-1.80511e-08	4.43465e-08	-6.23977e-08	2.62954e-08			4.86792e-08	-1.61936e-07	-5.19605e-08	1.33101e-08	-7.19965e-08	-1.29088e-07	4.22951e-08	1.59435e-08	-3.68441e-08	2.81895e-08	-6.50337e-08	-8.65462e-09
19.1376		3.62751e-08	1.17242e-08	-6.69954e-08	6.87737e-08	-2.15232e-07	1.03866e-07	-4.45633e-08	-5.79127e-08	-2.25568e-08	5.95725e-08	-1.27049e-08	2.89766e-08	-4.16815e-08	1.62717e-08				-1.09474e-07	-3.94767e-08	-2.00019e-07	-1.22392e-07	4.17147e-08	1.32436e-07	-1.09646e-07	8.8112e-08	1.40992e-08	-3.38495e-08	3.67957e-08	-7.06452e-08	2.94615e-09			2.81313e-08	-1.73826e-07	-3.04648e-08	8.47435e-10	-3.2582e-08	-7.65794e-08	4.18985e-08	8.12635e-08	-2.01639e-08	2.80205e-08	-4.81844e-08	7.85654e-09
19.1786		6.41409e-08	-4.66044e-08	-4.83962e-08	1.06664e-07	-1.0736e-07	9.33382e-08	-8.17423e-08	3.88314e-08	1.9488e-08	2.44399e-08	6.27995e-09	2.33371e-08	-1.70572e-08	2.96171e-08				-8.9202e-08	-1.76358e-08	-1.0412e-07	-1.13881e-07	3.17529e-08	7.89446e-08	-5.02445e-08	-2.56318e-09	-5.63452e-09	-3.02871e-08	2.16106e-08	-5.18977e-08	-8.67641e-09			-2.62732e-08	-1.05373e-07	-8.66024e-08	3.90116e-08	-3.13846e-08	3.71225e-08	7.31415e-08	-2.31162e-08	-1.54342e-08	2.20215e-08	-3.74557e-08	6.58728e-09
19.2197		1.73924e-08	-5.24743e-08	-1.80855e-08	8.05408e-08	-1.32012e-07	1.99699e-08	-7.05605e-08	4.11803e-08	3.15428e-08	-6.74028e-09	-8.92464e-09	1.96113e-08	-2.8536e-08	1.06867e-08				-1.2088e-07	-9.03326e-09	-1.34272e-07	-4.38962e-08	1.34134e-08	6.45337e-08	6.52397e-09	1.94294e-08	1.517e-08	-2.10012e-08	2.22594e-08	-4.32606e-08	1.25819e-09			-5.18301e-08	-4.01957e-08	-7.64883e-08	7.41641e-08	1.72741e-08	1.18598e-07	2.98579e-08	-9.49824e-08	-2.9503e-09	2.66794e-08	-2.96297e-08	2.37291e-08
19.2608		-5.13042e-08	-7.43837e-10	-1.4276e-08	5.22083e-08	-1.76832e-07	2.37883e-09	-1.49191e-08	4.60618e-08	3.03962e-08	2.86539e-08	-9.83761e-09	2.1071e-08	-3.09086e-08	1.12334e-08				-1.34007e-07	-4.46247e-08	-1.24531e-07	8.98112e-09	-2.66819e-08	3.82632e-08	1.50528e-08	2.40051e-08	1.69478e-08	-2.51772e-08	2.14408e-08	-4.6618e-08	-3.73639e-09			2.38007e-08	-3.71408e-08	-2.97152e-08	9.27989e-08	-7.04907e-08	1.40177e-07	8.97531e-08	-9.97987e-08	1.3673e-08	3.06416e-08	-1.69686e-08	4.43146e-08
19.3018		-3.12026e-08	3.67009e-08	3.10372e-08	7.64647e-08	-1.64043e-07	7.44372e-08	1.52586e-08	7.49612e-08	8.33192e-09	4.34952e-08	1.65441e-08	2.27689e-08	-6.22473e-09	3.9313e-08				-1.11958e-07	-1.78675e-08	-1.3262e-07	-1.47069e-08	-1.0249e-07	6.15707e-09	4.27448e-08	4.50468e-08	3.20466e-08	-2.8183e-08	2.32544e-08	-5.14374e-08	-4.92866e-09			7.65582e-08	-7.2803e-08	-4.34635e-08	7.04129e-08	-2.38906e-08	6.65049e-08	6.58547e-10	-7.02682e-08	4.63656e-10	2.23361e-08	-2.18724e-08	2.27998e-08
19.3429		-1.74693e-08	3.68712e-08	5.09553e-08	1.26898e-07	-1.32997e-07	1.06236e-07	-2.47935e-08	4.76698e-08	1.44848e-08	1.32557e-08	2.21111e-08	2.30271e-08	-9.15971e-10	4.51382e-08				-1.41197e-07	-4.59403e-08	-9.66938e-08	-6.67382e-08	-3.6879e-08	1.8195e-08	1.28088e-08	8.31174e-08	2.43947e-08	-2.76592e-08	2.30712e-08	-5.07304e-08	-4.58792e-09			1.11376e-07	-4.52781e-08	-7.99093e-08	9.2449e-08	1.97184e-09	3.95243e-08	-9.89475e-08	-1.49838e-08	7.75305e-10	2.70461e-08	-2.62708e-08	2.78214e-08
19.384		1.89829e-08	-3.85452e-08	-4.44088e-09	7.0143e-08	-8.65767e-08	3.27716e-08	-3.32937e-08	3.43539e-08	-3.64001e-09	-3.53232e-08	-4.55683e-09	1.44135e-08	-1.89703e-08	9.85664e-09				-1.66127e-07	1.75925e-09	-4.85863e-08	-7.02334e-08	5.0454e-08	3.93262e-08	-3.67772e-08	9.42094e-08	-1.07751e-08	-1.63056e-08	2.55327e-08	-4.18382e-08	9.22709e-09			4.21105e-08	-5.97109e-09	-8.09318e-08	1.39118e-07	-3.20616e-08	1.06579e-08	-1.31275e-07	-4.62905e-08	-1.30804e-08	2.89277e-08	-4.20081e-08	1.58472e-08
19.4251		4.0387e-08	3.75666e-09	-1.59063e-08	7.6658e-08	-7.60721e-08	5.94763e-08	-6.48446e-08	1.55781e-08	4.85078e-08	-6.44613e-08	2.30796e-09	1.76388e-08	-1.53309e-08	1.99468e-08				-1.64554e-07	-2.04313e-08	-5.92006e-08	-5.77606e-08	3.8927e-08	7.59246e-08	-3.57285e-08	-1.51129e-08	1.6114e-08	-2.46469e-08	2.29473e-08	-4.75942e-08	-1.69962e-09			4.69455e-08	-4.21491e-08	-2.80677e-08	8.49235e-08	-7.87545e-08	-7.11617e-08	-7.42143e-08	-2.81102e-08	-2.38236e-08	2.11305e-08	-4.49541e-08	-2.69305e-09
19.4661		7.96914e-08	6.24803e-08	-2.8259e-08	9.82749e-08	-1.21648e-07	6.78026e-08	-8.03177e-08	5.00899e-09	5.76119e-08	-6.3668e-08	7.69774e-09	2.43499e-08	-1.66522e-08	3.20477e-08				-2.40592e-07	-5.37321e-09	-4.14745e-08	-9.43703e-08	5.20832e-08	7.16326e-08	-5.16621e-09	-2.43189e-08	3.48898e-08	-2.80766e-08	3.14298e-08	-5.95064e-08	3.35318e-09			3.33478e-08	-5.0048e-08	-2.68941e-08	-3.8451e-09	-1.19864e-07	-7.5629e-08	3.42124e-08	-8.64527e-08	-3.68966e-08	1.99086e-08	-5.68052e-08	-1.6988e-08
19.5072		8.79289e-08	5.48312e-08	-2.30885e-08	1.73955e-08	-1.18493e-07	8.96813e-08	-3.42731e-08	9.04544e-08	1.02624e-07	-2.8158e-08	2.38903e-08	2.32452e-08	6.45028e-10	4.71355e-08				-1.64987e-07	8.36925e-08	1.43321e-08	-1.2987e-07	-1.81261e-08	1.91807e-08	-4.59826e-08	-3.12124e-08	1.40359e-09	-3.01744e-08	2.55194e-08	-5.56938e-08	-4.65492e-09			7.03243e-08	-2.02123e-08	5.01863e-09	1.53222e-08	-1.2907e-07	-9.45389e-08	-4.59047e-08	-5.15476e-08	-3.1326e-08	2.24103e-08	-5.37364e-08	-8.91571e-09
19.5483		7.30766e-08	-3.45377e-10	-1.48121e-08	-7.60627e-09	-9.09972e-08	1.30831e-07	5.66194e-08	1.95382e-08	5.7722e-08	8.91131e-09	2.32938e-08	1.90285e-08	4.26525e-09	4.23223e-08				-1.17495e-07	5.25712e-08	4.78152e-08	-1.04363e-07	-1.28413e-08	-2.70811e-08	-8.72668e-08	-8.54419e-09	4.92625e-08	-2.31047e-08	2.2347e-08	-4.54517e-08	-7.57754e-10			1.21575e-07	3.26097e-08	-2.48393e-08	4.28811e-08	-5.04179e-08	-4.2489e-08	-3.94578e-08	-7.5118e-09	4.04375e-09	2.07577e-08	-1.6714e-08	2.48015e-08
19.5893		4.2612e-08	-4.68109e-08	1.99942e-08	-9.31507e-10	-1.0841e-07	8.77506e-08	8.58718e-08	7.64201e-09	6.31581e-08	-7.38695e-08	7.70068e-09	2.11202e-08	-1.34195e-08	2.88209e-08				-1.34506e-07	-7.84387e-09	3.95288e-08	-6.60348e-08	-4.92687e-08	-3.17997e-08	-4.25064e-08	-1.79138e-08	1.16687e-07	-2.15175e-08	2.33011e-08	-4.48186e-08	1.78357e-09			1.01145e-07	5.85061e-08	2.20691e-09	1.10181e-07	-2.49578e-11	-2.9029e-08	1.83932e-08	4.39825e-08	3.81701e-08	1.75549e-08	2.06152e-08	5.5725e-08
19.6304		4.59054e-08	-1.30345e-08	4.35834e-08	2.33868e-09	-1.25582e-07	7.26034e-08	1.47251e-07	-7.17169e-09	1.15932e-07	-4.73386e-08	2.34487e-08	2.51973e-08	-1.74858e-09	4.8646e-08				-1.10442e-07	-5.30028e-08	-3.10143e-08	-6.45695e-08	-6.24306e-08	-4.05483e-08	-5.49544e-08	-4.68349e-08	4.5392e-08	-4.64894e-08	1.36941e-08	-6.01836e-08	-3.27953e-08			6.21945e-08	4.99715e-08	3.33058e-08	6.81938e-08	-4.10489e-09	-8.54743e-08	5.15939e-08	-6.73328e-09	2.11184e-08	1.82184e-08	2.89993e-09	3.93368e-08
19.6715		2.55335e-08	1.33331e-07	1.24874e-09	-7.83955e-08	-8.26696e-08	6.40211e-08	8.42087e-08	1.00579e-08	4.91493e-08	-3.66824e-08	1.69803e-08	2.2005e-08	-5.0247e-09	3.89853e-08				-2.95984e-08	9.1087e-09	-5.8531e-08	-9.85668e-08	-2.95002e-08	-2.62335e-08	-9.95968e-09	9.66896e-10	6.21549e-08	-2.00177e-08	1.49145e-08	-3.49321e-08	-5.10321e-09			6.45797e-08	6.35104e-08	4.57005e-08	7.07528e-08	-3.12009e-08	-8.86497e-08	3.8434e-08	-1.19418e-08	1.88981e-08	2.02191e-08	-1.321e-09	3.91173e-08
19.7125		1.29955e-08	1.40641e-07	2.23963e-09	-1.3675e-07	-1.00783e-08	-8.3065e-09	5.67714e-08	-9.26986e-08	1.42239e-08	3.36275e-08	1.26655e-09	2.40273e-08	-2.27608e-08	2.52939e-08				7.71687e-09	-1.23409e-08	-7.53033e-08	-1.13277e-07	-1.74045e-08	-2.11832e-08	-1.09162e-08	-1.38986e-08	2.74677e-08	-2.54599e-08	1.42881e-08	-3.9748e-08	-1.11718e-08			2.32621e-08	1.01003e-07	1.93644e-08	2.36896e-09	-2.55217e-08	-3.35278e-08	-1.67459e-09	4.2316e-09	1.11882e-08	1.45885e-08	-3.40021e-09	2.57767e-08
19.7536		3.78628e-08	3.6568e-08	2.02358e-09	-1.58376e-07	-2.53942e-08	2.34481e-08	7.88039e-08	-9.82501e-08	8.62515e-09	5.08569e-08	-4.38319e-09	2.29454e-08	-2.73286e-08	1.85622e-08				-1.21778e-07	-4.64692e-08	-1.25464e-07	-1.97777e-07	-1.62273e-08	1.60144e-08	3.43442e-09	-6.11025e-08	1.83279e-08	-5.90046e-08	2.50315e-08	-8.40361e-08	-3.39731e-08			2.99094e-08	1.84599e-07	-1.16036e-08	2.51454e-08	3.32304e-08	-3.33376e-10	-1.56701e-08	1.87427e-08	3.30025e-08	2.26488e-08	1.03537e-08	5.56513e-08
19.7947		-3.10421e-08	2.11251e-08	-1.30579e-08	-1.89279e-07	-2.67782e-08	8.70184e-08	5.84168e-08	-4.26894e-08	1.22768e-08	-1.45758e-08	-1.38585e-08	2.34221e-08	-3.72807e-08	9.56361e-09				-7.45769e-08	-6.97767e-08	-1.80031e-08	-1.62166e-07	-2.97552e-08	3.13882e-08	2.84966e-08	-6.7433e-08	2.27942e-08	-3.76702e-08	2.10919e-08	-5.87621e-08	-1.65783e-08			4.21617e-08	1.90529e-07	1.76874e-08	9.22055e-08	6.25707e-08	-1.09298e-08	1.88759e-08	-6.19764e-08	4.38905e-08	2.66306e-08	1.72599e-08	7.05211e-08
19.8357		-1.53305e-08	2.15964e-08	-4.1758e-09	-2.20431e-07	-5.17742e-08	1.13337e-07	1.36072e-08	4.22076e-09	1.51412e-08	-4.24479e-08	-1.66257e-08	2.673e-08	-4.33557e-08	1.01043e-08				-1.0847e-08	-9.28185e-08	9.82408e-09	-1.37191e-07	-5.82388e-08	1.90594e-09	3.4893e-08	1.09737e-08	-1.09982e-08	-2.80552e-08	1.87902e-08	-4.68454e-08	-9.26496e-09			2.67081e-08	8.2115e-08	4.28255e-09	4.45633e-08	8.66325e-08	3.73948e-08	8.86928e-08	-3.94997e-08	4.13612e-08	1.58704e-08	2.54908e-08	5.72315e-08
19.8768		4.38273e-09	5.37899e-09	-1.26029e-08	-1.6474e-07	-9.63571e-08	6.63501e-08	1.09127e-09	6.00023e-08	2.97601e-08	-6.87316e-08	-1.75466e-08	2.28924e-08	-4.0439e-08	5.34579e-09				7.74568e-09	-1.08497e-07	4.28658e-08	-1.68869e-07	1.08323e-08	1.9208e-08	9.66834e-08	2.38949e-08	-6.39426e-08	-1.55643e-08	2.75124e-08	-4.30767e-08	1.19481e-08			2.2762e-08	6.77366e-08	5.40037e-08	5.93877e-08	7.34305e-08	-7.61618e-09	7.98594e-09	4.57541e-08	4.04305e-08	1.04197e-08	3.00109e-08	5.08502e-08
19.9179		9.99252e-09	-5.40109e-08	2.47884e-08	-9.22551e-08	-5.11125e-08	1.76538e-08	5.44249e-08	3.55802e-08	2.6105e-08	-8.82178e-08	-1.17051e-08	1.71232e-08	-2.88284e-08	5.41807e-09				-1.32271e-08	-2.91638e-08	7.18251e-08	-2.02586e-07	6.25404e-08	6.49929e-08	1.67472e-07	-2.00823e-08	-8.84558e-08	1.47949e-09	3.56713e-08	-3.41918e-08	3.71508e-08			2.03314e-08	1.54903e-07	3.18523e-08	6.93215e-08	1.26205e-07	3.19446e-08	-3.16198e-08	-1.52071e-09	5.01772e-08	2.23753e-08	2.78019e-08	7.25525e-08
19.9589		6.8757e-08	-3.0365e-08	4.07726e-08	-9.53243e-08	-4.57117e-08	-7.64984e-09	-1.71401e-08	7.08268e-08	3.19072e-08	-1.1492e-07	-9.88473e-09	2.03045e-08	-3.01892e-08	1.04198e-08				2.00515e-09	-1.40277e-08	1.1203e-07	-1.75459e-07	3.99182e-08	5.7295e-08	1.2213e-07	-8.26572e-08	-3.2353e-08	3.20905e-09	3.14279e-08	-2.82189e-08	3.4637e-08			5.43737e-08	1.42036e-07	2.93751e-08	1.01538e-07	9.47645e-08	-5.56091e-08	1.57046e-08	7.33071e-08	5.69362e-08	2.15734e-08	3.53629e-08	7.85096e-08
20		4.37874e-09	-2.21985e-08	2.7127e-08	-1.19948e-07	1.76644e-08	-7.17633e-09	-6.70082e-08	5.13256e-08	-5.91212e-08	-7.56964e-08	-2.50653e-08	1.70182e-08	-4.20835e-08	-8.04704e-09				-4.8986e-09	5.93039e-09	1.03412e-07	-8.51455e-08	-1.92195e-08	3.85061e-08	7.67673e-08	2.08437e-08	1.49973e-08	1.67992e-08	1.8207e-08	-1.4078e-09	3.50063e-08			9.75966e-09	1.02107e-07	6.07052e-08	1.34012e-07	7.6745e-09	-7.13963e-08	-5.55036e-08	6.10004e-08	3.10449e-08	2.54997e-08	5.54514e-09	5.65446e-08

## Sheet: 80dB Click (20Hz) 7-13 week
ABR wavesforms Click 80dB
	DKO 7-13weeks											mean	SEM	mean-SEM	mean+SEM		WT 7-13 weeks								mean	SEM	mean-SEM	mean+SEM
	No	22	23	27	63	78	80	81	15	45	28						No	50	48	49	47	44	45	17
	exp.date	2021-09-03	2021-09-10	2021-09-16	2021-03-11	2021-05-07	2021-05-07	2021-05-07	2021-02-10	2021-02-23	2021-02-18						exp.date	2021-10-07	2021-10-09	2021-10-12	2021-09-28	2021-09-28	2021-08-22	2021-08-22
time (ms)	DOB	2021-06-18	2021-06-18	2021-06-18	2021-01-17	2021-03-09	2021-03-09	2021-03-09	2020-11-27	2020-12-21	2020-12-10						DOB	2021-07-17	2021-07-17	2021-07-17	2021-07-17	2021-07-17	2021-05-26	2021-05-26
0		8.47966e-08	3.57794e-08	-1.54979e-07	-4.24159e-08	-4.56695e-09	-1.53872e-07	3.49459e-08	1.69593e-08	1.63562e-09	2.45281e-08	-1.57189e-08	2.53044e-08	-4.10233e-08	9.58547e-09			-2.46038e-07	-1.25138e-08	-1.22671e-07	-4.36826e-08	-5.67134e-08	6.82278e-08	-3.79951e-09	-5.95986e-08	3.80067e-08	-9.76054e-08	-2.15919e-08
0.0410678		5.95887e-08	1.49369e-08	-1.88597e-07	-4.13294e-08	-4.35283e-08	-1.42613e-07	-4.03787e-08	1.19177e-08	-5.80056e-08	3.01561e-09	-4.24993e-08	2.36569e-08	-6.61562e-08	-1.88424e-08			-1.05848e-07	7.87143e-10	-7.60554e-08	-6.10863e-09	-2.05458e-08	1.99908e-08	-1.84873e-07	-5.32361e-08	2.76833e-08	-8.09194e-08	-2.55528e-08
0.0821355		2.81011e-09	7.12832e-08	-4.2487e-08	-4.02962e-08	-2.4686e-08	-1.49123e-07	-1.93447e-08	5.62022e-10	-5.70595e-08	-2.87625e-08	-2.87104e-08	1.75055e-08	-4.62159e-08	-1.12048e-08			8.31281e-09	-3.0313e-09	-1.11891e-07	-4.1727e-08	1.30592e-08	4.44191e-08	-1.76223e-07	-3.81545e-08	2.98196e-08	-6.79741e-08	-8.33482e-09
0.123203		-3.77897e-08	-1.77189e-08	-7.54294e-09	-5.28178e-08	6.4422e-09	-9.50999e-08	9.0884e-09	-7.55794e-09	-3.33618e-08	1.76966e-08	-2.18662e-08	1.078e-08	-3.26462e-08	-1.10862e-08			-7.98143e-09	-3.75893e-08	-9.52755e-08	-1.61907e-08	-9.83201e-10	7.84128e-08	-3.47744e-08	-1.63402e-08	1.97037e-08	-3.6044e-08	3.3635e-09
0.164271		-5.17898e-09	7.15356e-08	-2.68192e-08	-2.65006e-08	2.2065e-08	-1.41284e-07	2.43575e-08	-1.0358e-09	-4.35579e-08	-6.44003e-09	-1.32858e-08	1.75695e-08	-3.08553e-08	4.28362e-09			-7.71503e-08	-2.68884e-08	-2.91267e-08	4.71625e-08	-4.44647e-08	-3.99369e-08	-2.34559e-09	-2.46786e-08	1.4689e-08	-3.93676e-08	-9.98962e-09
0.205339		-8.63688e-09	9.54329e-08	-6.55876e-08	-4.37072e-08	2.37766e-08	-1.96822e-07	4.85373e-08	-1.72738e-09	-4.20445e-09	1.37628e-09	-1.51562e-08	2.46711e-08	-3.98273e-08	9.51484e-09			-5.91387e-08	-3.15485e-08	3.99961e-08	9.08632e-08	-6.27916e-08	-3.54951e-08	1.32501e-08	-6.40921e-09	2.15137e-08	-2.79229e-08	1.51045e-08
0.246407		-6.08199e-08	-7.21241e-08	7.19145e-09	-3.45729e-08	-1.76109e-08	-1.75377e-07	4.71115e-08	-1.2164e-08	-5.14879e-08	-2.10538e-08	-3.90908e-08	1.86774e-08	-5.77681e-08	-2.04134e-08			-5.38873e-08	-2.28856e-08	8.3667e-08	7.25657e-08	-4.75819e-08	-1.2399e-07	-8.3452e-08	-2.50806e-08	2.92331e-08	-5.43137e-08	4.1525e-09
0.287474		3.23241e-08	-9.44657e-08	1.75062e-08	-4.82769e-08	-4.09479e-08	-1.44995e-07	2.86631e-08	6.46482e-09	-5.99177e-08	-3.88434e-08	-3.42488e-08	1.81164e-08	-5.23653e-08	-1.61324e-08			-7.92598e-08	-3.45633e-08	9.56283e-08	7.24023e-08	-6.9973e-08	-1.93728e-07	-6.32332e-09	-3.0831e-08	3.70574e-08	-6.78884e-08	6.22641e-09
0.328542		9.92276e-08	-6.1306e-08	-6.47017e-08	-4.07141e-08	-6.01417e-08	-1.06658e-07	-3.60686e-08	1.98455e-08	2.30062e-08	-1.52319e-08	-2.42743e-08	1.85607e-08	-4.2835e-08	-5.71352e-09			-3.20561e-08	1.83712e-08	8.50066e-08	3.00884e-08	-9.8144e-08	-2.95379e-07	1.06186e-07	-2.6561e-08	5.18043e-08	-7.83652e-08	2.52433e-08
0.36961		1.14408e-07	-6.6667e-09	-6.2357e-08	-4.86528e-08	-2.17896e-08	-1.26887e-07	1.30897e-08	2.28816e-08	1.24858e-08	9.57598e-09	-9.3912e-09	2.00069e-08	-2.93981e-08	1.06157e-08			-2.0317e-08	-5.35787e-08	6.03253e-08	2.7403e-08	-4.58948e-08	-2.73852e-07	-1.99856e-08	-4.65571e-08	4.08252e-08	-8.73823e-08	-5.73192e-09
0.410678		1.14054e-07	9.2704e-08	8.16823e-08	-2.38794e-08	-2.71528e-08	-1.04447e-07	-3.8199e-08	2.28108e-08	-6.17654e-09	-1.10861e-07	5.3536e-11	2.46754e-08	-2.46219e-08	2.47289e-08			2.97374e-08	8.05057e-08	7.1209e-08	3.38551e-08	-5.047e-08	-1.75504e-07	-6.00329e-08	-1.01e-08	3.44415e-08	-4.45415e-08	2.43415e-08
0.451745		1.11977e-07	2.97882e-08	6.40282e-08	-9.02346e-08	2.58917e-08	-2.41423e-07	2.05716e-08	2.23954e-08	4.96006e-09	-4.87618e-08	-1.00807e-08	3.10795e-08	-4.11603e-08	2.09988e-08			3.27594e-07	-1.05116e-07	6.85634e-08	9.46112e-08	-7.65207e-09	8.8681e-09	-7.14024e-08	4.50666e-08	5.41246e-08	-9.05802e-09	9.91912e-08
0.492813		9.82889e-08	-1.2436e-07	-1.47341e-07	-1.06267e-07	-6.01151e-09	-3.35555e-07	-1.7859e-08	1.96578e-08	-6.57285e-09	2.71883e-09	-6.23301e-08	3.83937e-08	-1.00724e-07	-2.39364e-08			3.18302e-07	2.6763e-08	6.75556e-09	-1.37069e-07	-1.35555e-07	1.22704e-09	8.87766e-08	2.41715e-08	5.83573e-08	-3.41858e-08	8.25288e-08
0.533881		1.72462e-07	2.5875e-08	-1.21531e-07	2.62431e-08	-5.01901e-08	-2.11206e-07	-4.87436e-08	3.44924e-08	6.49375e-08	1.3508e-08	-9.41527e-09	3.33461e-08	-4.27614e-08	2.39308e-08			3.18965e-07	2.21252e-07	1.71161e-07	4.6312e-08	-3.38751e-09	8.85462e-08	7.59665e-08	1.31259e-07	4.23004e-08	8.89589e-08	1.7356e-07
0.574949		1.4135e-07	1.60768e-09	-5.03935e-09	6.17771e-09	3.25476e-08	-3.48109e-07	5.78337e-08	2.827e-08	9.10853e-08	5.38227e-08	5.95463e-09	4.18022e-08	-3.58475e-08	4.77568e-08			4.88217e-07	2.25082e-07	2.66562e-07	1.24853e-07	6.32042e-08	5.78507e-08	1.08062e-07	1.90547e-07	5.78426e-08	1.32705e-07	2.4839e-07
0.616016		1.16355e-07	8.60549e-08	1.38147e-07	2.57306e-08	5.96576e-09	-7.691e-08	5.91315e-08	2.3271e-08	1.00673e-07	1.33888e-08	4.91808e-08	2.02227e-08	2.8958e-08	6.94035e-08			3.93981e-07	3.33325e-07	3.70744e-07	2.07722e-07	4.36766e-08	1.21756e-07	1.29041e-07	2.28607e-07	5.22091e-08	1.76397e-07	2.80816e-07
0.657084		-1.35393e-08	2.00397e-07	1.37497e-07	3.59065e-08	9.116e-08	-9.11507e-09	1.34944e-07	-2.70786e-09	1.29681e-07	7.33289e-08	7.77552e-08	2.33055e-08	5.44498e-08	1.01061e-07			4.86859e-07	2.36826e-07	3.67189e-07	3.83777e-07	2.249e-07	2.46045e-07	1.79629e-07	3.03604e-07	4.18016e-08	2.61802e-07	3.45405e-07
0.698152		-8.10554e-08	2.16034e-07	9.69216e-08	5.93884e-08	9.58022e-08	-4.25681e-08	7.02031e-08	-1.62111e-08	1.72378e-07	8.1382e-08	6.52275e-08	2.90849e-08	3.61426e-08	9.43124e-08			4.62367e-07	3.82092e-07	3.7987e-07	4.2903e-07	2.49695e-07	3.76966e-07	1.28327e-07	3.4405e-07	4.37726e-08	3.00277e-07	3.87822e-07
0.73922		-5.80764e-08	1.61254e-07	8.42129e-08	3.92157e-08	1.13582e-07	-2.09924e-08	7.89424e-08	-1.16153e-08	1.40429e-07	7.876e-09	5.34828e-08	2.33076e-08	3.01752e-08	7.67904e-08			5.8955e-07	3.2318e-07	4.88579e-07	4.47815e-07	3.07283e-07	3.86697e-07	-2.3542e-08	3.59937e-07	7.38224e-08	2.86115e-07	4.3376e-07
0.780287		2.67439e-08	8.82209e-08	7.12083e-08	5.17376e-08	1.27929e-07	-1.00979e-07	5.8362e-08	5.34878e-09	1.03756e-07	2.0152e-08	4.52479e-08	2.02596e-08	2.49884e-08	6.55075e-08			4.74781e-07	3.09675e-07	4.99473e-07	3.62154e-07	1.7997e-07	3.39884e-07	1.85153e-08	3.12065e-07	6.3341e-08	2.48724e-07	3.75406e-07
0.821355		1.24194e-07	1.24859e-07	1.13271e-07	6.13762e-08	8.99682e-08	-8.937e-08	1.57006e-08	2.48388e-08	1.36384e-07	-5.83018e-09	5.95392e-08	2.30317e-08	3.65074e-08	8.25709e-08			2.61883e-07	2.68465e-07	5.20359e-07	4.42875e-07	2.14044e-07	3.89699e-07	1.15628e-07	3.16136e-07	5.32343e-08	2.62902e-07	3.6937e-07
0.862423		9.44697e-08	1.14873e-07	7.73768e-08	5.02695e-08	9.25824e-08	-4.55368e-08	4.85283e-08	1.88939e-08	1.37872e-07	1.20149e-08	6.01344e-08	1.73151e-08	4.28192e-08	7.74495e-08			4.42372e-07	2.17221e-07	5.50916e-07	3.98554e-07	1.81892e-07	4.51332e-07	2.09588e-07	3.50268e-07	5.50175e-08	2.9525e-07	4.05285e-07
0.903491		6.0255e-08	9.43772e-08	2.79203e-08	2.18974e-08	9.28016e-08	-2.38176e-08	9.88072e-08	1.2051e-08	1.00503e-07	4.01765e-08	5.24972e-08	1.37597e-08	3.87374e-08	6.62569e-08			8.20906e-07	1.45562e-07	6.02155e-07	3.96431e-07	1.52383e-07	5.74734e-07	7.94164e-08	3.95941e-07	1.06602e-07	2.89339e-07	5.02543e-07
0.944559		8.91537e-08	7.66936e-08	3.63921e-08	1.01731e-08	8.01264e-08	-1.22924e-07	1.19754e-07	1.78307e-08	8.20737e-08	-4.74996e-08	3.41774e-08	2.32759e-08	1.09015e-08	5.74533e-08			1.4451e-06	7.40881e-08	7.08056e-07	3.61237e-07	1.99353e-07	7.21591e-07	-2.39855e-09	5.01004e-07	1.90803e-07	3.10201e-07	6.91807e-07
0.985626		5.59004e-08	8.75521e-08	-1.59432e-08	2.00235e-09	7.67538e-08	-1.34015e-07	8.24602e-08	1.11801e-08	7.18548e-08	5.16097e-08	2.89355e-08	2.14161e-08	7.51946e-09	5.03516e-08			2.3138e-06	5.26472e-08	8.18668e-07	4.63074e-07	3.46149e-07	8.79142e-07	5.92744e-08	7.04679e-07	2.95253e-07	4.09427e-07	9.99932e-07
1.02669		-3.66796e-08	2.81976e-08	1.77918e-08	-1.75306e-09	1.85615e-08	-1.31179e-07	3.23883e-08	-7.33592e-09	1.1716e-07	3.93379e-08	7.64895e-09	1.99456e-08	-1.22966e-08	2.75945e-08			3.10399e-06	2.65328e-07	1.07337e-06	5.84486e-07	6.15137e-07	1.0916e-06	6.05431e-08	9.70636e-07	3.83518e-07	5.87119e-07	1.35415e-06
1.06776		-2.74512e-08	-2.77649e-08	2.07324e-08	-6.0379e-09	-3.17343e-08	-8.52099e-08	-4.0436e-08	-5.49024e-09	7.48316e-08	-2.31766e-08	-1.51737e-08	1.32322e-08	-2.84059e-08	-1.94148e-09			3.83351e-06	5.27072e-07	1.34741e-06	7.95644e-07	8.18343e-07	1.3337e-06	-1.91697e-08	1.23379e-06	4.68416e-07	7.65371e-07	1.7022e-06
1.10883		-2.20378e-09	-4.31628e-08	1.33444e-08	-2.53917e-08	-9.76314e-09	-3.3134e-08	-1.95028e-08	-4.40756e-10	5.85246e-10	-5.81209e-08	-1.7779e-08	7.05681e-09	-2.48358e-08	-1.07222e-08			4.14191e-06	9.02823e-07	1.57236e-06	1.01121e-06	9.96406e-07	1.47226e-06	-5.91968e-08	1.43397e-06	4.9366e-07	9.40307e-07	1.92763e-06
1.1499		-7.43515e-08	-1.61425e-07	9.78644e-09	-3.85716e-08	-1.85112e-08	-1.68109e-07	-1.33688e-09	-1.48703e-08	4.18118e-08	-9.96881e-08	-5.25265e-08	2.26302e-08	-7.51568e-08	-2.98963e-08			3.65098e-06	1.30733e-06	1.7018e-06	1.08975e-06	1.31294e-06	1.59158e-06	5.4459e-08	1.52983e-06	4.08237e-07	1.1216e-06	1.93807e-06
1.19097		-9.72717e-08	-1.67477e-07	3.23621e-09	-3.88749e-08	-3.33277e-08	-1.34124e-07	1.96437e-08	-1.94543e-08	3.54873e-08	-7.4484e-08	-5.06646e-08	2.1091e-08	-7.17556e-08	-2.95737e-08			2.78076e-06	1.75485e-06	1.74215e-06	1.17506e-06	1.53786e-06	1.72069e-06	5.18456e-08	1.5376e-06	3.08873e-07	1.22873e-06	1.84648e-06
1.23203		-1.52144e-07	-1.30603e-07	6.50165e-08	-5.86413e-08	-6.05883e-08	-4.24563e-08	9.87557e-09	-3.04288e-08	2.85041e-08	-3.74991e-08	-4.08965e-08	2.10453e-08	-6.19417e-08	-1.98512e-08			1.70037e-06	1.95403e-06	1.70819e-06	1.13707e-06	1.71488e-06	1.81219e-06	9.61962e-08	1.44613e-06	2.44722e-07	1.20141e-06	1.69085e-06
1.2731		-1.07059e-07	-1.6503e-07	3.27564e-08	-3.04175e-08	-4.89236e-08	-7.5909e-08	-7.60788e-09	-2.14118e-08	5.747e-08	-7.37003e-08	-4.39833e-08	2.07514e-08	-6.47347e-08	-2.32318e-08			3.28545e-07	2.01671e-06	1.57942e-06	1.09752e-06	1.80992e-06	1.98245e-06	1.54731e-08	1.26143e-06	3.06354e-07	9.5508e-07	1.56779e-06
1.31417		-1.41369e-07	-1.73704e-07	2.70154e-08	-1.69834e-08	-4.63962e-08	-7.47903e-08	8.09496e-10	-2.82738e-08	-4.51418e-09	-6.69874e-10	-4.58876e-08	2.07329e-08	-6.66205e-08	-2.51546e-08			-9.17847e-07	1.94545e-06	1.35776e-06	9.32344e-07	1.69755e-06	2.06757e-06	-5.9931e-08	1.00327e-06	4.21286e-07	5.81985e-07	1.42456e-06
1.35524		-1.34281e-07	-1.44084e-07	-9.22718e-09	-3.71471e-08	-7.22331e-08	-7.23742e-08	-6.28115e-08	-2.68562e-08	-2.38765e-08	-2.95225e-08	-6.12413e-08	1.46498e-08	-7.58911e-08	-4.65915e-08			-1.91347e-06	1.66857e-06	9.94769e-07	7.37698e-07	1.30891e-06	2.02926e-06	8.40679e-11	6.89403e-07	4.99606e-07	1.89797e-07	1.18901e-06
1.3963		2.01966e-08	-1.50229e-07	-2.01054e-08	-4.85629e-08	-1.14362e-07	2.99194e-09	-9.4181e-08	4.03932e-09	-3.6902e-08	-6.91835e-08	-5.06298e-08	1.77099e-08	-6.83397e-08	-3.29199e-08			-2.89783e-06	1.22483e-06	4.4017e-07	3.52533e-07	8.05047e-07	1.67697e-06	6.08663e-08	2.37512e-07	5.6241e-07	-3.24898e-07	7.99922e-07
1.43737		2.88327e-08	-1.58374e-07	5.6344e-08	-2.19223e-08	-8.39938e-08	3.50552e-08	-1.47691e-08	5.76654e-09	-2.63038e-08	-2.27215e-08	-2.02086e-08	1.97845e-08	-3.99931e-08	-4.2411e-10			-3.48502e-06	6.01303e-07	-3.17324e-07	-1.79707e-07	1.5531e-07	1.00081e-06	2.671e-08	-3.13988e-07	5.5584e-07	-8.69829e-07	2.41852e-07
1.47844		-2.68568e-08	-1.54532e-07	7.08222e-08	5.27929e-09	-8.49184e-08	3.64345e-08	-2.12655e-08	-5.37136e-09	-6.33454e-08	-5.05646e-08	-2.94318e-08	2.01582e-08	-4.959e-08	-9.27358e-09			-4.02158e-06	-1.16087e-07	-1.23789e-06	-8.27101e-07	-5.24183e-07	1.66194e-07	4.30212e-08	-9.31089e-07	5.48565e-07	-1.47965e-06	-3.82524e-07
1.51951		-5.72055e-08	-1.82786e-07	9.9297e-08	1.2527e-08	-1.03507e-07	1.22955e-08	-3.88323e-08	-1.14411e-08	-4.00745e-08	-3.21249e-08	-3.41852e-08	2.36068e-08	-5.7792e-08	-1.05783e-08			-4.37934e-06	-9.98861e-07	-2.13453e-06	-1.58366e-06	-1.31105e-06	-6.4865e-07	2.12358e-07	-1.5491e-06	5.48312e-07	-2.09742e-06	-1.00079e-06
1.56057		-1.52766e-08	-1.82671e-07	1.05964e-07	2.04877e-08	-9.6124e-08	1.12531e-08	-3.44564e-08	-3.05532e-09	-3.34281e-08	1.4694e-08	-2.12613e-08	2.41813e-08	-4.54426e-08	2.92003e-09			-4.66056e-06	-1.93263e-06	-2.87701e-06	-2.25977e-06	-1.94908e-06	-1.33161e-06	2.2376e-07	-2.11241e-06	5.61158e-07	-2.67357e-06	-1.55126e-06
1.60164		5.80057e-09	-4.29707e-08	5.90088e-08	1.34802e-08	-9.59925e-08	3.6032e-08	-7.82972e-08	1.16011e-09	-3.27681e-08	-3.47637e-08	-1.69311e-08	1.54934e-08	-3.24245e-08	-1.43761e-09			-4.7237e-06	-2.80393e-06	-3.34853e-06	-2.81961e-06	-2.42652e-06	-1.8367e-06	1.52669e-07	-2.54376e-06	5.63323e-07	-3.10708e-06	-1.98044e-06
1.64271		1.91422e-08	8.18366e-08	8.36962e-08	2.23472e-08	-7.81631e-08	3.98811e-08	-8.46819e-08	3.82844e-09	-3.05651e-08	-3.21063e-08	2.52153e-09	1.86652e-08	-1.61437e-08	2.11868e-08			-4.44825e-06	-3.53158e-06	-3.41058e-06	-3.08505e-06	-2.78268e-06	-2.43054e-06	-2.55461e-10	-2.81271e-06	5.27353e-07	-3.34006e-06	-2.28535e-06
1.68378		-1.82077e-08	9.73764e-08	5.43178e-08	1.26157e-08	-4.66121e-08	1.92138e-08	-4.97656e-08	-3.64154e-09	-4.70408e-08	-7.4305e-08	-5.6049e-09	1.67912e-08	-2.23961e-08	1.11863e-08			-3.97014e-06	-3.98516e-06	-3.14012e-06	-3.06729e-06	-2.86056e-06	-2.77873e-06	-5.15864e-08	-2.83623e-06	5.0023e-07	-3.33646e-06	-2.336e-06
1.72485		-4.76807e-08	1.3756e-07	-1.61752e-08	-6.50391e-09	-2.83754e-08	3.43217e-08	-2.31948e-08	-9.53614e-09	-3.56145e-08	-1.19547e-07	-1.14746e-08	2.06439e-08	-3.21185e-08	9.16933e-09			-3.35748e-06	-4.1989e-06	-2.74063e-06	-2.78262e-06	-2.64932e-06	-3.00832e-06	1.10318e-07	-2.66099e-06	5.04086e-07	-3.16508e-06	-2.15691e-06
1.76591		-7.87886e-08	1.36847e-07	-2.02278e-08	-1.48731e-08	-5.54231e-08	3.17272e-08	-4.77253e-09	-1.57577e-08	-6.32457e-09	-5.14713e-08	-7.90645e-09	1.88499e-08	-2.67564e-08	1.09435e-08			-2.6796e-06	-4.14895e-06	-2.34026e-06	-2.30307e-06	-2.28058e-06	-3.00308e-06	1.93236e-09	-2.39337e-06	4.70484e-07	-2.86386e-06	-1.92289e-06
1.80698		-1.3645e-07	1.1601e-07	3.54466e-08	-7.96037e-09	-4.07539e-08	9.50054e-08	2.26178e-08	-2.729e-08	-8.43677e-08	-1.52872e-07	-1.80614e-08	2.83951e-08	-4.64566e-08	1.03337e-08			-2.08125e-06	-3.79463e-06	-1.81344e-06	-1.73415e-06	-1.78941e-06	-2.6989e-06	-9.3424e-08	-2.00074e-06	4.22595e-07	-2.42334e-06	-1.57815e-06
1.84805		-1.53454e-07	1.12201e-07	7.1895e-08	-2.89708e-08	-4.62681e-08	6.12632e-08	7.31731e-09	-3.06908e-08	-5.00841e-08	-1.68578e-07	-2.25369e-08	2.88449e-08	-5.13818e-08	6.30798e-09			-1.75241e-06	-3.05053e-06	-1.10894e-06	-1.21255e-06	-1.14808e-06	-2.25659e-06	-1.14599e-07	-1.52053e-06	3.55771e-07	-1.8763e-06	-1.16476e-06
1.88912		-8.10351e-08	3.42838e-08	5.68598e-08	-2.26308e-08	-3.51195e-08	1.29736e-08	-4.60207e-08	-1.6207e-08	-4.8169e-08	-1.22779e-07	-2.67844e-08	1.68293e-08	-4.36137e-08	-9.95505e-09			-1.50849e-06	-2.03255e-06	-3.46925e-07	-6.51791e-07	-5.60494e-07	-1.63196e-06	-3.10664e-08	-9.66182e-07	2.84347e-07	-1.25053e-06	-6.81835e-07
1.93018		3.44524e-08	3.21143e-08	3.65533e-08	-2.73175e-08	-1.88607e-08	-5.08843e-08	-4.67499e-08	6.89048e-09	-7.27152e-08	-6.94471e-08	-1.75964e-08	1.35371e-08	-3.11335e-08	-4.05935e-09			-1.22679e-06	-9.11683e-07	4.40077e-07	-1.70724e-07	-4.9598e-08	-9.75999e-07	-5.43268e-08	-4.21292e-07	2.32715e-07	-6.54007e-07	-1.88577e-07
1.97125		-3.0834e-08	4.83419e-08	7.47575e-08	-3.34945e-08	4.87017e-09	-3.37511e-08	1.35921e-08	-6.1668e-09	-7.64177e-08	-6.68791e-08	-1.05982e-08	1.51192e-08	-2.57174e-08	4.52105e-09			-8.97076e-07	1.48345e-07	1.10802e-06	1.88906e-07	4.1517e-07	-4.40512e-07	-2.08249e-07	4.49434e-08	2.43281e-07	-1.98337e-07	2.88224e-07
2.01232		-5.26752e-08	-8.27501e-08	1.11636e-07	-4.03177e-08	4.20021e-08	-7.06219e-08	3.93962e-08	-1.0535e-08	-9.87453e-08	-1.93351e-08	-1.81946e-08	2.08004e-08	-3.8995e-08	2.60579e-09			-3.89063e-07	1.08114e-06	1.47966e-06	6.1132e-07	5.72187e-07	-1.48515e-08	-2.10463e-07	4.47133e-07	2.60757e-07	1.86376e-07	7.0789e-07
2.05339		-3.76084e-09	-1.00162e-07	1.12983e-07	-1.5377e-08	4.87115e-08	-7.42876e-08	2.33254e-08	-7.52168e-10	-9.62754e-08	4.66232e-08	-5.89719e-09	2.17509e-08	-2.76481e-08	1.58537e-08			1.16099e-07	1.81589e-06	1.36104e-06	9.46003e-07	5.42478e-07	2.46669e-07	-1.35309e-07	6.98981e-07	2.67782e-07	4.312e-07	9.66763e-07
2.09446		-4.16107e-09	-8.0352e-08	1.44708e-07	1.85189e-08	9.82844e-09	3.17287e-09	-4.89404e-08	-8.32214e-10	-6.66636e-08	1.34036e-07	1.09315e-08	2.39152e-08	-1.29837e-08	3.48467e-08			5.90798e-07	2.36083e-06	7.95781e-07	1.20341e-06	4.7871e-07	4.07525e-07	-2.68541e-08	8.30029e-07	2.91848e-07	5.38181e-07	1.12188e-06
2.13552		-8.95368e-09	-6.40858e-08	1.3682e-07	8.28147e-09	-3.58472e-08	-1.83606e-08	-4.43844e-08	-1.79074e-09	-8.1723e-08	1.42582e-07	3.25381e-09	2.43751e-08	-2.11213e-08	2.76289e-08			8.66868e-07	2.5329e-06	1.12709e-07	1.43158e-06	3.76227e-07	4.61471e-07	1.10748e-09	8.26123e-07	3.38284e-07	4.87839e-07	1.16441e-06
2.17659		-2.2887e-08	-1.99685e-08	1.19364e-07	-4.59871e-09	-4.40499e-08	-5.94313e-09	-4.20994e-08	-4.5774e-09	-9.785e-08	8.12248e-08	-4.13852e-09	1.97094e-08	-2.38479e-08	1.55708e-08			9.77259e-07	2.32635e-06	-3.62203e-07	1.44576e-06	2.04034e-07	2.89117e-07	1.54036e-08	6.99389e-07	3.54891e-07	3.44498e-07	1.05428e-06
2.21766		-6.08895e-08	3.28538e-08	9.43454e-08	-1.22184e-08	-3.84737e-08	6.93993e-08	-7.87181e-08	-1.21779e-08	-4.78269e-08	1.06318e-07	5.2612e-09	2.10272e-08	-1.5766e-08	2.62884e-08			1.12375e-06	2.06194e-06	-5.20514e-07	1.41189e-06	-4.61636e-08	1.96738e-08	3.31403e-08	5.83388e-07	3.58569e-07	2.24819e-07	9.41957e-07
2.25873		-1.74949e-08	1.51174e-07	1.10498e-07	-3.78669e-09	-7.25963e-08	1.06377e-07	-1.34809e-07	-3.49898e-09	-4.31707e-08	2.19474e-08	1.1464e-08	2.81241e-08	-1.66601e-08	3.95881e-08			1.12463e-06	1.79435e-06	-5.04034e-07	1.17876e-06	-3.68986e-07	-2.92366e-07	1.77683e-07	4.44291e-07	3.45014e-07	9.92773e-08	7.89305e-07
2.29979		-5.11918e-09	2.91327e-07	4.44271e-08	-2.82846e-08	-5.89915e-08	1.30031e-07	-1.00458e-07	-1.02384e-09	-2.12811e-08	8.66028e-08	3.3723e-08	3.57045e-08	-1.98151e-09	6.94274e-08			1.06949e-06	1.49437e-06	-2.73223e-07	9.12405e-07	-6.11747e-07	-4.63011e-07	6.14868e-08	3.12824e-07	3.15906e-07	-3.08188e-09	6.28731e-07
2.34086		-1.27521e-08	2.82339e-07	3.41492e-08	-3.96502e-08	-2.33526e-08	2.15957e-07	-2.58353e-08	-2.55042e-09	-1.93193e-08	8.93239e-08	4.98309e-08	3.55893e-08	1.42416e-08	8.54202e-08			9.82972e-07	1.25611e-06	-3.87381e-08	7.34501e-07	-7.22519e-07	-3.98994e-07	6.74309e-08	2.6868e-07	2.78837e-07	-1.01561e-08	5.47517e-07
2.38193		2.71496e-08	2.93713e-07	-6.192e-08	-4.60971e-08	-3.23662e-08	2.4353e-07	-8.55898e-09	5.42992e-09	2.83221e-08	9.36643e-08	5.42867e-08	3.85177e-08	1.57689e-08	9.28044e-08			7.95495e-07	1.10164e-06	-4.14214e-08	5.33195e-07	-7.09097e-07	-2.45462e-08	1.32213e-07	2.55354e-07	2.28707e-07	2.66467e-08	4.84061e-07
2.423		4.9565e-08	2.89646e-07	-1.09751e-07	-2.06137e-08	-2.78758e-08	2.36782e-07	7.94232e-09	9.913e-09	3.49944e-08	1.5281e-07	6.23412e-08	3.96564e-08	2.26848e-08	1.01998e-07			3.58164e-07	1.06918e-06	-6.98642e-08	3.38462e-07	-6.96416e-07	6.03488e-07	4.09512e-07	2.87504e-07	2.08689e-07	7.88145e-08	4.96193e-07
2.46407		6.28315e-08	4.0473e-07	-3.14019e-08	-1.86601e-08	-6.4339e-09	1.97783e-07	3.95063e-08	1.25663e-08	1.68528e-08	9.527e-08	7.73044e-08	4.21067e-08	3.51977e-08	1.19411e-07			-1.25758e-07	8.90906e-07	-1.26397e-07	1.53051e-07	-7.31207e-07	1.36844e-06	4.60043e-07	2.69868e-07	2.65386e-07	4.48185e-09	5.35255e-07
2.50513		9.78213e-08	4.57554e-07	6.1944e-08	-5.13861e-09	3.0745e-08	1.8358e-07	5.49921e-08	1.95643e-08	2.17319e-08	5.44158e-08	9.7721e-08	4.33053e-08	5.44157e-08	1.41026e-07			-3.64887e-07	7.1255e-07	8.16005e-08	-2.28215e-07	-7.20454e-07	1.97467e-06	2.74037e-07	2.47043e-07	3.36858e-07	-8.98146e-08	5.83901e-07
2.5462		8.7319e-08	3.69693e-07	1.66598e-07	-1.89301e-08	3.95322e-08	9.19647e-08	4.03226e-08	1.74638e-08	3.45178e-08	9.20771e-08	9.20558e-08	3.48471e-08	5.72087e-08	1.26903e-07			-4.48193e-07	6.01307e-07	5.30883e-07	-5.01637e-07	-6.56539e-07	2.44884e-06	2.30308e-07	3.14996e-07	4.04801e-07	-8.98051e-08	7.19796e-07
2.58727		7.30326e-08	3.24407e-07	1.40826e-07	2.04075e-08	4.64372e-08	8.84497e-08	5.31363e-08	1.46065e-08	8.04609e-08	1.45767e-08	8.5634e-08	2.92866e-08	5.63475e-08	1.14921e-07			-3.09704e-07	6.0707e-07	9.56946e-07	-6.66395e-07	-3.70022e-07	2.77393e-06	2.63542e-07	4.65052e-07	4.42165e-07	2.28873e-08	9.07218e-07
2.62834		5.01371e-08	4.10515e-07	2.20126e-07	4.34251e-08	8.4019e-08	1.40606e-07	9.81779e-08	1.00274e-08	5.6365e-08	9.21316e-08	1.20553e-07	3.71605e-08	8.33925e-08	1.57713e-07			-9.74724e-08	4.69602e-07	1.22149e-06	-7.54444e-07	1.14844e-07	2.74728e-06	1.91422e-07	5.56103e-07	4.28838e-07	1.27265e-07	9.84941e-07
2.6694		8.2765e-08	3.50998e-07	2.6202e-07	6.40357e-08	1.29089e-07	2.00496e-07	1.9048e-07	1.6553e-08	-6.70639e-09	1.23102e-07	1.41283e-07	3.52473e-08	1.06036e-07	1.76531e-07			2.47674e-07	2.12407e-07	1.34936e-06	-7.95514e-07	7.97848e-07	2.36746e-06	1.93613e-07	6.24693e-07	3.81329e-07	2.43363e-07	1.00602e-06
2.71047		9.40894e-08	3.02688e-07	2.82737e-07	8.8313e-08	9.99536e-08	2.0335e-07	1.36044e-07	1.88179e-08	-5.27706e-10	1.26966e-07	1.35243e-07	3.19078e-08	1.03335e-07	1.67151e-07			8.34289e-07	-1.34355e-07	1.34706e-06	-6.24098e-07	1.49775e-06	1.62318e-06	1.23047e-07	6.66696e-07	3.34517e-07	3.32179e-07	1.00121e-06
2.75154		5.91319e-08	2.65473e-07	2.76331e-07	8.04483e-08	1.20441e-07	1.4395e-07	1.16137e-07	1.18264e-08	3.55265e-09	1.71838e-07	1.24913e-07	2.96586e-08	9.52543e-08	1.54572e-07			1.58856e-06	-5.06505e-07	1.21681e-06	-2.65935e-07	2.01465e-06	5.85664e-07	2.32049e-07	6.95042e-07	3.58751e-07	3.36291e-07	1.05379e-06
2.79261		9.19073e-08	5.18892e-08	2.20566e-07	9.45598e-08	1.23658e-07	1.28032e-07	9.49177e-08	1.83815e-08	3.72607e-08	9.71496e-08	9.58322e-08	1.78728e-08	7.79593e-08	1.13705e-07			2.33354e-06	-7.3688e-07	1.07359e-06	1.10905e-07	2.1815e-06	-6.78822e-07	3.53324e-07	6.62451e-07	4.73739e-07	1.88712e-07	1.13619e-06
2.83368		9.76723e-08	1.48991e-08	1.3332e-07	9.29387e-08	9.38357e-08	1.05496e-07	8.88155e-08	1.95345e-08	5.85078e-08	3.19143e-08	7.36934e-08	1.26984e-08	6.09949e-08	8.63918e-08			3.04846e-06	-8.7093e-07	8.35378e-07	4.7889e-07	2.03542e-06	-1.91162e-06	3.16455e-07	5.61722e-07	6.29956e-07	-6.82341e-08	1.19168e-06
2.87474		7.46594e-08	-5.48551e-08	1.02229e-07	6.92978e-08	9.90967e-08	9.86497e-08	7.53126e-08	1.49319e-08	1.67105e-08	3.38684e-08	5.29901e-08	1.58569e-08	3.71332e-08	6.8847e-08			3.55763e-06	-9.07653e-07	5.01819e-07	7.27298e-07	1.60969e-06	-2.91267e-06	2.17308e-07	3.9906e-07	7.60147e-07	-3.61087e-07	1.15921e-06
2.91581		6.68033e-08	-2.90626e-08	7.59792e-08	6.34327e-08	1.1011e-07	1.5852e-07	1.12466e-07	1.33607e-08	1.18726e-08	-1.09008e-08	5.72581e-08	1.90492e-08	3.82089e-08	7.63074e-08			3.76634e-06	-7.98814e-07	2.43192e-07	8.46504e-07	1.00396e-06	-3.44466e-06	2.16958e-07	2.61926e-07	8.17074e-07	-5.55148e-07	1.079e-06
2.95688		1.48709e-08	-1.02465e-07	9.00174e-08	6.64584e-08	7.06292e-08	1.45681e-07	1.28629e-07	2.97418e-09	3.52189e-08	3.82383e-08	4.90252e-08	2.22794e-08	2.67458e-08	7.13047e-08			3.66922e-06	-4.81823e-07	-5.11719e-08	8.04597e-07	2.51346e-07	-3.64751e-06	2.16537e-07	1.08742e-07	8.11773e-07	-7.0303e-07	9.20515e-07
2.99795		3.66886e-08	-7.44438e-08	9.43326e-08	3.82589e-08	3.03496e-08	9.10123e-08	7.11692e-08	7.33772e-09	-1.28074e-08	4.27092e-08	3.24607e-08	1.59947e-08	1.6466e-08	4.84554e-08			3.142e-06	1.01006e-08	-3.5436e-07	6.65099e-07	-5.37533e-07	-3.4711e-06	2.11465e-07	-4.77612e-08	7.36892e-07	-7.84653e-07	6.89131e-07
3.03901		1.67462e-08	-1.65982e-08	9.57468e-08	3.65743e-08	4.51822e-08	1.0164e-07	9.2093e-08	3.34924e-09	7.40043e-09	-1.48889e-08	3.67245e-08	1.44203e-08	2.23042e-08	5.11448e-08			2.36969e-06	5.07076e-07	-5.75987e-07	5.18585e-07	-1.15086e-06	-2.90182e-06	1.12212e-07	-1.60158e-07	6.18203e-07	-7.7836e-07	4.58045e-07
3.08008		1.01182e-08	1.41251e-08	8.56875e-08	3.29479e-08	6.71279e-08	6.04224e-08	8.82835e-08	2.02364e-09	2.30182e-08	2.88101e-08	4.12564e-08	1.00132e-08	3.12432e-08	5.12697e-08			1.51766e-06	8.5875e-07	-7.77224e-07	3.06058e-07	-1.53649e-06	-2.10945e-06	9.16891e-08	-2.35572e-07	4.92056e-07	-7.27629e-07	2.56484e-07
3.12115		-5.1721e-08	1.84028e-08	1.68458e-07	3.53276e-08	3.63241e-08	1.17794e-08	9.86345e-09	-1.03442e-08	4.02219e-08	5.79347e-09	2.64106e-08	1.79439e-08	8.46665e-09	4.43545e-08			6.52827e-07	1.11083e-06	-9.25335e-07	1.05916e-07	-1.76595e-06	-1.3554e-06	1.59566e-07	-2.88221e-07	4.06121e-07	-6.94342e-07	1.179e-07
3.16222		-1.12405e-07	1.2219e-08	1.90272e-07	3.54894e-08	3.33452e-09	-6.74866e-08	-3.34664e-08	-2.2481e-08	3.93401e-08	6.30672e-09	5.11227e-09	2.53342e-08	-2.0222e-08	3.04465e-08			-1.90475e-07	1.09656e-06	-7.40633e-07	-6.81844e-08	-1.76829e-06	-6.64108e-07	7.73744e-08	-3.22537e-07	3.32293e-07	-6.54829e-07	9.75625e-09
3.20329		-1.47921e-07	-6.7874e-08	1.37656e-07	2.3064e-08	3.43128e-08	-1.47918e-08	-3.10963e-09	-2.95842e-08	-3.43798e-08	2.39952e-08	-7.86324e-09	2.34258e-08	-3.1289e-08	1.55626e-08			-7.88447e-07	1.0173e-06	-5.95663e-07	-3.08336e-07	-1.60371e-06	3.4723e-08	1.17389e-09	-3.20423e-07	3.07092e-07	-6.27515e-07	-1.33307e-08
3.24435		-9.54138e-08	-1.60172e-07	1.07613e-07	1.61675e-08	1.76282e-08	5.80381e-08	9.58979e-09	-1.90828e-08	-3.89613e-08	4.31739e-09	-1.00276e-08	2.3867e-08	-3.38946e-08	1.38395e-08			-1.15688e-06	8.42692e-07	-3.88848e-07	-4.46351e-07	-1.20503e-06	6.32032e-07	-7.41854e-08	-2.56653e-07	3.00591e-07	-5.57244e-07	4.39379e-08
3.28542		-1.37132e-07	-2.33733e-07	8.80826e-08	2.31688e-08	4.0867e-09	5.60237e-08	-1.69177e-08	-2.74264e-08	-4.15034e-08	3.07904e-08	-2.5456e-08	3.02059e-08	-5.5662e-08	4.74991e-09			-1.42449e-06	6.80015e-07	-4.7401e-08	-4.45854e-07	-7.4719e-07	1.17008e-06	3.82737e-08	-1.10938e-07	3.28609e-07	-4.39547e-07	2.17671e-07
3.32649		-9.01628e-08	-3.3636e-07	1.1195e-08	1.29413e-08	-6.57534e-09	7.02345e-09	-5.51676e-08	-1.80326e-08	-2.4627e-08	1.33037e-07	-3.66729e-08	3.7988e-08	-7.46608e-08	1.31512e-09			-1.49633e-06	4.70108e-07	3.6515e-07	-5.1395e-07	-3.78635e-07	1.45353e-06	7.01444e-08	-4.28323e-09	3.49094e-07	-3.53377e-07	3.4481e-07
3.36756		-4.6413e-10	-3.31773e-07	-2.3272e-08	2.84538e-08	-4.16962e-08	-2.36647e-08	-9.20489e-08	-9.2826e-11	-7.65754e-08	7.27409e-08	-4.88392e-08	3.48805e-08	-8.37198e-08	-1.39587e-08			-1.28102e-06	1.99005e-07	7.05906e-07	-4.52635e-07	-4.24041e-08	1.55713e-06	1.04034e-07	1.12859e-07	3.35655e-07	-2.22796e-07	4.48515e-07
3.40862		-4.91042e-08	-2.82566e-07	-6.00476e-08	1.94047e-08	-5.34125e-08	8.68202e-09	-1.03754e-07	-9.82084e-09	-4.22324e-08	1.29574e-07	-4.43277e-08	3.31579e-08	-7.74856e-08	-1.11698e-08			-1.02072e-06	1.54653e-08	1.04973e-06	-2.72541e-07	2.72158e-07	1.67218e-06	1.23087e-07	2.62766e-07	3.31677e-07	-6.89114e-08	5.94443e-07
3.44969		-8.93444e-08	-2.79307e-07	-2.99031e-08	4.28432e-08	-8.81579e-08	1.05736e-08	-1.18987e-07	-1.78689e-08	-6.87963e-08	1.36793e-07	-5.02155e-08	3.48512e-08	-8.50667e-08	-1.53643e-08			-6.2343e-07	-1.05723e-07	1.37084e-06	-3.55705e-08	4.64191e-07	1.85216e-06	1.67812e-07	4.41468e-07	3.3059e-07	1.10878e-07	7.72059e-07
3.49076		-4.36645e-08	-2.76992e-07	-3.99547e-08	4.88042e-08	-1.0414e-07	8.63598e-08	-1.56492e-07	-8.7329e-09	1.5529e-08	1.59592e-07	-3.19691e-08	3.95768e-08	-7.15459e-08	7.60769e-09			-2.5238e-07	-2.40765e-07	1.47769e-06	2.68497e-07	5.94016e-07	1.8885e-06	2.22075e-07	5.65376e-07	3.12759e-07	2.52617e-07	8.78136e-07
3.53183		-2.91831e-08	-2.81391e-07	-2.96867e-08	5.56607e-08	-7.03919e-08	1.51282e-07	-1.46451e-07	-5.83662e-09	1.34364e-08	2.14262e-07	-1.28299e-08	4.44445e-08	-5.72744e-08	3.16145e-08			2.01832e-07	-3.68556e-07	1.53202e-06	5.63526e-07	8.59922e-07	1.872e-06	8.54829e-08	6.78032e-07	3.03718e-07	3.74314e-07	9.81751e-07
3.5729		-4.64046e-09	-2.05109e-07	-2.82392e-08	6.7608e-08	-4.23299e-08	1.92788e-07	-1.16069e-07	-9.28092e-10	-1.6384e-08	2.10828e-07	5.75243e-09	4.00385e-08	-3.42861e-08	4.57909e-08			6.91052e-07	-4.2077e-07	1.50756e-06	6.95167e-07	1.11378e-06	1.88818e-06	6.01421e-08	7.9073e-07	3.02496e-07	4.88234e-07	1.09323e-06
3.61396		4.01016e-09	-8.73339e-08	1.95804e-09	6.62663e-08	-3.61688e-08	2.23296e-07	-7.15455e-08	8.02032e-10	3.1188e-08	2.73406e-07	4.05878e-08	3.765e-08	2.93786e-09	7.82378e-08			1.05079e-06	-3.49708e-07	1.33881e-06	8.15996e-07	1.35211e-06	1.75671e-06	2.03569e-07	8.81182e-07	2.76242e-07	6.0494e-07	1.15742e-06
3.65503		7.48708e-08	7.92274e-08	-1.8838e-09	6.0388e-08	-7.7865e-08	2.9454e-07	-1.17138e-07	1.49742e-08	3.70652e-08	2.67414e-07	6.31593e-08	4.15382e-08	2.1621e-08	1.04698e-07			1.24079e-06	-2.86054e-07	1.17174e-06	9.39503e-07	1.58418e-06	1.63153e-06	3.86304e-07	9.5257e-07	2.60313e-07	6.92257e-07	1.21288e-06
3.6961		1.24283e-07	1.84869e-07	-1.22013e-08	7.06399e-08	-8.34783e-08	3.54408e-07	-5.72278e-08	2.48566e-08	-4.24335e-09	2.1631e-07	8.18216e-08	4.36003e-08	3.82213e-08	1.25422e-07			1.39297e-06	-2.16918e-07	9.06551e-07	9.52087e-07	1.73247e-06	1.58673e-06	3.67929e-07	9.6026e-07	2.63473e-07	6.96786e-07	1.22373e-06
3.73717		1.44195e-07	1.91302e-07	2.08592e-08	6.51544e-08	-1.00523e-07	4.93472e-07	-1.72252e-08	2.8839e-08	2.45986e-08	2.33804e-07	1.08448e-07	5.31745e-08	5.52731e-08	1.61622e-07			1.5668e-06	-1.12437e-07	6.57268e-07	9.88696e-07	1.71574e-06	1.22301e-06	3.03257e-07	9.06048e-07	2.51758e-07	6.5429e-07	1.15781e-06
3.77823		1.16822e-07	2.79579e-07	1.14616e-07	4.63043e-08	-7.46244e-08	5.42175e-07	-2.12933e-08	2.33644e-08	1.73833e-08	2.55902e-07	1.30023e-07	5.81514e-08	7.18714e-08	1.88174e-07			1.68861e-06	9.30998e-09	4.33884e-07	9.07261e-07	1.69101e-06	8.48923e-07	2.35348e-07	8.30621e-07	2.52083e-07	5.78538e-07	1.0827e-06
3.8193		9.01085e-08	2.47872e-07	1.51332e-07	2.50699e-08	-4.70151e-08	5.52299e-07	-1.70813e-09	1.80217e-08	2.93709e-08	2.77574e-07	1.34292e-07	5.75642e-08	7.67283e-08	1.91857e-07			1.70276e-06	2.86181e-07	1.62285e-07	7.85906e-07	1.6532e-06	4.64251e-07	3.30135e-07	7.69245e-07	2.45953e-07	5.23293e-07	1.0152e-06
3.86037		1.06753e-07	3.28221e-07	7.09962e-08	6.04036e-09	-3.01756e-08	5.77003e-07	9.34101e-09	2.13506e-08	8.34516e-08	2.96416e-07	1.4694e-07	6.12374e-08	8.57023e-08	2.08177e-07			1.57346e-06	5.35025e-07	-1.22197e-07	6.49755e-07	1.4525e-06	1.2721e-08	2.46733e-07	6.21142e-07	2.52097e-07	3.69046e-07	8.73239e-07
3.90144		1.52499e-07	4.89215e-07	6.83616e-08	-5.86152e-09	-1.57381e-08	5.36122e-07	7.03114e-08	3.04998e-08	7.86023e-09	2.45107e-07	1.57838e-07	6.42785e-08	9.35591e-08	2.22116e-07			1.34425e-06	7.29798e-07	-3.39866e-07	4.76076e-07	1.21392e-06	-2.97638e-07	1.48202e-07	4.6782e-07	2.55135e-07	2.12686e-07	7.22955e-07
3.94251		2.29315e-07	5.34488e-07	1.17456e-07	-3.56314e-08	-2.10589e-08	5.37309e-07	5.19057e-08	4.5863e-08	-3.0261e-09	2.09642e-07	1.66626e-07	6.77894e-08	9.88368e-08	2.34416e-07			1.04381e-06	8.10145e-07	-5.54291e-07	2.73436e-07	9.0127e-07	-5.95818e-07	3.97057e-08	2.74037e-07	2.56862e-07	1.71753e-08	5.30898e-07
3.98357		1.82842e-07	5.25085e-07	1.11143e-07	-5.99163e-08	1.25428e-08	4.81006e-07	1.13206e-07	3.65684e-08	1.91315e-08	2.06306e-07	1.62791e-07	6.22435e-08	1.00548e-07	2.25035e-07			6.68739e-07	9.35612e-07	-7.29292e-07	4.94488e-09	5.68766e-07	-8.05079e-07	1.41614e-07	1.12186e-07	2.56259e-07	-1.44072e-07	3.68445e-07
4.02464		2.18402e-07	3.16558e-07	-5.52347e-08	-7.93676e-08	3.61961e-08	3.81715e-07	1.49142e-07	4.36804e-08	4.33736e-08	1.52631e-07	1.2071e-07	4.8062e-08	7.26476e-08	1.68772e-07			2.57249e-07	1.03797e-06	-7.55398e-07	-2.41939e-07	1.21623e-07	-9.69387e-07	2.30394e-07	-4.56411e-08	2.56614e-07	-3.02255e-07	2.10972e-07
4.06571		2.86024e-07	9.90322e-08	-1.49624e-07	-7.21953e-08	3.83836e-08	2.57067e-07	1.58282e-07	5.72048e-08	4.22691e-08	1.5925e-07	8.75693e-08	4.28903e-08	4.4679e-08	1.3046e-07			-1.19603e-07	9.99102e-07	-7.41202e-07	-4.6844e-07	-1.97815e-07	-1.23233e-06	1.67164e-07	-2.27589e-07	2.6746e-07	-4.95049e-07	3.98707e-08
4.10678		2.66401e-07	-1.38441e-07	-2.09068e-07	-5.29976e-08	4.0863e-08	1.53939e-07	2.03396e-07	5.32802e-08	2.99555e-08	8.78606e-08	4.35189e-08	4.66556e-08	-3.13675e-09	9.01745e-08			-3.85518e-07	9.01313e-07	-7.05904e-07	-5.83521e-07	-4.74123e-07	-1.21566e-06	1.08248e-07	-3.36452e-07	2.54564e-07	-5.91016e-07	-8.18878e-08
4.14784		2.96945e-07	-2.58779e-07	-2.72981e-07	-5.03629e-08	8.71026e-08	3.00501e-08	2.20259e-07	5.9389e-08	-6.94282e-09	7.74222e-08	1.82102e-08	5.7296e-08	-3.90858e-08	7.55063e-08			-7.08172e-07	8.78772e-07	-6.65472e-07	-7.56658e-07	-6.93168e-07	-1.07707e-06	5.18267e-08	-4.24277e-07	2.52242e-07	-6.7652e-07	-1.72035e-07
4.18891		2.38852e-07	-2.33981e-07	-2.81623e-07	-1.59518e-08	1.21966e-07	-1.50455e-07	1.95894e-07	4.77704e-08	4.30755e-08	9.33611e-08	5.89082e-09	5.57531e-08	-4.98623e-08	6.16439e-08			-9.36726e-07	6.54865e-07	-6.36956e-07	-8.1137e-07	-7.76938e-07	-9.6615e-07	3.70182e-08	-4.90894e-07	2.30008e-07	-7.20902e-07	-2.60886e-07
4.22998		1.66474e-07	-1.9363e-07	-2.9002e-07	-1.24897e-08	1.17121e-07	-2.1755e-07	1.53728e-07	3.32948e-08	2.89975e-08	2.0719e-08	-1.93355e-08	5.08583e-08	-7.01939e-08	3.15228e-08			-1.15463e-06	5.17579e-07	-6.24482e-07	-8.22913e-07	-7.35302e-07	-8.72306e-07	-2.1089e-08	-5.30449e-07	2.18252e-07	-7.48701e-07	-3.12197e-07
4.27105		1.75577e-07	-1.00385e-07	-2.87231e-07	-2.33942e-08	1.49976e-07	-2.72258e-07	1.97205e-07	3.51154e-08	-1.93389e-08	-9.60773e-08	-2.40811e-08	5.42115e-08	-7.82926e-08	3.01304e-08			-1.29794e-06	4.28918e-07	-6.73517e-07	-8.31801e-07	-6.46964e-07	-7.16541e-07	-1.51088e-07	-5.55562e-07	2.07503e-07	-7.63065e-07	-3.48059e-07
4.31211		1.78355e-07	-1.98608e-07	-1.75793e-07	-2.40969e-08	1.83625e-07	-2.80828e-07	1.84755e-07	3.5671e-08	4.35501e-08	-8.54619e-08	-1.38832e-08	5.35414e-08	-6.74246e-08	3.96583e-08			-1.33218e-06	1.65556e-07	-7.72364e-07	-7.43533e-07	-5.24445e-07	-7.50197e-07	-1.23354e-07	-5.82931e-07	1.84255e-07	-7.67186e-07	-3.98676e-07
4.35318		1.32854e-07	-3.18386e-07	-1.46255e-07	-1.75879e-08	1.6328e-07	-3.85932e-07	1.92117e-07	2.65708e-08	2.51659e-08	-9.18912e-08	-4.20064e-08	6.19471e-08	-1.03954e-07	1.99407e-08			-1.33902e-06	-1.18664e-07	-9.19051e-07	-6.45154e-07	-4.27896e-07	-8.13995e-07	-6.85166e-08	-6.189e-07	1.71621e-07	-7.9052e-07	-4.47279e-07
4.39425		9.0286e-09	-4.34458e-07	-1.5918e-07	-3.12468e-08	1.91979e-07	-5.233e-07	2.50687e-07	1.80572e-09	4.77809e-09	-4.56951e-08	-7.35601e-08	7.72223e-08	-1.50782e-07	3.66218e-09			-1.30602e-06	-3.77281e-07	-1.23475e-06	-4.90859e-07	-3.62606e-07	-8.87157e-07	-8.54622e-08	-6.77734e-07	1.7756e-07	-8.55293e-07	-5.00174e-07
4.43532		2.76125e-09	-5.49719e-07	-1.53285e-07	-3.67064e-08	2.15286e-07	-6.14861e-07	2.43137e-07	5.5225e-10	-2.06923e-08	-4.70993e-08	-9.60626e-08	8.95002e-08	-1.85563e-07	-6.5624e-09			-1.23103e-06	-5.87471e-07	-1.55269e-06	-3.77112e-07	-2.7411e-07	-9.59156e-07	-1.78889e-07	-7.37208e-07	1.97388e-07	-9.34596e-07	-5.3982e-07
4.47639		4.05025e-08	-5.6657e-07	-7.24641e-08	-2.63604e-08	2.05002e-07	-6.32419e-07	1.80048e-07	8.1005e-09	-7.71554e-08	-6.63034e-08	-1.00762e-07	8.89363e-08	-1.89698e-07	-1.18256e-08			-1.34059e-06	-7.98838e-07	-1.73418e-06	-3.62629e-07	-2.06603e-07	-1.07005e-06	-2.28988e-07	-8.20268e-07	2.23844e-07	-1.04411e-06	-5.96425e-07
4.51745		2.87592e-08	-6.24969e-07	-1.19615e-07	-5.49235e-08	1.68435e-07	-5.94782e-07	1.22292e-07	5.75184e-09	-5.95455e-08	1.38447e-08	-1.11475e-07	8.72628e-08	-1.98738e-07	-2.42124e-08			-1.4264e-06	-1.02948e-06	-1.88905e-06	-4.10623e-07	-3.27843e-07	-1.07876e-06	-2.03688e-07	-9.09406e-07	2.368e-07	-1.14621e-06	-6.72606e-07
4.55852		3.42177e-08	-5.86666e-07	-1.28135e-07	-7.62979e-08	1.3072e-07	-5.7301e-07	5.76813e-08	6.84354e-09	-2.88533e-08	-2.06297e-08	-1.18413e-07	8.00994e-08	-1.98512e-07	-3.83136e-08			-1.5166e-06	-1.29417e-06	-2.03729e-06	-4.57064e-07	-5.01004e-07	-1.00708e-06	-2.42404e-07	-1.00794e-06	2.46244e-07	-1.25419e-06	-7.617e-07
4.59959		-9.70884e-08	-5.22886e-07	-8.96772e-08	-8.77283e-08	6.43228e-08	-4.95646e-07	-4.33867e-08	-1.94177e-08	-6.25185e-08	-2.37358e-08	-1.37776e-07	6.37081e-08	-2.01484e-07	-7.40681e-08			-1.76584e-06	-1.49377e-06	-2.1285e-06	-5.07558e-07	-6.70486e-07	-8.96184e-07	-3.89352e-07	-1.12167e-06	2.55182e-07	-1.37685e-06	-8.66488e-07
4.64066		-1.72891e-07	-5.70575e-07	-8.20787e-08	-8.02449e-08	2.25524e-08	-3.89049e-07	-1.48104e-07	-3.45782e-08	-1.14507e-07	3.04554e-08	-1.53902e-07	5.97032e-08	-2.13605e-07	-9.41988e-08			-2.00184e-06	-1.60238e-06	-2.24996e-06	-5.71929e-07	-8.9084e-07	-8.15287e-07	-4.23381e-07	-1.22223e-06	2.73644e-07	-1.49588e-06	-9.48587e-07
4.68172		-1.97868e-07	-6.31408e-07	-4.99652e-08	-6.42699e-08	2.96179e-08	-3.90951e-07	-1.65469e-07	-3.95736e-08	-1.00962e-07	6.33624e-09	-1.60451e-07	6.49708e-08	-2.25422e-07	-9.54805e-08			-2.34359e-06	-1.56219e-06	-2.17112e-06	-7.09864e-07	-1.18441e-06	-6.28577e-07	-3.51993e-07	-1.27882e-06	2.93772e-07	-1.57259e-06	-9.85049e-07
4.72279		-1.55187e-07	-5.98289e-07	-5.59316e-08	-7.127e-08	1.85186e-08	-3.82313e-07	-2.13853e-07	-3.10374e-08	-1.03019e-07	-4.78394e-08	-1.64022e-07	6.03059e-08	-2.24328e-07	-1.03716e-07			-2.60883e-06	-1.43858e-06	-1.95138e-06	-8.80422e-07	-1.49122e-06	-5.55785e-07	-2.85555e-07	-1.31597e-06	3.06684e-07	-1.62265e-06	-1.00928e-06
4.76386		-8.74208e-08	-6.53333e-07	-1.57754e-09	-6.43098e-08	3.20693e-08	-3.66632e-07	-2.1658e-07	-1.74842e-08	-1.14572e-07	-1.82997e-08	-1.50814e-07	6.72721e-08	-2.18086e-07	-8.35419e-08			-2.8203e-06	-1.24001e-06	-1.55859e-06	-1.08236e-06	-1.70832e-06	-4.72928e-07	-3.2545e-07	-1.31542e-06	3.1728e-07	-1.6327e-06	-9.98142e-07
4.80493		-7.55928e-08	-6.68725e-07	-8.62843e-08	-8.80696e-08	1.42598e-08	-2.97337e-07	-1.88868e-07	-1.51186e-08	-1.29916e-07	-1.16024e-07	-1.65168e-07	6.2375e-08	-2.27543e-07	-1.02793e-07			-3.06802e-06	-1.04626e-06	-1.24259e-06	-1.18032e-06	-1.91734e-06	-4.69494e-07	-4.45586e-07	-1.33852e-06	3.44977e-07	-1.68349e-06	-9.93539e-07
4.846		-1.36561e-07	-5.93696e-07	-5.06957e-08	-8.23925e-08	6.33936e-10	-2.12337e-07	-1.88597e-07	-2.73122e-08	-1.44985e-07	-1.05005e-07	-1.54095e-07	5.33832e-08	-2.07478e-07	-1.00711e-07			-3.24642e-06	-8.69773e-07	-9.49035e-07	-1.2129e-06	-2.02458e-06	-3.34342e-07	-4.55549e-07	-1.29894e-06	3.86529e-07	-1.68547e-06	-9.12413e-07
4.88706		-1.286e-07	-5.29609e-07	-5.75361e-09	-4.64206e-08	1.44342e-08	-1.0769e-07	-1.64613e-07	-2.572e-08	-8.99194e-08	-1.55266e-07	-1.23916e-07	4.91503e-08	-1.73066e-07	-7.47654e-08			-3.39699e-06	-6.88487e-07	-7.02733e-07	-1.25092e-06	-1.9951e-06	-2.39849e-07	-3.57641e-07	-1.2331e-06	4.25224e-07	-1.65833e-06	-8.07879e-07
4.92813		-1.71215e-07	-4.35545e-07	-2.86549e-08	-4.95895e-08	-3.08369e-08	-6.69359e-08	-2.28231e-07	-3.4243e-08	-1.15255e-07	-2.10898e-07	-1.3714e-07	4.09165e-08	-1.78057e-07	-9.62239e-08			-3.28017e-06	-4.73444e-07	-4.60953e-07	-1.12811e-06	-1.87534e-06	1.49042e-08	-3.847e-07	-1.08397e-06	4.33944e-07	-1.51792e-06	-6.50029e-07
4.9692		-1.36804e-07	-4.37317e-07	-1.22898e-07	-6.82066e-08	-5.48663e-08	1.77849e-08	-1.65047e-07	-2.73608e-08	-1.28531e-07	-1.87147e-07	-1.31039e-07	3.95621e-08	-1.70601e-07	-9.14772e-08			-3.08348e-06	-3.6825e-07	-3.86715e-07	-1.09794e-06	-1.75785e-06	2.3037e-07	-4.09084e-07	-9.8185e-07	4.24285e-07	-1.40613e-06	-5.57565e-07
5.01027		-1.12276e-07	-4.00356e-07	-1.86958e-07	-5.86316e-08	-5.5166e-08	7.47773e-08	-1.32076e-07	-2.24552e-08	-1.40469e-07	-2.36863e-07	-1.27047e-07	4.11353e-08	-1.68183e-07	-8.5912e-08			-2.80787e-06	-2.84811e-07	-3.87329e-07	-1.07554e-06	-1.52494e-06	4.95586e-07	-4.4288e-07	-8.61112e-07	4.03811e-07	-1.26492e-06	-4.57301e-07
5.05133		-1.50894e-07	-4.13685e-07	-1.61244e-07	-6.12964e-08	-1.10735e-07	9.14727e-08	-1.68787e-07	-3.01788e-08	-8.21559e-08	-2.47116e-07	-1.33462e-07	4.26074e-08	-1.76069e-07	-9.08545e-08			-2.48973e-06	-2.74397e-07	-4.16722e-07	-8.98153e-07	-1.2311e-06	5.33187e-07	-3.56954e-07	-7.3341e-07	3.59115e-07	-1.09252e-06	-3.74295e-07
5.0924		-1.99008e-07	-3.51706e-07	-1.62122e-07	-7.44405e-08	-1.59437e-07	1.00726e-07	-2.00324e-07	-3.98016e-08	-1.10136e-07	-2.26969e-07	-1.42322e-07	3.85135e-08	-1.80835e-07	-1.03808e-07			-2.21082e-06	-3.08434e-07	-4.37694e-07	-7.0777e-07	-9.41493e-07	6.25936e-07	-2.74802e-07	-6.07868e-07	3.25231e-07	-9.33099e-07	-2.82637e-07
5.13347		-1.72177e-07	-2.50667e-07	-1.31431e-07	-6.88599e-08	-1.99299e-07	1.35277e-07	-2.71922e-07	-3.44354e-08	-1.09132e-07	-2.88357e-07	-1.391e-07	4.07175e-08	-1.79818e-07	-9.83828e-08			-1.77924e-06	-4.17517e-07	-4.67101e-07	-5.54509e-07	-5.93002e-07	7.23885e-07	-3.58659e-07	-4.92306e-07	2.74877e-07	-7.67184e-07	-2.17429e-07
5.17454		-9.07695e-08	-1.67645e-07	-6.82736e-08	-9.42549e-08	-2.18374e-07	1.82472e-07	-3.10608e-07	-1.81539e-08	-1.21318e-07	-2.20821e-07	-1.12775e-07	4.26847e-08	-1.55459e-07	-7.00899e-08			-1.29638e-06	-5.1154e-07	-4.42733e-07	-3.2177e-07	-3.2049e-07	6.41209e-07	-4.22837e-07	-3.82077e-07	2.13396e-07	-5.95474e-07	-1.68681e-07
5.21561		3.09934e-08	-3.1786e-08	-4.14122e-08	-6.42657e-08	-1.96266e-07	1.87852e-07	-2.11763e-07	6.19868e-09	-1.19154e-07	-2.10817e-07	-6.5042e-08	3.98391e-08	-1.04881e-07	-2.52029e-08			-9.35306e-07	-5.35065e-07	-3.52786e-07	-1.55585e-07	-1.1579e-07	6.22139e-07	-2.68655e-07	-2.48721e-07	1.79242e-07	-4.27963e-07	-6.94793e-08
5.25667		1.29298e-08	5.35702e-08	-9.02419e-09	-6.77333e-08	-2.03085e-07	1.81152e-07	-1.68556e-07	2.58596e-09	-8.1453e-08	-2.41836e-07	-5.2145e-08	4.05671e-08	-9.2712e-08	-1.15779e-08			-5.77796e-07	-5.90924e-07	-2.65816e-07	-1.66131e-08	1.06541e-08	5.60702e-07	-1.5267e-07	-1.47495e-07	1.49563e-07	-2.97057e-07	2.06807e-09
5.29774		6.08537e-08	2.17896e-07	-2.361e-08	-9.17402e-08	-1.72023e-07	1.57537e-07	-1.60954e-07	1.21707e-08	-1.01728e-07	-2.09227e-07	-3.10825e-08	4.53484e-08	-7.64309e-08	1.42659e-08			-1.56936e-07	-6.36974e-07	-8.80942e-08	2.73931e-07	1.12035e-07	5.34884e-07	-1.80751e-07	-2.02722e-08	1.41557e-07	-1.61829e-07	1.21285e-07
5.33881		6.27684e-08	2.64985e-07	-2.66903e-08	-1.2348e-07	-1.65276e-07	8.79234e-08	-1.20076e-07	1.25537e-08	-1.56483e-07	-2.72626e-07	-4.36401e-08	4.93858e-08	-9.30259e-08	5.74575e-09			2.17811e-07	-6.99953e-07	4.81027e-08	4.52124e-07	2.04993e-07	4.49052e-07	-3.60207e-07	4.45604e-08	1.62101e-07	-1.17541e-07	2.06662e-07
5.37988		5.92803e-08	2.37365e-07	-1.05319e-07	-1.16825e-07	-1.47928e-07	2.03337e-08	-6.02471e-08	1.18561e-08	-1.56129e-07	-2.26828e-07	-4.84441e-08	4.256e-08	-9.10041e-08	-5.88411e-09			6.31489e-07	-6.7875e-07	1.99669e-07	5.72784e-07	3.3994e-07	4.38156e-07	-2.36401e-07	1.80984e-07	1.80051e-07	9.33047e-10	3.61035e-07
5.42094		1.28492e-07	1.39163e-07	-1.7508e-07	-1.28999e-07	-1.4338e-07	-2.02953e-08	-2.03947e-08	2.56984e-08	-7.48527e-08	-1.93248e-07	-4.62896e-08	3.75258e-08	-8.38154e-08	-8.76382e-09			9.11911e-07	-7.36242e-07	2.96935e-07	6.38873e-07	4.11629e-07	4.08121e-07	-2.16766e-07	2.44923e-07	2.08911e-07	3.60119e-08	4.53834e-07
5.46201		1.52729e-07	5.29933e-08	-1.5591e-07	-1.04845e-07	-1.39714e-07	-1.15725e-07	-3.38549e-09	3.05458e-08	-1.04327e-07	-1.57214e-07	-5.44852e-08	3.35337e-08	-8.80189e-08	-2.09516e-08			1.30355e-06	-6.85005e-07	3.75859e-07	6.93538e-07	4.70348e-07	2.9132e-07	-2.99009e-07	3.07229e-07	2.45217e-07	6.20119e-08	5.52446e-07
5.50308		1.31677e-07	-3.76471e-08	-1.24036e-08	-9.30657e-08	-1.03645e-07	-1.99952e-07	4.82339e-08	2.63354e-08	-1.11788e-07	-1.12958e-07	-4.65213e-08	3.07188e-08	-7.72401e-08	-1.58025e-08			1.62927e-06	-5.85842e-07	6.23528e-07	6.91329e-07	4.86999e-07	1.54648e-07	-2.98124e-07	3.85973e-07	2.74798e-07	1.11174e-07	6.60771e-07
5.54415		3.68109e-08	-3.62503e-08	8.06676e-08	-7.54995e-08	-5.8702e-08	-1.65385e-07	5.2152e-08	7.36218e-09	-1.23002e-07	-5.26279e-08	-3.34474e-08	2.47567e-08	-5.82041e-08	-8.69067e-09			1.79594e-06	-5.38131e-07	7.9514e-07	7.16192e-07	5.46557e-07	5.38703e-08	-1.77665e-07	4.55986e-07	2.90234e-07	1.65753e-07	7.4622e-07
5.58522		1.70043e-08	-4.7155e-08	9.3055e-09	-6.06318e-08	-4.48299e-08	-1.68962e-07	5.41289e-08	3.40086e-09	-1.04964e-07	-6.07589e-08	-4.03462e-08	2.06036e-08	-6.09498e-08	-1.97426e-08			1.95367e-06	-5.25434e-07	8.53943e-07	7.50613e-07	6.26884e-07	1.24564e-07	-1.1883e-07	5.2363e-07	3.04289e-07	2.19341e-07	8.27919e-07
5.62628		3.99201e-08	-1.0638e-07	4.22606e-08	-5.01845e-08	-6.85679e-08	-1.6295e-07	3.58978e-08	7.98402e-09	-9.39998e-08	-9.44738e-09	-3.65467e-08	2.24574e-08	-5.90041e-08	-1.40893e-08			2.06182e-06	-4.71461e-07	9.30778e-07	7.90835e-07	7.34505e-07	2.86608e-07	-1.24873e-07	6.01173e-07	3.11391e-07	2.89782e-07	9.12565e-07
5.66735		7.02484e-08	-5.50058e-08	-3.08623e-08	-3.13618e-08	-9.88106e-08	-8.67601e-08	-2.73553e-08	1.40497e-08	-1.40213e-07	-3.62683e-08	-4.22339e-08	1.86402e-08	-6.08741e-08	-2.35937e-08			1.9411e-06	-4.246e-07	9.92427e-07	6.91375e-07	7.69287e-07	2.87335e-07	-1.8885e-07	5.81153e-07	2.99083e-07	2.82071e-07	8.80236e-07
5.70842		2.2469e-08	-6.55751e-08	-2.83172e-08	-6.06387e-08	-8.01224e-08	-6.30032e-08	2.13573e-08	4.4938e-09	-1.30045e-07	-3.01219e-08	-4.09503e-08	1.53474e-08	-5.62978e-08	-2.56029e-08			1.79746e-06	-3.47133e-07	1.02035e-06	6.78073e-07	7.7446e-07	2.98171e-07	-1.78992e-07	5.77484e-07	2.77685e-07	2.99799e-07	8.55169e-07
5.74949		-1.81516e-08	-7.05787e-08	6.75298e-08	-4.5143e-08	-1.49249e-08	1.06093e-08	1.05149e-07	-3.63032e-09	-1.44151e-07	-4.43376e-08	-1.57629e-08	2.20036e-08	-3.77665e-08	6.24074e-09			1.7154e-06	-2.15644e-07	9.84291e-07	6.56129e-07	7.22573e-07	3.47551e-07	-4.35459e-08	5.95251e-07	2.46546e-07	3.48704e-07	8.41797e-07
5.79055		-5.30833e-08	4.55556e-08	5.10185e-08	-3.05552e-08	2.06075e-08	7.11431e-08	1.23073e-07	-1.06167e-08	-1.62447e-07	-9.7962e-08	-4.32665e-09	2.68688e-08	-3.11954e-08	2.25421e-08			1.7356e-06	2.40247e-08	1.0539e-06	5.98739e-07	6.45634e-07	3.04275e-07	-6.87879e-08	6.13341e-07	2.37192e-07	3.76148e-07	8.50533e-07
5.83162		-1.14946e-07	8.89726e-08	6.68186e-08	-2.85852e-08	2.3314e-08	9.4855e-08	1.25193e-07	-2.29892e-08	-1.47682e-07	-7.29565e-08	1.19943e-09	2.96782e-08	-2.84788e-08	3.08776e-08			1.68188e-06	1.95537e-07	1.0106e-06	4.91565e-07	6.2343e-07	3.14094e-07	-1.20735e-07	5.99482e-07	2.24465e-07	3.75016e-07	8.23947e-07
5.87269		-1.21973e-07	7.13279e-08	6.70842e-08	-4.30849e-08	1.24491e-08	3.91664e-08	8.33422e-08	-2.43946e-08	-1.46718e-07	-7.73534e-08	-1.40154e-08	2.60549e-08	-4.00703e-08	1.20395e-08			1.68423e-06	3.32659e-07	9.98753e-07	4.6538e-07	6.56688e-07	3.53094e-07	-1.16637e-07	6.24881e-07	2.18085e-07	4.06796e-07	8.42966e-07
5.91376		-1.26066e-07	9.96962e-08	5.83692e-08	-4.11864e-08	-1.42802e-08	2.50326e-09	2.58766e-08	-2.52132e-08	-1.72694e-07	-7.6233e-08	-2.69228e-08	2.59994e-08	-5.29221e-08	-9.23376e-10			1.63097e-06	3.61483e-07	9.87726e-07	4.41641e-07	6.11972e-07	4.34722e-07	-8.94027e-08	6.25587e-07	2.06637e-07	4.1895e-07	8.32224e-07
5.95483		-1.47106e-07	1.49132e-07	6.45848e-08	-1.67481e-08	1.99027e-08	4.9912e-08	6.13907e-08	-2.94212e-08	-1.26073e-07	-1.29911e-07	-1.04337e-08	3.1187e-08	-4.16207e-08	2.07533e-08			1.54684e-06	4.29598e-07	1.01037e-06	4.31804e-07	5.38675e-07	5.52009e-07	-3.24204e-08	6.39554e-07	1.90069e-07	4.49484e-07	8.29623e-07
5.99589		-1.33922e-07	2.40971e-07	-3.5203e-08	-1.88888e-08	5.55713e-08	2.17067e-08	4.98054e-08	-2.67844e-08	-1.26987e-07	-1.93341e-07	-1.67072e-08	3.874e-08	-5.54471e-08	2.20328e-08			1.53893e-06	6.13397e-07	9.71484e-07	3.9063e-07	4.91914e-07	5.58201e-07	-1.33392e-07	6.33023e-07	1.95623e-07	4.37401e-07	8.28646e-07
6.03696		-1.76646e-07	2.00742e-07	1.4417e-08	-4.21938e-08	1.06473e-07	5.30474e-08	5.4391e-08	-3.53292e-08	-1.01912e-07	-1.90527e-07	-1.17538e-08	3.90372e-08	-5.0791e-08	2.72835e-08			1.41318e-06	6.99112e-07	1.00498e-06	3.38704e-07	4.57636e-07	5.11574e-07	-2.6289e-07	5.94614e-07	1.99752e-07	3.94862e-07	7.94365e-07
6.07803		-1.57519e-07	1.77073e-07	4.09531e-09	-4.41009e-08	7.01796e-08	4.58089e-08	1.32682e-08	-3.15038e-08	-1.09875e-07	-1.78974e-07	-2.11548e-08	3.43107e-08	-5.54654e-08	1.31559e-08			1.35565e-06	6.87976e-07	1.01557e-06	3.10709e-07	4.68603e-07	3.91456e-07	-2.36003e-07	5.70566e-07	1.94491e-07	3.76075e-07	7.65057e-07
6.1191		-1.61767e-07	2.78254e-07	-4.84687e-08	-2.68581e-08	1.87395e-08	2.41977e-08	-3.82048e-08	-3.23534e-08	-1.09696e-07	-2.239e-07	-3.20057e-08	4.24301e-08	-7.44358e-08	1.04244e-08			1.31357e-06	7.1355e-07	9.50929e-07	2.99246e-07	4.39612e-07	3.12805e-07	-2.27785e-07	5.43132e-07	1.8939e-07	3.53743e-07	7.32522e-07
6.16016		-2.19019e-07	3.7787e-07	-1.37909e-08	-3.12862e-08	4.1373e-08	-1.33214e-08	-1.39401e-08	-4.38038e-08	-1.44993e-07	-1.78365e-07	-2.39276e-08	5.19656e-08	-7.58932e-08	2.8038e-08			1.22706e-06	7.92475e-07	9.8522e-07	3.10939e-07	4.22475e-07	3.45061e-07	-1.20697e-07	5.66076e-07	1.73895e-07	3.92181e-07	7.39971e-07
6.20123		-2.20474e-07	4.16702e-07	-8.20468e-09	-2.71534e-08	5.84921e-08	-1.9878e-09	2.30074e-08	-4.40948e-08	-1.06796e-07	-1.73194e-07	-8.37032e-09	5.47371e-08	-6.31075e-08	4.63668e-08			1.14549e-06	7.81152e-07	9.73306e-07	2.44839e-07	4.01797e-07	3.05313e-07	-1.50278e-07	5.28803e-07	1.72477e-07	3.56326e-07	7.0128e-07
6.2423		-2.25209e-07	3.77694e-07	-2.34038e-08	-4.4425e-08	4.20449e-08	8.31455e-09	3.33501e-08	-4.50418e-08	-8.86724e-08	-1.40152e-07	-1.055e-08	5.02509e-08	-6.08009e-08	3.97008e-08			9.58909e-07	7.45471e-07	9.94171e-07	2.43868e-07	3.74911e-07	2.74124e-07	-1.51867e-07	4.9137e-07	1.59742e-07	3.31627e-07	6.51112e-07
6.28337		-1.4497e-07	2.91624e-07	-6.24506e-08	-3.27126e-08	7.04437e-08	-9.48818e-08	5.06138e-09	-2.8994e-08	-1.07601e-07	-9.38231e-08	-1.98304e-08	3.97647e-08	-5.95951e-08	1.99343e-08			8.60501e-07	6.71614e-07	1.01171e-06	2.04595e-07	4.26068e-07	2.4844e-07	-1.04824e-07	4.74015e-07	1.49472e-07	3.24543e-07	6.23487e-07
6.32444		-4.72374e-08	3.31337e-07	-2.39255e-08	-5.48182e-08	-1.93915e-09	-8.58047e-08	-9.3898e-08	-9.44748e-09	-7.54858e-08	-1.32962e-07	-1.94181e-08	4.10246e-08	-6.04427e-08	2.16065e-08			7.57724e-07	6.25243e-07	1.02041e-06	1.5904e-07	4.27485e-07	2.88796e-07	-1.1951e-07	4.51313e-07	1.45263e-07	3.0605e-07	5.96575e-07
6.3655		-3.84734e-08	2.901e-07	-6.84955e-08	-4.44321e-08	-2.96282e-08	-6.25512e-08	-9.33047e-08	-7.69468e-09	-7.40227e-08	-1.18394e-07	-2.46896e-08	3.64021e-08	-6.10918e-08	1.17125e-08			6.23938e-07	5.43667e-07	9.73688e-07	1.18878e-07	3.93133e-07	2.93076e-07	-2.28896e-07	3.88212e-07	1.45156e-07	2.43056e-07	5.33368e-07
6.40657		-6.32732e-08	2.32345e-07	-6.81592e-09	-2.97469e-08	-8.8761e-09	-5.6811e-08	-5.03619e-08	-1.26546e-08	-6.78209e-08	-8.01159e-08	-1.44131e-08	2.86478e-08	-4.30609e-08	1.42346e-08			5.10951e-07	5.30998e-07	9.83734e-07	1.11546e-07	3.88406e-07	2.1422e-07	-3.17173e-07	3.46097e-07	1.52914e-07	1.93184e-07	4.99011e-07
6.44764		2.13634e-08	1.91422e-07	-5.25754e-08	-2.43299e-08	3.80011e-08	-7.52197e-08	1.05192e-08	4.27268e-09	-6.45119e-08	-1.39334e-07	-9.03925e-09	2.79771e-08	-3.70163e-08	1.89378e-08			4.27042e-07	4.93985e-07	9.76226e-07	5.003e-08	3.5415e-07	2.73057e-07	-2.78164e-07	3.28047e-07	1.46869e-07	1.81178e-07	4.74916e-07
6.48871		-6.45827e-08	1.13273e-07	-8.85746e-08	3.41458e-09	7.8775e-08	-8.50672e-08	4.00544e-08	-1.29165e-08	-4.85334e-08	-6.84027e-08	-1.3256e-08	2.24473e-08	-3.57033e-08	9.19124e-09			3.40385e-07	3.75759e-07	9.4111e-07	8.5707e-08	3.50944e-07	2.17556e-07	-1.34032e-07	3.11061e-07	1.25474e-07	1.85588e-07	4.36535e-07
6.52977		-1.07124e-07	9.73798e-08	-1.25917e-07	7.66356e-09	6.58784e-08	-5.96217e-08	4.90794e-08	-2.14248e-08	-2.23531e-08	-3.64046e-08	-1.52844e-08	2.28822e-08	-3.81666e-08	7.59779e-09			3.0849e-07	2.95667e-07	8.71572e-07	9.24936e-08	3.8807e-07	1.62502e-07	-1.39945e-07	2.82693e-07	1.18318e-07	1.64375e-07	4.0101e-07
6.57084		-9.11293e-08	8.57752e-08	-1.85291e-07	3.56444e-09	6.55935e-08	-1.36982e-08	5.45992e-08	-1.82259e-08	-9.56595e-09	-1.42742e-07	-2.5112e-08	2.82787e-08	-5.33907e-08	3.16667e-09			3.50615e-07	2.63247e-07	8.39122e-07	8.024e-08	3.61131e-07	1.03398e-07	-2.0304e-07	2.56388e-07	1.21986e-07	1.34402e-07	3.78374e-07
6.61191		-1.36688e-07	2.02868e-07	-1.27993e-07	1.27567e-08	1.57135e-08	1.24215e-08	-3.27657e-08	-2.73376e-08	-4.55831e-08	-2.74167e-08	-1.54024e-08	2.96392e-08	-4.50416e-08	1.42367e-08			2.50674e-07	2.85166e-07	7.48944e-07	1.57509e-07	3.89313e-07	1.34473e-07	-1.38192e-07	2.61127e-07	1.02506e-07	1.5862e-07	3.63633e-07
6.65298		-1.01915e-07	1.23728e-07	-1.24092e-07	1.4989e-08	2.74726e-09	5.60053e-08	-5.99424e-08	-2.0383e-08	-9.94446e-09	-1.44202e-08	-1.33227e-08	2.2853e-08	-3.61757e-08	9.53025e-09			2.22648e-07	2.69204e-07	7.04835e-07	2.71563e-07	4.04796e-07	1.55683e-07	-6.18698e-08	2.8098e-07	8.88898e-08	1.9209e-07	3.6987e-07
6.69405		-1.23612e-08	9.20886e-09	-1.94544e-08	6.56071e-09	-1.6657e-08	6.88459e-08	-6.35689e-08	-2.47224e-09	3.81487e-09	-5.18483e-08	-7.79317e-09	1.14595e-08	-1.92527e-08	3.66638e-09			2.81414e-07	2.2584e-07	6.43992e-07	2.68513e-07	4.06615e-07	1.01997e-07	-1.51012e-07	2.53908e-07	9.31307e-08	1.60778e-07	3.47039e-07
6.73511		2.2171e-08	1.15331e-07	-1.2625e-09	2.95124e-08	-4.41957e-08	1.36515e-07	-8.99524e-08	4.4342e-09	-1.48349e-08	1.3048e-08	1.70766e-08	2.13021e-08	-4.22553e-09	3.83787e-08			4.06606e-07	1.89368e-07	5.75128e-07	2.45282e-07	3.8408e-07	9.44535e-08	-2.45559e-07	2.35623e-07	1.00028e-07	1.35595e-07	3.35651e-07
6.77618		-2.82405e-08	1.00424e-07	-1.73754e-08	2.39837e-08	-4.25005e-08	2.33028e-07	-5.98404e-08	-5.6481e-09	-3.26518e-08	-1.63178e-08	1.54861e-08	2.79712e-08	-1.24851e-08	4.34573e-08			5.12437e-07	1.41985e-07	5.31164e-07	3.1634e-07	4.55802e-07	6.93662e-08	-1.12132e-07	2.73566e-07	9.33796e-08	1.80186e-07	3.66946e-07
6.81725		-3.31964e-08	4.3637e-08	-7.52011e-08	2.53829e-08	-2.95424e-08	2.62157e-07	-1.53162e-08	-6.63928e-09	1.56699e-08	-2.22443e-08	1.64707e-08	2.92899e-08	-1.28192e-08	4.57606e-08			6.0149e-07	1.15168e-07	4.41246e-07	3.38275e-07	4.79471e-07	8.4808e-09	-2.42162e-08	2.79988e-07	9.33479e-08	1.8664e-07	3.73336e-07
6.85832		-3.04417e-08	1.77413e-08	-1.10794e-07	1.85801e-08	-4.56387e-08	2.87627e-07	-5.73088e-08	-6.08834e-09	-2.32432e-08	-2.25103e-08	2.79234e-09	3.38238e-08	-3.10315e-08	3.66161e-08			6.45668e-07	1.7368e-07	3.96814e-07	3.06096e-07	4.81625e-07	3.20009e-08	-5.84244e-08	2.82494e-07	9.46154e-08	1.87879e-07	3.7711e-07
6.89938		-1.24661e-07	3.4187e-08	-1.20792e-07	5.94531e-09	-6.41177e-08	2.52852e-07	-9.63215e-08	-2.49322e-08	-4.44261e-09	-7.94539e-08	-2.21737e-08	3.50707e-08	-5.72443e-08	1.2897e-08			6.51981e-07	1.80959e-07	3.07247e-07	2.84669e-07	4.75056e-07	-2.02983e-08	-1.30574e-07	2.49863e-07	1.02281e-07	1.47581e-07	3.52144e-07
6.94045		-1.59231e-07	-4.84473e-08	-4.09818e-08	9.77422e-09	-4.58363e-08	1.60838e-07	-6.2759e-08	-3.18462e-08	4.30296e-08	2.27814e-08	-1.52678e-08	2.63394e-08	-4.16073e-08	1.10716e-08			6.52451e-07	1.78021e-07	2.4223e-07	2.79433e-07	4.5462e-07	-3.31595e-08	-4.38415e-08	2.47108e-07	9.46683e-08	1.52439e-07	3.41776e-07
6.98152		-2.1013e-07	5.76666e-09	-3.04578e-08	-6.10782e-09	-2.82072e-08	1.94624e-07	-2.51e-08	-4.2026e-08	5.09235e-09	2.25739e-08	-1.13972e-08	3.08148e-08	-4.2212e-08	1.94176e-08			7.71598e-07	1.52391e-07	2.18484e-07	3.1478e-07	4.14659e-07	-9.26554e-08	3.32159e-08	2.58925e-07	1.06653e-07	1.52272e-07	3.65578e-07
7.02259		-1.86523e-07	1.77277e-07	-2.57714e-08	3.42367e-09	-3.73136e-08	1.82317e-07	2.45775e-09	-3.73046e-08	4.30789e-08	-5.74497e-09	1.15897e-08	3.39066e-08	-2.23169e-08	4.54962e-08			8.00731e-07	2.26218e-07	1.8305e-07	3.55258e-07	3.90159e-07	-1.68746e-07	1.82468e-08	2.57845e-07	1.16262e-07	1.41584e-07	3.74107e-07
7.06366		-2.05332e-07	2.5577e-07	-5.35878e-08	6.99079e-09	1.53039e-08	1.90834e-07	7.18485e-08	-4.10664e-08	4.26083e-08	7.33408e-08	3.5671e-08	4.06162e-08	-4.94517e-09	7.62872e-08			6.98097e-07	2.67274e-07	1.94023e-07	3.2918e-07	3.54041e-07	-7.63643e-08	-8.66335e-08	2.39945e-07	1.02405e-07	1.3754e-07	3.4235e-07
7.10472		-7.26569e-08	2.28103e-07	-4.5184e-08	1.68485e-08	5.05142e-09	1.73578e-07	9.73783e-08	-1.45314e-08	2.5871e-08	-1.9374e-08	3.95084e-08	3.07173e-08	8.79113e-09	7.02257e-08			5.83255e-07	2.49456e-07	1.9614e-07	3.81389e-07	3.16427e-07	-6.5387e-09	1.44459e-08	2.47796e-07	7.82091e-08	1.69587e-07	3.26005e-07
7.14579		3.13758e-08	2.56513e-07	-9.0635e-08	1.80197e-08	-8.67675e-09	1.38756e-07	5.86274e-08	6.27516e-09	5.88581e-08	-1.05918e-08	4.58522e-08	2.99407e-08	1.59115e-08	7.57929e-08			5.48145e-07	2.70809e-07	9.74754e-08	3.51387e-07	3.57561e-07	-6.92126e-08	7.10231e-08	2.32455e-07	7.96137e-08	1.52842e-07	3.12069e-07
7.18686		-2.96381e-08	2.71021e-07	-7.24877e-08	1.05925e-09	-4.0747e-08	7.99757e-08	2.39682e-08	-5.92762e-09	8.94855e-08	-4.25185e-09	3.12457e-08	3.10045e-08	2.41222e-10	6.22503e-08			5.19937e-07	3.18057e-07	2.39741e-08	2.61544e-07	2.66011e-07	-1.54342e-07	1.43577e-07	1.96965e-07	8.2246e-08	1.14719e-07	2.79211e-07
7.22793		-1.42219e-08	1.74343e-07	-1.42855e-08	1.06232e-08	-3.46958e-08	6.97427e-08	1.97542e-08	-2.84438e-09	6.09932e-08	-2.91189e-08	2.4029e-08	2.00486e-08	3.98043e-09	4.40775e-08			4.52207e-07	2.75017e-07	-7.58236e-08	1.51755e-07	1.66116e-07	-8.93756e-08	7.83457e-08	1.36892e-07	7.22841e-08	6.46075e-08	2.09176e-07
7.26899		-2.376e-08	1.28299e-07	3.20815e-08	1.0487e-08	-5.21382e-08	1.1419e-07	2.64716e-08	-4.752e-09	6.85739e-08	4.29836e-08	3.42436e-08	1.80952e-08	1.61485e-08	5.23388e-08			3.49307e-07	2.11087e-07	-1.57524e-07	1.94789e-07	1.47478e-07	-1.30891e-07	-5.05012e-08	8.0535e-08	7.32512e-08	7.28376e-09	1.53786e-07
7.31006		1.20995e-08	2.24837e-07	5.87097e-08	2.65893e-08	-3.27116e-08	1.29638e-07	3.66152e-08	2.4199e-09	7.62666e-08	4.47732e-08	5.79237e-08	2.31767e-08	3.4747e-08	8.11003e-08			2.3223e-07	1.83309e-07	-2.09845e-07	1.58258e-07	1.66019e-07	-1.44868e-07	6.83508e-08	6.47791e-08	6.5549e-08	-7.69854e-10	1.30328e-07
7.35113		-2.66853e-08	2.01284e-07	1.35569e-07	3.5912e-08	2.0218e-08	1.93522e-07	2.44495e-08	-5.33706e-09	8.41327e-08	-2.90648e-10	6.62774e-08	2.63593e-08	3.99181e-08	9.26367e-08			9.15907e-08	1.52469e-07	-2.67495e-07	9.59772e-08	1.67109e-07	-7.08166e-08	5.84003e-08	3.24621e-08	5.80179e-08	-2.55558e-08	9.048e-08
7.3922		-8.14887e-08	2.32868e-07	1.33786e-07	3.43512e-08	4.09341e-08	1.67222e-07	1.5286e-08	-1.62977e-08	1.28806e-07	5.95895e-08	7.15056e-08	2.96453e-08	4.18603e-08	1.01151e-07			-1.35293e-08	1.75087e-07	-2.54528e-07	1.20706e-07	1.29013e-07	-9.08468e-08	3.42746e-09	9.90419e-09	5.65718e-08	-4.66676e-08	6.6476e-08
7.43326		-5.267e-08	1.7657e-07	7.31194e-08	4.93958e-08	5.05798e-08	1.1069e-07	2.19652e-08	-1.0534e-08	1.06259e-07	-2.50935e-08	5.00282e-08	2.21194e-08	2.79088e-08	7.21475e-08			-1.61457e-08	2.14796e-07	-2.7279e-07	4.09797e-08	9.16625e-08	-7.08427e-08	-2.79708e-08	-5.75871e-09	5.7001e-08	-6.27597e-08	5.12423e-08
7.47433		5.35777e-09	8.92254e-08	1.04537e-07	3.16737e-08	3.5454e-08	1.18788e-07	2.53628e-08	1.07155e-09	1.17421e-07	2.53882e-08	5.54279e-08	1.47734e-08	4.06546e-08	7.02013e-08			-1.49628e-08	2.00089e-07	-2.87038e-07	6.18298e-08	5.77214e-08	-4.1797e-08	9.08052e-10	-3.32136e-09	5.59497e-08	-5.92711e-08	5.26284e-08
7.5154		4.70678e-08	6.04343e-08	7.35166e-08	3.31406e-08	7.84721e-08	1.25598e-07	8.91402e-08	9.41356e-09	1.48491e-07	5.34063e-08	7.1868e-08	1.31612e-08	5.87068e-08	8.50293e-08			-1.0582e-07	9.33278e-08	-2.5838e-07	6.02462e-08	9.69474e-08	2.27016e-08	1.05257e-07	2.04e-09	5.14693e-08	-4.94293e-08	5.35093e-08
7.55647		1.07065e-07	3.78934e-08	6.9217e-08	5.51892e-08	8.7844e-08	1.31061e-07	1.11817e-07	2.1413e-08	1.06042e-07	2.66759e-08	7.54217e-08	1.23211e-08	6.31006e-08	8.77429e-08			-1.63258e-07	3.05521e-08	-2.76671e-07	4.10924e-08	8.49903e-08	1.93584e-08	1.87924e-07	-1.08588e-08	5.93437e-08	-7.02025e-08	4.84848e-08
7.59754		1.14354e-07	8.33077e-08	3.31903e-08	7.18041e-08	4.00189e-08	8.54222e-08	4.25319e-08	2.28708e-08	1.02613e-07	6.36792e-08	6.59792e-08	9.75069e-09	5.62285e-08	7.57299e-08			-1.37196e-07	9.84312e-08	-2.88021e-07	-2.54835e-08	-2.18894e-08	-1.35412e-08	5.57291e-08	-4.74244e-08	4.88296e-08	-9.6254e-08	1.40516e-09
7.6386		3.13622e-08	8.64489e-08	6.37014e-08	9.10744e-08	9.11457e-08	7.34704e-08	8.97668e-08	6.27244e-09	9.70416e-08	4.75603e-08	6.77844e-08	9.6287e-09	5.81557e-08	7.74131e-08			-7.29995e-08	1.21115e-07	-3.44849e-07	2.00044e-08	2.82099e-08	-2.54791e-09	2.76404e-08	-3.19181e-08	5.64324e-08	-8.83505e-08	2.45143e-08
7.67967		8.6218e-10	1.01848e-07	8.49841e-08	9.32136e-08	1.17239e-07	9.67581e-08	1.29061e-07	1.72436e-10	1.07435e-07	7.00372e-08	8.01611e-08	1.42354e-08	6.59256e-08	9.43965e-08			7.3003e-09	1.12017e-07	-3.66875e-07	-3.32382e-08	-4.07524e-10	-5.62503e-08	1.03773e-07	-3.3383e-08	6.06385e-08	-9.40215e-08	2.72556e-08
7.72074		-2.77617e-08	9.25696e-08	1.0423e-07	9.44472e-08	1.24172e-07	1.88034e-07	1.58872e-07	-5.55234e-09	1.57352e-07	1.00338e-07	9.86701e-08	2.17665e-08	7.69036e-08	1.20437e-07			5.97736e-08	1.57625e-07	-3.4004e-07	-2.79747e-09	-8.40504e-08	-1.23092e-07	1.57877e-07	-2.49578e-08	6.66966e-08	-9.16544e-08	4.17389e-08
7.76181		-2.54371e-08	9.45957e-08	1.01541e-07	9.32801e-08	7.87637e-08	1.84845e-07	7.9764e-08	-5.08742e-09	1.58407e-07	7.86516e-08	8.39324e-08	2.00552e-08	6.38771e-08	1.03988e-07			8.91559e-08	1.37021e-07	-3.44475e-07	3.45887e-08	-1.22014e-07	-1.66e-07	1.04815e-07	-3.81298e-08	6.72301e-08	-1.0536e-07	2.91004e-08
7.80287		9.49798e-09	1.3712e-07	1.01207e-07	8.57758e-08	3.18078e-08	9.66565e-08	5.96059e-08	1.8996e-09	1.30157e-07	7.38869e-08	7.27614e-08	1.48552e-08	5.79062e-08	8.76167e-08			1.34919e-07	1.70155e-07	-2.93079e-07	2.44192e-08	-7.66177e-08	-1.57795e-07	7.49155e-08	-1.75833e-08	6.32202e-08	-8.08034e-08	4.56369e-08
7.84394		1.36714e-08	1.9933e-07	1.41319e-07	6.68058e-08	-7.96311e-09	7.129e-08	6.09739e-08	2.73428e-09	1.62883e-07	8.23141e-08	7.93358e-08	2.20074e-08	5.73285e-08	1.01343e-07			1.78352e-07	1.29399e-07	-2.60102e-07	-2.50256e-09	-1.46882e-07	-1.9248e-07	1.33772e-07	-2.29205e-08	6.70915e-08	-9.0012e-08	4.4171e-08
7.88501		-3.83994e-09	1.79848e-07	1.72463e-07	6.75149e-08	-1.77832e-08	8.28621e-08	3.40927e-09	-7.67988e-10	1.44866e-07	5.30246e-08	6.81597e-08	2.38506e-08	4.4309e-08	9.20103e-08			1.4769e-07	7.09464e-08	-2.35486e-07	-5.25273e-08	-1.59137e-07	-1.5185e-07	2.33493e-07	-2.09816e-08	6.63467e-08	-8.73282e-08	4.53651e-08
7.92608		1.05439e-07	1.61457e-07	1.10099e-07	6.72936e-08	-2.36279e-08	4.28192e-08	-3.7035e-08	2.10878e-08	1.30584e-07	1.25048e-07	7.03165e-08	2.14189e-08	4.88976e-08	9.17353e-08			1.78423e-07	8.45946e-08	-2.56104e-07	-2.06825e-09	-1.65774e-07	-2.07046e-07	1.31872e-07	-3.37289e-08	6.62535e-08	-9.99825e-08	3.25246e-08
7.96715		4.05423e-08	1.67233e-07	-3.1135e-08	4.48996e-08	-2.79086e-08	-1.23033e-08	-4.99389e-08	8.10846e-09	9.24297e-08	8.02823e-08	3.1221e-08	2.14287e-08	9.79231e-09	5.26496e-08			1.38962e-07	6.888e-08	-2.61298e-07	8.66619e-09	-1.76693e-07	-1.47587e-07	4.37473e-09	-5.20993e-08	5.48652e-08	-1.06964e-07	2.76585e-09
8.00821		8.6223e-09	1.44929e-07	-3.07807e-08	3.75391e-08	-3.13475e-10	-4.02167e-08	-4.84283e-08	1.72446e-09	1.07941e-07	6.23568e-08	2.43373e-08	2.02807e-08	4.05662e-09	4.46181e-08			9.05046e-08	5.66692e-08	-2.36797e-07	-6.00296e-09	-1.59775e-07	-2.29277e-08	4.79284e-08	-3.29144e-08	4.58462e-08	-7.87606e-08	1.29318e-08
8.04928		2.76796e-08	7.74219e-08	5.76476e-09	3.74088e-08	3.60578e-08	2.53583e-08	1.83927e-08	5.53592e-09	1.00855e-07	1.25894e-07	4.60369e-08	1.30521e-08	3.29848e-08	5.9089e-08			-2.56204e-08	8.84114e-08	-2.96529e-07	-4.91329e-08	-2.24346e-07	5.48355e-09	1.77025e-07	-4.63869e-08	6.27644e-08	-1.09151e-07	1.63774e-08
8.09035		-4.50533e-08	6.10666e-08	-7.5179e-09	6.17298e-08	3.55481e-08	-2.36055e-09	-6.54879e-09	-9.01066e-09	1.17054e-07	8.20847e-08	2.86992e-08	1.60632e-08	1.2636e-08	4.47624e-08			-5.55757e-08	1.31399e-07	-3.31397e-07	-4.53468e-08	-2.63781e-07	3.19883e-08	1.65459e-07	-5.24649e-08	7.08699e-08	-1.23335e-07	1.84051e-08
8.13142		-1.67971e-08	1.03497e-07	9.92344e-09	3.88427e-08	1.12721e-08	-2.20831e-08	-2.49739e-08	-3.35942e-09	1.1301e-07	9.25268e-08	3.01859e-08	1.702e-08	1.31658e-08	4.72059e-08			-5.77878e-08	1.21032e-07	-4.14575e-07	-3.76708e-08	-2.31227e-07	-1.37486e-09	5.63514e-08	-8.07503e-08	6.93986e-08	-1.50149e-07	-1.13517e-08
8.17248		2.20425e-08	9.74454e-08	3.15481e-08	3.41552e-08	-1.72081e-09	-3.04698e-08	-1.42673e-08	4.4085e-09	1.17214e-07	1.35408e-07	3.95764e-08	1.81687e-08	2.14076e-08	5.77451e-08			-1.71468e-07	7.83013e-08	-3.55042e-07	-2.59538e-08	-1.97179e-07	4.90971e-09	7.29637e-08	-8.47812e-08	6.09788e-08	-1.4576e-07	-2.38024e-08
8.21355		-1.81122e-09	6.60124e-08	1.04111e-07	3.18032e-08	3.2339e-09	-6.45631e-08	-7.33498e-09	-3.62244e-10	1.3675e-07	6.51486e-08	3.32988e-08	1.89447e-08	1.43541e-08	5.22434e-08			-2.75158e-07	9.12163e-08	-2.76495e-07	-7.72491e-08	-2.73483e-07	-7.4824e-08	2.41655e-07	-9.20483e-08	7.65207e-08	-1.68569e-07	-1.55275e-08
8.25462		-8.29205e-08	1.13255e-07	1.42795e-07	3.36394e-08	1.97272e-08	-1.78334e-08	6.92688e-08	-1.65841e-08	1.4144e-07	8.83495e-08	4.91137e-08	2.37333e-08	2.53804e-08	7.2847e-08			-3.55782e-07	3.15258e-08	-2.74311e-07	-3.34746e-08	-2.58491e-07	-9.61956e-08	2.19399e-07	-1.09618e-07	7.62258e-08	-1.85844e-07	-3.33927e-08
8.29569		6.8602e-08	1.20959e-07	8.04512e-08	2.03922e-08	2.47063e-08	3.92308e-08	4.12975e-08	1.37204e-08	9.9892e-08	5.91598e-08	5.68411e-08	1.12733e-08	4.55678e-08	6.81144e-08			-3.3478e-07	5.53649e-08	-3.52099e-07	-4.88221e-08	-2.00805e-07	-1.21209e-07	6.8366e-08	-1.33426e-07	6.48387e-08	-1.98265e-07	-6.85876e-08
8.33676		1.28798e-07	1.24535e-07	4.34151e-08	9.35154e-09	3.46936e-08	3.83091e-09	5.02533e-08	2.57596e-08	1.13792e-07	2.48505e-08	5.5928e-08	1.51893e-08	4.07387e-08	7.11172e-08			-3.68899e-07	5.31252e-08	-3.85532e-07	-6.03868e-08	-1.46417e-07	-1.18775e-07	-4.85351e-08	-1.53631e-07	6.24639e-08	-2.16095e-07	-9.11675e-08
8.37782		1.1196e-07	1.71836e-07	-2.09349e-08	5.28542e-09	-1.1493e-08	-3.91797e-08	1.34215e-08	2.2392e-08	1.02825e-07	8.28631e-08	4.38975e-08	2.187e-08	2.20275e-08	6.57676e-08			-3.6307e-07	4.72882e-08	-3.6476e-07	-7.86092e-08	-1.71053e-07	-1.24716e-07	1.08803e-07	-1.3516e-07	6.9361e-08	-2.04521e-07	-6.57986e-08
8.41889		2.7389e-08	9.57283e-08	-8.01963e-09	6.27291e-09	-1.13102e-08	-4.09418e-08	-2.3229e-08	5.4778e-09	1.21189e-07	2.49365e-08	1.97493e-08	1.62617e-08	3.48763e-09	3.60109e-08			-3.88335e-07	1.19684e-08	-3.41583e-07	-1.00667e-07	-2.12288e-07	-1.41931e-07	2.73072e-07	-1.28538e-07	8.47806e-08	-2.13318e-07	-4.37571e-08
8.45996		7.93514e-08	6.21163e-08	9.04092e-09	2.45914e-08	-8.01087e-09	-7.26422e-08	-3.67492e-08	1.58703e-08	1.30547e-07	9.21436e-08	2.96259e-08	1.95905e-08	1.00353e-08	4.92164e-08			-4.24957e-07	2.10227e-08	-3.1821e-07	-1.25385e-07	-2.70746e-07	-8.66091e-08	1.64076e-07	-1.48687e-07	7.73028e-08	-2.2599e-07	-7.13841e-08
8.50103		1.39781e-07	-1.5324e-08	3.86021e-08	4.24603e-08	1.61338e-08	-5.15509e-08	-2.78813e-08	2.79562e-08	6.80981e-08	4.69902e-08	2.85266e-08	1.70786e-08	1.1448e-08	4.56051e-08			-3.76134e-07	-1.48599e-08	-2.66521e-07	-7.43265e-08	-2.68896e-07	-3.44625e-08	1.43714e-07	-1.27355e-07	6.88107e-08	-1.96166e-07	-5.85444e-08
8.54209		7.08551e-08	-7.70387e-08	4.45007e-08	4.98855e-08	3.92267e-08	-8.5011e-08	2.5819e-08	1.4171e-08	9.65715e-08	-7.38866e-09	1.71591e-08	1.87064e-08	-1.54728e-09	3.58655e-08			-3.7087e-07	-5.22269e-08	-2.05346e-07	-4.97498e-08	-2.7897e-07	-1.04542e-07	1.39229e-07	-1.31782e-07	6.38984e-08	-1.95681e-07	-6.78838e-08
8.58316		3.2035e-08	-7.19219e-08	-8.71644e-09	5.16602e-08	7.47938e-08	-2.33012e-08	7.05785e-08	6.407e-09	1.37459e-07	3.65526e-08	3.05547e-08	1.85587e-08	1.19959e-08	4.91134e-08			-3.20761e-07	-1.30791e-07	-2.10789e-07	-7.99513e-08	-2.63175e-07	-1.96422e-07	1.76244e-07	-1.46521e-07	6.16141e-08	-2.08135e-07	-8.49067e-08
8.62423		6.59702e-09	-5.57349e-08	2.58336e-09	3.89971e-08	2.7032e-08	-8.96502e-08	2.64706e-08	1.3194e-09	1.14088e-07	3.62679e-08	1.0797e-08	1.74207e-08	-6.62369e-09	2.82178e-08			-3.52103e-07	-1.07033e-07	-1.32463e-07	-7.03596e-08	-2.42783e-07	-2.03802e-07	1.33636e-07	-1.39273e-07	5.78358e-08	-1.97108e-07	-8.14367e-08
8.6653		3.58744e-08	3.07175e-08	-3.16233e-08	5.63753e-08	-2.11069e-09	-1.09456e-07	-2.15282e-08	7.17488e-09	1.67107e-07	2.19725e-08	1.54503e-08	2.23431e-08	-6.89274e-09	3.77934e-08			-4.14167e-07	-1.02008e-07	-1.18765e-07	-1.15963e-07	-2.5264e-07	-1.53343e-07	2.74628e-08	-1.61346e-07	5.24086e-08	-2.13755e-07	-1.08938e-07
8.70637		3.55564e-08	-3.38948e-08	5.07357e-08	4.7251e-08	4.40156e-08	-8.85991e-08	5.28105e-09	7.11128e-09	1.26127e-07	5.07232e-08	2.44307e-08	1.81346e-08	6.29612e-09	4.25653e-08			-3.31603e-07	-1.02063e-07	-1.96744e-07	-1.08169e-07	-2.30412e-07	-1.27444e-07	8.92111e-08	-1.43889e-07	4.95571e-08	-1.93446e-07	-9.43321e-08
8.74743		1.29901e-08	7.74521e-09	4.24328e-08	4.68388e-08	3.6566e-08	-3.51592e-08	3.27561e-08	2.59802e-09	1.1238e-07	4.57653e-08	3.04913e-08	1.21576e-08	1.83337e-08	4.26489e-08			-2.71383e-07	-1.12887e-07	-1.89601e-07	-1.06202e-07	-1.71829e-07	-1.24844e-07	1.55645e-07	-1.173e-07	5.03892e-08	-1.67689e-07	-6.6911e-08
8.7885		2.73064e-08	-2.51665e-08	3.34904e-08	6.04676e-08	3.84812e-08	-2.84452e-08	2.7498e-08	5.46128e-09	1.51967e-07	3.81542e-08	3.29214e-08	1.59667e-08	1.69547e-08	4.88882e-08			-2.56485e-07	-1.3666e-07	-1.37873e-07	-7.51657e-08	-1.12406e-07	-1.67726e-07	1.56629e-07	-1.04241e-07	4.83922e-08	-1.52633e-07	-5.58487e-08
8.82957		4.09012e-08	-1.21795e-08	4.53558e-08	6.06915e-08	2.31888e-08	-5.95682e-08	-4.97728e-09	8.18024e-09	1.18421e-07	5.77015e-08	2.77715e-08	1.54129e-08	1.23586e-08	4.31844e-08			-3.04406e-07	-5.38552e-08	-1.82525e-07	-6.14498e-08	-1.22344e-07	-1.55502e-07	6.7784e-08	-1.16043e-07	4.42227e-08	-1.60265e-07	-7.18198e-08
8.87064		-2.85042e-08	-8.04357e-08	3.93649e-08	5.10512e-08	1.33425e-08	-7.65581e-08	-1.91204e-08	-5.70084e-09	5.85927e-08	-1.4484e-08	-6.24519e-09	1.53219e-08	-2.1567e-08	9.07666e-09			-3.03702e-07	-6.70468e-08	-3.57007e-07	-8.97536e-08	-1.21261e-07	-2.78357e-08	2.36447e-08	-1.34709e-07	5.37306e-08	-1.88439e-07	-8.09782e-08
8.9117		-5.2801e-09	-8.49505e-08	1.62857e-08	5.58022e-08	2.99476e-08	-1.83705e-07	4.77995e-08	-1.05602e-09	9.04479e-08	3.16689e-11	-3.46771e-09	2.48584e-08	-2.83261e-08	2.13907e-08			-2.59397e-07	-7.33632e-08	-3.55639e-07	-1.4591e-07	-2.91006e-08	-1.2131e-08	1.54772e-07	-1.02967e-07	6.38396e-08	-1.66807e-07	-3.91274e-08
8.95277		7.36184e-09	-7.36631e-08	-6.08209e-09	7.34875e-08	3.0302e-08	-1.75558e-07	4.44979e-08	1.47237e-09	1.19104e-07	4.87593e-08	6.96817e-09	2.59736e-08	-1.90054e-08	3.29418e-08			-2.99827e-07	-1.25398e-07	-3.27251e-07	-8.82449e-08	-2.72919e-08	5.02758e-08	1.60408e-07	-9.39041e-08	6.68649e-08	-1.60769e-07	-2.70392e-08
8.99384		7.46177e-08	-5.14982e-08	3.77519e-08	6.51972e-08	6.06756e-08	-1.50336e-07	2.93067e-08	1.49235e-08	1.31859e-07	-1.05976e-10	2.12391e-08	2.45256e-08	-3.28648e-09	4.57648e-08			-3.81509e-07	-2.21882e-07	-3.17871e-07	-1.1377e-08	-6.32776e-08	1.54913e-08	4.07559e-08	-1.34238e-07	6.46819e-08	-1.9892e-07	-6.95566e-08
9.03491		8.14808e-08	-1.16806e-07	-6.16735e-09	6.07993e-08	5.17677e-08	-1.4033e-07	3.36324e-08	1.62962e-08	1.51104e-07	2.67928e-08	1.5857e-08	2.76531e-08	-1.17961e-08	4.351e-08			-3.4352e-07	-2.14553e-07	-2.72508e-07	-6.27477e-08	-7.5527e-08	2.18887e-08	3.47002e-09	-1.34785e-07	5.37328e-08	-1.88518e-07	-8.10525e-08
9.07598		6.7905e-08	-1.83031e-07	-5.42688e-08	5.40895e-08	1.29521e-08	-2.99802e-08	2.76149e-08	1.3581e-08	1.08087e-07	3.50945e-08	5.2044e-09	2.55255e-08	-2.03211e-08	3.07299e-08			-3.70084e-07	-1.73596e-07	-2.08588e-07	-1.59284e-07	-5.68067e-08	1.19149e-07	8.99629e-08	-1.08464e-07	6.53095e-08	-1.73773e-07	-4.31543e-08
9.11704		9.99033e-08	-6.65778e-08	-5.65771e-08	7.46448e-08	8.19187e-09	-2.27914e-08	3.48019e-08	1.99807e-08	1.42522e-07	3.6217e-08	2.70315e-08	2.10027e-08	6.02882e-09	4.80342e-08			-3.21033e-07	-2.28656e-07	-2.5283e-07	-1.67218e-07	-6.13591e-08	2.08182e-07	1.27104e-07	-9.94014e-08	7.58015e-08	-1.75203e-07	-2.36e-08
9.15811		1.62302e-09	-2.32392e-08	4.4638e-09	6.93829e-08	1.43371e-08	-7.55556e-08	5.46717e-08	3.24604e-10	8.90402e-08	3.56781e-08	1.70727e-08	1.51167e-08	1.95599e-09	3.21893e-08			-3.14826e-07	-2.11055e-07	-2.70109e-07	-2.25175e-07	-1.29514e-07	1.25834e-07	9.76431e-08	-1.32457e-07	6.66636e-08	-1.99121e-07	-6.57938e-08
9.19918		-6.67107e-08	1.54494e-08	1.62528e-09	6.24981e-08	3.20517e-08	-9.45312e-08	3.52327e-08	-1.33421e-08	5.59373e-08	1.51472e-08	4.33576e-09	1.60385e-08	-1.17027e-08	2.03742e-08			-3.25845e-07	-1.69749e-07	-2.27255e-07	-2.35054e-07	-1.6049e-07	4.57675e-08	-6.39456e-08	-1.62367e-07	4.61064e-08	-2.08474e-07	-1.16261e-07
9.24025		-8.37326e-08	-1.06884e-08	6.78811e-08	4.01488e-08	-5.43849e-09	-7.783e-08	-2.48506e-08	-1.67465e-08	6.64665e-08	-1.83371e-08	-6.31273e-09	1.65616e-08	-2.28743e-08	1.02489e-08			-3.23698e-07	-1.43808e-07	-2.12477e-07	-1.97288e-07	-1.54087e-07	-6.76569e-08	-1.45516e-08	-1.59081e-07	3.80835e-08	-1.97164e-07	-1.20997e-07
9.28131		-1.09552e-07	-5.70697e-08	7.6468e-08	4.07381e-08	6.9187e-09	-4.17188e-08	5.37472e-10	-2.19104e-08	1.2942e-07	-1.37135e-08	1.01179e-09	2.15926e-08	-2.05808e-08	2.26044e-08			-2.0503e-07	-2.49651e-07	-2.12196e-07	-1.66978e-07	-1.79762e-07	-1.52887e-07	8.45308e-08	-1.54568e-07	4.16528e-08	-1.9622e-07	-1.12915e-07
9.32238		-2.16043e-07	-1.84825e-07	-3.12074e-08	2.76095e-08	-5.02441e-09	-4.24934e-08	1.64762e-08	-4.32086e-08	4.93301e-08	-3.87203e-08	-4.68106e-08	2.76005e-08	-7.44111e-08	-1.92101e-08			-1.10636e-07	-2.30843e-07	-1.30287e-07	-9.60395e-08	-1.43248e-07	-1.23326e-07	6.59575e-08	-1.09775e-07	3.36132e-08	-1.43388e-07	-7.61614e-08
9.36345		-7.20328e-08	-1.64438e-07	-4.98669e-09	3.79712e-08	-6.67511e-09	-2.85194e-08	1.15125e-08	-1.44066e-08	6.23994e-08	1.72664e-08	-1.61909e-08	2.01284e-08	-3.63193e-08	3.93746e-09			-9.80082e-08	-1.46618e-07	-1.03373e-07	-9.75591e-08	-1.13415e-07	-1.48678e-07	5.1091e-08	-9.37943e-08	2.54965e-08	-1.19291e-07	-6.82978e-08
9.40452		3.28675e-08	-1.81736e-07	1.27609e-08	2.86913e-08	-3.3609e-08	-1.96798e-08	-2.0913e-08	6.5735e-09	5.85716e-08	-2.38206e-08	-1.40294e-08	2.08491e-08	-3.48784e-08	6.81971e-09			3.62651e-08	-1.48554e-07	-9.79422e-08	-7.40329e-08	-8.50721e-08	-9.11517e-08	2.98192e-08	-6.15241e-08	2.60016e-08	-8.75257e-08	-3.55224e-08
9.44559		5.17926e-08	-2.5747e-07	2.60302e-09	2.6364e-08	-3.21722e-08	-2.50193e-09	-2.84245e-08	1.03585e-08	6.27627e-08	-4.2635e-08	-2.09323e-08	2.84814e-08	-4.94137e-08	7.54909e-09			1.32906e-07	-1.93134e-07	-5.9587e-08	-9.07034e-08	-7.15723e-08	-1.24608e-07	1.35835e-07	-3.86948e-08	4.76501e-08	-8.63449e-08	8.95528e-09
9.48665		7.03357e-08	-2.21411e-07	-1.15226e-09	1.57715e-08	-1.95097e-08	-1.57736e-08	8.05265e-09	1.40671e-08	8.8931e-08	6.65079e-09	-5.40378e-09	2.64098e-08	-3.18136e-08	2.10061e-08			1.29547e-07	-1.95721e-07	-1.90715e-08	-9.86257e-08	-2.8196e-08	-1.24295e-07	1.58866e-07	-2.53566e-08	4.93196e-08	-7.46762e-08	2.3963e-08
9.52772		3.35262e-08	-1.43893e-07	-3.33788e-08	9.17757e-09	-5.82456e-08	-4.36597e-08	-1.22161e-08	6.70524e-09	2.68903e-08	-3.5707e-08	-2.50801e-08	1.64075e-08	-4.14876e-08	-8.67262e-09			1.09098e-07	-1.3814e-07	-2.56447e-09	-4.83016e-08	-1.1565e-08	-1.47253e-07	1.29129e-08	-3.2259e-08	3.38146e-08	-6.60737e-08	1.55562e-09
9.56879		3.23666e-08	-1.79314e-07	-6.95206e-08	-2.97737e-09	-6.12987e-08	-5.26584e-08	-2.47535e-08	6.47332e-09	-1.91376e-08	-4.54759e-08	-4.16296e-08	1.83582e-08	-5.99878e-08	-2.32714e-08			1.45987e-07	-6.40085e-08	2.11069e-08	1.61095e-08	-6.53583e-08	-1.14101e-07	-7.4549e-08	-1.92591e-08	3.32259e-08	-5.24849e-08	1.39668e-08
9.60986		-4.9679e-08	-1.81987e-07	-4.48313e-08	-5.1486e-09	-2.76913e-08	-8.28672e-08	2.40506e-08	-9.9358e-09	5.07075e-09	-4.58124e-08	-4.18831e-08	1.84141e-08	-6.02972e-08	-2.3469e-08			1.00109e-07	-5.23762e-08	-9.76639e-09	9.90112e-09	-5.44347e-08	-1.03311e-07	4.4046e-08	-9.4046e-09	2.5781e-08	-3.51856e-08	1.63764e-08
9.65092		-8.11889e-08	-1.66349e-07	-4.66244e-09	-1.95506e-08	-3.34427e-08	-7.33793e-08	-5.52237e-09	-1.62378e-08	6.24566e-09	-8.40115e-08	-4.78099e-08	1.68996e-08	-6.47095e-08	-3.09103e-08			9.98557e-08	-1.10324e-07	-5.20496e-08	-6.77002e-08	-4.07667e-08	-1.24961e-07	7.1691e-08	-3.20364e-08	3.26115e-08	-6.46479e-08	5.75124e-10
9.69199		3.01191e-08	-8.9359e-08	-4.27039e-09	-2.70008e-08	-4.10855e-08	-5.21023e-08	-1.47174e-08	6.02382e-09	2.83814e-09	5.51855e-09	-1.84036e-08	1.10286e-08	-2.94321e-08	-7.37502e-09			5.42833e-08	-1.30232e-07	-9.30848e-08	-2.41583e-08	4.25373e-08	-1.20392e-07	3.91035e-08	-3.31347e-08	3.05905e-08	-6.37253e-08	-2.54417e-09
9.73306		6.26632e-08	-9.90078e-08	-2.59839e-08	-2.73015e-08	-3.6625e-08	-4.09883e-08	-2.66769e-08	1.25326e-08	5.11563e-08	-3.40994e-08	-1.64331e-08	1.49515e-08	-3.13845e-08	-1.48159e-09			6.44229e-08	-1.66533e-07	-2.68326e-08	-1.44711e-07	8.68005e-08	-1.44651e-07	-1.2091e-08	-4.9085e-08	3.94256e-08	-8.85106e-08	-9.65943e-09
9.77413		9.83163e-08	-4.33354e-08	-1.33908e-07	-1.20312e-08	-3.00986e-08	1.76219e-08	-6.50413e-08	1.96633e-08	-3.59703e-08	-5.70535e-08	-2.41837e-08	1.94805e-08	-4.36642e-08	-4.70319e-09			8.60197e-09	-1.34084e-07	1.43017e-08	-1.59948e-07	4.12709e-08	-1.57569e-07	4.74409e-08	-4.85694e-08	3.65505e-08	-8.51199e-08	-1.20189e-08
9.8152		6.62699e-08	-6.43802e-08	-1.43277e-07	-1.43036e-08	-1.7939e-08	-1.47032e-08	-6.49504e-08	1.3254e-08	5.06388e-09	2.25755e-08	-2.1239e-08	1.8326e-08	-3.95651e-08	-2.91297e-09			-6.52556e-09	-1.14824e-07	2.53782e-08	-1.78829e-07	-1.80732e-08	-6.98339e-08	1.27873e-07	-3.35478e-08	3.76474e-08	-7.11952e-08	4.09963e-09
9.85626		9.10333e-09	-1.13429e-07	-4.89911e-09	6.79146e-11	2.31451e-08	-2.10193e-08	-3.62791e-08	1.82067e-09	7.0752e-08	-2.66272e-08	-9.73647e-09	1.49209e-08	-2.46573e-08	5.18439e-09			5.32896e-08	-1.2448e-07	-3.84203e-08	-1.78716e-07	-1.13976e-08	1.40659e-09	-1.0211e-08	-4.40755e-08	3.02325e-08	-7.4308e-08	-1.3843e-08
9.89733		3.47426e-08	-7.11411e-08	-5.12819e-08	-2.52788e-08	1.27567e-08	-3.63585e-08	-5.08416e-08	6.94852e-09	3.81764e-10	-1.34234e-08	-1.93496e-08	1.05888e-08	-2.99384e-08	-8.76077e-09			6.79014e-08	-1.4873e-07	8.7104e-09	-7.03695e-08	-3.47538e-09	-7.62775e-09	-1.16346e-07	-3.85624e-08	2.88494e-08	-6.74118e-08	-9.71296e-09
9.9384		-1.68578e-09	-1.16375e-07	-1.04508e-07	-2.22798e-08	6.88011e-09	-9.69584e-08	-4.55804e-08	-3.37156e-10	-1.51073e-09	-4.6189e-08	-4.28544e-08	1.50041e-08	-5.78585e-08	-2.78504e-08			6.27e-08	-1.42412e-07	8.04336e-08	-6.70142e-08	1.07973e-08	6.4245e-08	-9.52966e-08	-1.23638e-08	3.36043e-08	-4.59681e-08	2.12404e-08
9.97947		4.36786e-08	-8.98343e-08	-1.13238e-07	-1.20256e-08	-5.83601e-09	-3.38688e-08	2.46622e-08	8.73572e-09	4.6165e-09	-9.25202e-08	-2.6563e-08	1.71064e-08	-4.36694e-08	-9.45661e-09			8.28348e-08	-1.11316e-07	7.96825e-08	-6.98751e-08	6.89983e-09	1.27954e-07	3.78667e-08	2.20067e-08	3.27139e-08	-1.07072e-08	5.47206e-08
10.0205		8.95026e-08	-1.70727e-08	-7.69449e-08	-1.601e-08	-2.72214e-08	3.6203e-08	-5.01774e-09	1.79005e-08	3.22496e-09	-3.13397e-09	1.43037e-10	1.37017e-08	-1.35587e-08	1.38447e-08			1.18619e-07	-7.33731e-08	4.87061e-08	-9.90858e-08	1.95301e-08	9.48928e-08	1.03917e-07	3.0458e-08	3.28544e-08	-2.3964e-09	6.33124e-08
10.0616		2.42871e-08	6.57777e-08	-4.32838e-08	-7.13464e-09	-1.69128e-08	2.93701e-08	-6.06484e-08	4.85742e-09	2.74152e-08	-2.50995e-08	-1.37162e-10	1.20521e-08	-1.21893e-08	1.1915e-08			8.13625e-08	-1.1922e-07	-5.41057e-08	-1.21958e-07	3.09341e-08	1.05639e-07	3.78804e-08	-5.63824e-09	3.51742e-08	-4.08124e-08	2.95359e-08
10.1027		-5.9166e-09	8.20209e-08	-1.31465e-08	6.68215e-09	2.04063e-08	-2.70438e-08	-1.68962e-08	-1.18332e-09	-1.03366e-08	-6.07848e-08	-2.61985e-09	1.16178e-08	-1.42376e-08	8.99795e-09			5.28219e-08	-8.91161e-08	-7.01646e-08	-3.4123e-08	2.36238e-08	-5.81631e-09	-1.74327e-08	-2.00296e-08	1.88394e-08	-3.8869e-08	-1.19015e-09
10.1437		-9.68399e-09	1.02775e-07	4.40468e-09	-1.07565e-08	2.19138e-08	-4.07024e-08	-2.28167e-08	-1.9368e-09	2.91687e-09	2.20594e-08	6.81734e-09	1.22398e-08	-5.42249e-09	1.90572e-08			1.1617e-07	-1.42026e-07	-4.98073e-08	-1.86475e-08	1.79088e-08	-4.0113e-08	1.06174e-07	-1.47729e-09	3.43936e-08	-3.58709e-08	3.29164e-08
10.1848		-1.41358e-08	3.86074e-08	1.22835e-08	1.13089e-08	9.63625e-09	-1.27868e-08	-5.56492e-08	-2.82716e-09	1.69988e-08	-1.34318e-08	-9.99591e-10	8.02059e-09	-9.02019e-09	7.021e-09			6.82734e-08	-3.15306e-08	-4.49924e-08	-7.83351e-08	7.44388e-08	-5.14083e-08	1.04127e-07	5.79611e-09	2.78633e-08	-2.20672e-08	3.36595e-08
10.2259		6.93085e-08	3.32882e-08	6.51591e-08	2.19491e-08	-3.27391e-08	3.42919e-08	-5.46888e-08	1.38617e-08	2.58069e-11	-3.13961e-08	1.1906e-08	1.31817e-08	-1.2757e-09	2.50878e-08			4.36437e-08	-4.48879e-09	3.3821e-08	-1.25972e-07	5.50596e-08	-7.2431e-08	-5.05554e-08	-1.72747e-08	2.56731e-08	-4.29478e-08	8.39837e-09
10.2669		7.28758e-08	8.6408e-08	4.64131e-08	3.70188e-08	-9.24222e-08	7.53728e-08	-7.15731e-08	1.45752e-08	-4.17782e-08	-3.07112e-08	9.6179e-09	2.0446e-08	-1.08281e-08	3.00639e-08			-3.59661e-08	-2.59234e-09	7.30274e-08	-1.51258e-07	3.1446e-08	4.36119e-08	-7.77297e-08	-1.70658e-08	2.94418e-08	-4.65076e-08	1.23759e-08
10.308		5.92201e-08	4.06652e-08	8.28643e-08	1.77452e-08	-5.72601e-08	-4.92185e-09	-6.24077e-08	1.1844e-08	-3.04775e-08	-6.67871e-08	-9.51543e-10	1.66868e-08	-1.76383e-08	1.57352e-08			-5.61898e-08	8.9679e-08	1.49981e-08	-7.3216e-08	7.45191e-08	7.47749e-08	1.55416e-08	2.00153e-08	2.45758e-08	-4.56055e-09	4.45911e-08
10.3491		5.76416e-08	-4.09862e-08	3.64722e-08	2.34227e-08	-3.37594e-08	-4.97249e-08	-4.1783e-08	1.15283e-08	-3.90397e-08	-5.27655e-08	-1.28994e-08	1.29171e-08	-2.58165e-08	1.77002e-11			-1.37662e-07	7.12745e-08	-1.05639e-08	-9.83264e-08	5.98539e-08	1.27975e-08	1.23638e-07	3.00166e-09	3.54495e-08	-3.24479e-08	3.84512e-08
10.3901		8.34212e-08	-1.01813e-08	6.18089e-09	3.92109e-08	-8.56598e-09	-3.15575e-09	1.61167e-08	1.66842e-08	-2.52172e-08	-2.54785e-08	8.90152e-09	1.04097e-08	-1.50819e-09	1.93112e-08			-2.32414e-07	3.84742e-08	-1.10292e-08	-8.42534e-08	2.78949e-08	3.49661e-08	9.64536e-08	-1.85583e-08	4.12916e-08	-5.98499e-08	2.27334e-08
10.4312		9.36836e-08	-5.8662e-08	1.9733e-08	3.06509e-08	2.23822e-08	-1.89526e-09	3.92677e-08	1.87367e-08	-1.69492e-08	-1.34912e-08	1.33456e-08	1.27508e-08	5.94823e-10	2.60965e-08			-2.82755e-07	2.02022e-08	2.08245e-08	-8.40546e-08	3.89099e-08	7.29564e-08	-2.97334e-08	-3.48071e-08	4.55384e-08	-8.03455e-08	1.07312e-08
10.4723		-2.77359e-08	-2.64472e-08	7.00515e-08	3.88199e-08	1.30999e-08	-5.31214e-09	3.42325e-08	-5.54718e-09	-1.27561e-08	8.22376e-09	8.6629e-09	9.86874e-09	-1.20584e-09	1.85316e-08			-3.39546e-07	8.79023e-09	-6.04498e-08	-7.17769e-08	7.28766e-09	1.04822e-07	-8.31531e-09	-5.13126e-08	5.27469e-08	-1.04059e-07	1.43431e-09
10.5133		-5.46567e-08	6.87444e-08	1.16991e-07	5.23353e-08	-1.05464e-09	1.14971e-08	-1.10608e-08	-1.09313e-08	2.55615e-08	-3.56967e-08	1.61729e-08	1.62707e-08	-9.7774e-11	3.24436e-08			-3.66593e-07	-1.46999e-08	-4.35461e-08	-8.62774e-08	6.49251e-08	2.00926e-07	7.28248e-08	-2.46344e-08	6.71864e-08	-9.18208e-08	4.25521e-08
10.5544		4.51653e-09	2.35028e-08	5.53288e-08	5.99743e-08	3.01779e-09	-3.41276e-09	-2.66355e-08	9.03306e-10	2.48514e-08	-1.04758e-08	1.31571e-08	8.79282e-09	4.36426e-09	2.19499e-08			-3.45464e-07	-8.48204e-08	1.56458e-08	-9.79933e-08	9.23677e-08	2.57431e-07	1.32286e-08	-2.13721e-08	7.04015e-08	-9.17736e-08	4.90294e-08
10.5955		2.60638e-08	1.6311e-08	7.49397e-08	4.83673e-08	-1.87708e-08	4.98697e-09	-7.76803e-08	5.21276e-09	-6.48214e-08	-1.27937e-08	1.81533e-10	1.47966e-08	-1.46151e-08	1.49781e-08			-3.16956e-07	-7.40669e-08	3.13781e-08	-1.27227e-08	4.61417e-08	1.96896e-07	-8.3243e-08	-3.03675e-08	5.94548e-08	-8.98223e-08	2.90872e-08
10.6366		5.92023e-08	-7.81155e-08	8.01771e-08	4.18815e-08	-6.25276e-08	-1.18215e-08	-1.11215e-07	1.18405e-08	-7.28107e-08	-5.10602e-08	-1.94449e-08	2.06762e-08	-4.01211e-08	1.23124e-09			-3.58135e-07	-2.82503e-08	4.4804e-08	-6.10195e-09	3.67996e-08	1.82945e-07	1.40905e-09	-1.80757e-08	6.24197e-08	-8.04954e-08	4.43441e-08
10.6776		7.00129e-09	-7.4742e-08	3.79314e-08	3.41824e-08	-3.17767e-08	3.23954e-08	-3.16024e-08	1.40026e-09	-1.89668e-08	-4.01906e-09	-4.81962e-09	1.12774e-08	-1.6097e-08	6.45775e-09			-3.34125e-07	-8.96968e-08	4.78363e-08	-3.39982e-08	-2.63244e-09	1.58619e-07	8.98084e-08	-2.34555e-08	6.02595e-08	-8.3715e-08	3.68039e-08
10.7187		-1.42139e-08	-5.5306e-08	1.59948e-08	3.13083e-08	-2.46176e-09	1.06923e-08	3.60893e-08	-2.84278e-09	-6.21011e-08	-5.48108e-09	-4.83219e-09	1.03176e-08	-1.51498e-08	5.48544e-09			-3.02817e-07	-7.3338e-08	3.16155e-09	-6.17218e-08	3.87117e-08	1.42637e-07	5.27178e-08	-2.86641e-08	5.34005e-08	-8.20646e-08	2.47364e-08
10.7598		1.05324e-08	-3.77489e-08	5.74378e-08	1.03212e-08	-2.55335e-08	-1.93483e-08	2.45828e-08	2.10648e-09	-2.64316e-08	-1.25163e-08	-1.65979e-09	9.07031e-09	-1.07301e-08	7.41052e-09			-2.94612e-07	-5.46616e-08	-4.67041e-08	-1.17778e-07	3.30231e-08	8.64177e-08	-5.43118e-08	-6.40895e-08	4.59278e-08	-1.10017e-07	-1.81618e-08
10.8008		-3.96084e-08	-1.33964e-08	4.64801e-08	1.56537e-08	-1.81942e-08	-3.19133e-08	9.25882e-09	-7.92168e-09	-6.19909e-08	-2.34626e-08	-1.25095e-08	9.70692e-09	-2.22164e-08	-2.80257e-09			-2.32362e-07	-9.11285e-08	-9.58259e-08	-1.08228e-07	1.88817e-08	7.2357e-08	-4.39446e-08	-6.86072e-08	3.70864e-08	-1.05694e-07	-3.15207e-08
10.8419		-5.48681e-08	-2.19278e-08	-9.54016e-09	2.54474e-08	-1.6921e-08	-3.7362e-08	3.19576e-08	-1.09736e-08	-5.59151e-08	-6.09943e-08	-2.11097e-08	1.0244e-08	-3.13537e-08	-1.08658e-08			-1.34795e-07	-1.03604e-07	-1.70721e-07	-8.15432e-08	7.80952e-08	1.02951e-07	-3.97412e-09	-4.47987e-08	4.00486e-08	-8.48474e-08	-4.7501e-09
10.883		-1.50486e-08	-1.81608e-08	-4.7794e-08	1.0289e-08	-3.06677e-08	-3.5173e-08	-2.3945e-08	-3.00972e-09	-2.23045e-08	-1.72423e-08	-2.03057e-08	5.14032e-09	-2.5446e-08	-1.51653e-08			-1.33472e-07	-1.19825e-07	-9.76665e-08	-7.81188e-08	6.19153e-08	1.7211e-07	-2.25918e-08	-3.10927e-08	4.22613e-08	-7.33539e-08	1.11686e-08
10.924		1.38416e-08	-2.98655e-08	-3.47625e-08	-1.33461e-08	-5.85207e-08	-5.07721e-08	-2.23332e-08	2.76832e-09	-2.80703e-09	3.90635e-08	-1.56734e-08	9.4612e-09	-2.51346e-08	-6.21217e-09			-1.44124e-07	-5.74331e-08	-5.70882e-08	-5.59342e-08	1.04704e-07	1.72519e-07	-5.60432e-08	-1.33428e-08	4.17128e-08	-5.50556e-08	2.837e-08
10.9651		1.08327e-07	-6.93179e-08	-1.26014e-08	4.29808e-09	5.46106e-09	2.9389e-09	6.48999e-08	2.16654e-08	-3.53164e-08	-1.86524e-08	7.17022e-09	1.58177e-08	-8.64744e-09	2.29879e-08			-1.60355e-07	-2.31984e-08	-8.53115e-08	-7.22301e-08	2.84375e-08	1.51377e-07	1.27538e-08	-2.12181e-08	3.76329e-08	-5.8851e-08	1.64148e-08
11.0062		9.48364e-08	-8.6517e-09	1.47035e-08	5.68339e-09	1.20158e-08	2.69041e-08	5.9991e-08	1.89673e-08	-5.08343e-08	2.6926e-09	1.76308e-08	1.2305e-08	5.32584e-09	2.99358e-08			-1.47415e-07	-5.62581e-08	-7.64467e-08	-9.65198e-08	5.571e-09	1.0326e-07	6.72914e-08	-2.86453e-08	3.43422e-08	-6.29875e-08	5.69689e-09
11.0472		3.78322e-08	3.5335e-08	6.75516e-08	2.40977e-10	-1.35944e-08	2.0802e-08	1.49393e-08	7.56644e-09	-7.89653e-08	1.82036e-09	9.35282e-09	1.22498e-08	-2.89697e-09	2.16026e-08			-1.05518e-07	-3.72329e-08	-1.85975e-08	-5.57975e-08	-2.36428e-08	6.2257e-08	6.52038e-08	-1.61897e-08	2.33153e-08	-3.9505e-08	7.12557e-09
11.0883		1.39237e-08	1.34485e-07	6.84352e-08	-7.10593e-09	6.92324e-09	5.41793e-08	-5.14786e-09	2.78474e-09	-2.5517e-08	-1.93418e-08	2.23619e-08	1.56547e-08	6.70717e-09	3.80165e-08			-4.19302e-08	-4.50081e-08	3.37714e-08	-2.5997e-08	-5.14469e-08	1.05494e-07	3.75888e-08	1.78171e-09	2.22361e-08	-2.04544e-08	2.40178e-08
11.1294		-8.25298e-09	1.44071e-07	9.97531e-08	-1.7129e-08	3.61559e-08	6.93107e-08	1.72976e-08	-1.6506e-09	-9.98357e-09	-4.96708e-09	3.24605e-08	1.73427e-08	1.51178e-08	4.98032e-08			-1.89803e-08	-7.94947e-08	4.75317e-08	-1.99136e-08	6.63727e-08	1.82694e-07	-5.62603e-08	1.74214e-08	3.3862e-08	-1.64406e-08	5.12833e-08
11.1704		-6.34075e-08	4.51478e-08	4.37125e-08	-2.70863e-08	4.47702e-09	7.76121e-08	1.10114e-08	-1.26815e-08	-5.24909e-08	-2.55739e-08	7.2072e-11	1.43133e-08	-1.42412e-08	1.43854e-08			2.1629e-08	-3.5996e-08	4.09781e-08	-4.81202e-08	9.38915e-08	1.49489e-07	4.11968e-09	3.22844e-08	2.65661e-08	5.71833e-09	5.88505e-08
11.2115		-4.1016e-08	-8.70018e-08	-3.96784e-09	-1.85988e-08	8.1744e-10	3.44349e-08	-1.06816e-08	-8.2032e-09	-2.43805e-08	-2.82546e-08	-1.86852e-08	9.93449e-09	-2.86197e-08	-8.75071e-09			8.69157e-08	2.93748e-08	7.81702e-09	-7.99908e-08	5.16893e-08	1.58124e-07	1.02779e-08	3.7744e-08	2.78966e-08	9.84741e-09	6.56406e-08
11.2526		-8.00133e-09	-1.00804e-07	9.84883e-10	-1.46556e-08	-2.58173e-08	2.35616e-08	-5.72076e-08	-1.60027e-09	3.32917e-08	2.39738e-08	-1.26274e-08	1.29214e-08	-2.55489e-08	2.94036e-10			2.23652e-07	5.97628e-08	-1.2044e-08	-6.59196e-08	1.20807e-07	8.47097e-08	4.57458e-08	6.52448e-08	3.52362e-08	3.00086e-08	1.00481e-07
11.2936		-3.36333e-08	-2.86066e-08	-3.34147e-08	-3.78107e-09	-3.49278e-08	2.87402e-08	-5.39772e-08	-6.72666e-09	-2.77127e-08	5.87805e-09	-1.88162e-08	7.70798e-09	-2.65242e-08	-1.11082e-08			2.02119e-07	-1.78974e-08	-3.74727e-08	-3.11247e-08	1.05577e-07	7.04876e-09	-4.50741e-08	2.6168e-08	3.51798e-08	-9.01179e-09	6.13477e-08
11.3347		2.52254e-09	1.91111e-08	-6.74082e-08	-1.09412e-08	-9.97556e-09	4.07444e-08	-2.20754e-08	5.04508e-10	-5.1914e-08	-5.73979e-09	-1.05172e-08	9.94667e-09	-2.04638e-08	-5.70486e-10			1.37556e-07	-7.21158e-08	-9.80445e-08	-4.12418e-08	8.94274e-08	6.37732e-08	-5.81697e-08	3.0264e-09	3.4785e-08	-3.17586e-08	3.78114e-08
11.3758		9.6118e-08	-5.83933e-08	-1.15044e-07	-7.56735e-09	4.02843e-09	2.70506e-08	2.89e-08	1.92236e-08	-2.15889e-08	-3.25626e-08	-5.98355e-09	1.79697e-08	-2.39533e-08	1.19862e-08			1.10575e-07	-3.82316e-08	-1.10762e-07	-5.31442e-08	1.04476e-07	4.68971e-08	1.67884e-07	3.25278e-08	3.86296e-08	-6.10181e-09	7.11573e-08
11.4168		8.6765e-08	-1.33076e-07	-1.24263e-07	-3.2143e-08	-2.00867e-08	3.33435e-08	-5.11039e-08	1.7353e-08	-4.05031e-08	-3.63555e-08	-3.0007e-08	2.11076e-08	-5.11146e-08	-8.89934e-09			1.20895e-07	-2.73123e-08	3.02629e-08	-6.49601e-08	7.00271e-08	-3.5431e-08	1.39801e-07	3.33261e-08	3.02475e-08	3.07858e-09	6.35736e-08
11.4579		9.32822e-08	-5.01326e-08	-7.34078e-08	-3.86756e-08	-4.21966e-08	3.17992e-08	-7.09588e-08	1.86564e-08	-2.25108e-09	-3.36705e-09	-1.37252e-08	1.64678e-08	-3.0193e-08	2.74261e-09			2.07682e-07	-5.16817e-08	3.98051e-08	-7.70276e-08	1.08623e-07	-1.24624e-07	1.62769e-08	1.70077e-08	4.33399e-08	-2.63323e-08	6.03476e-08
11.499		1.35624e-07	-1.45313e-08	-1.27996e-07	-4.25266e-08	-2.12919e-08	7.22315e-08	-2.39322e-08	2.71248e-08	8.7018e-10	-5.10951e-08	-4.55226e-09	2.2652e-08	-2.72042e-08	1.80997e-08			2.33486e-07	-3.25519e-08	-1.90751e-08	-4.27734e-08	1.18223e-07	-8.12014e-08	-1.20704e-07	7.91474e-09	4.69219e-08	-3.90072e-08	5.48367e-08
11.54		8.74687e-08	1.26144e-08	-6.17388e-08	-4.67613e-08	2.04312e-08	7.34944e-08	7.10848e-09	1.74937e-08	-4.10649e-08	-1.27887e-08	5.62572e-09	1.54621e-08	-9.83642e-09	2.10879e-08			1.8308e-07	-1.49921e-08	-6.39416e-09	-2.15441e-08	6.18838e-08	-5.0779e-08	8.79245e-09	2.28638e-08	2.97106e-08	-6.84675e-09	5.25744e-08
11.5811		9.41376e-08	3.71242e-08	4.94711e-08	-4.32601e-08	3.0554e-09	4.75092e-08	1.83099e-08	1.88275e-08	3.5072e-09	6.92092e-08	2.97891e-08	1.22217e-08	1.75674e-08	4.20109e-08			1.87693e-07	6.65396e-09	1.06959e-08	-5.02091e-08	7.43351e-08	-4.08538e-08	8.65216e-08	3.92624e-08	3.15467e-08	7.71563e-09	7.08091e-08
11.6222		5.98761e-08	-2.26734e-08	1.46126e-07	-3.08543e-08	-2.75645e-09	5.49999e-08	-1.50558e-08	1.19752e-08	3.0887e-09	2.49191e-08	2.29645e-08	1.67211e-08	6.24343e-09	3.96856e-08			1.5281e-07	8.3778e-09	7.48303e-08	4.4712e-08	1.00949e-07	-7.869e-08	7.58895e-08	5.41255e-08	2.78836e-08	2.62419e-08	8.20091e-08
11.6632		2.50527e-08	-1.83599e-08	1.0319e-07	-2.30907e-08	1.17342e-09	3.76053e-08	-4.17368e-08	5.01054e-09	-7.46052e-08	1.24053e-08	2.66447e-09	1.52671e-08	-1.26026e-08	1.79315e-08			8.77035e-08	-6.60702e-08	7.64859e-08	1.10283e-07	6.67854e-08	-1.24545e-07	2.16901e-08	2.4619e-08	3.31911e-08	-8.57211e-09	5.781e-08
11.7043		2.26077e-10	-2.62983e-08	5.23435e-08	-2.37452e-08	2.04476e-08	4.91346e-08	1.29503e-08	4.52154e-11	-5.0652e-08	-1.57556e-08	1.86962e-09	1.04213e-08	-8.55165e-09	1.22909e-08			6.60154e-08	-1.32594e-07	5.16373e-08	1.38485e-07	1.27377e-07	-1.80364e-07	1.16128e-07	2.66692e-08	4.90497e-08	-2.23805e-08	7.5719e-08
11.7454		-1.44441e-08	-7.58736e-08	-9.56214e-08	-3.632e-08	6.68011e-09	2.94136e-08	4.57892e-08	-2.88882e-09	2.45997e-08	-5.18216e-08	-1.70487e-08	1.48425e-08	-3.18911e-08	-2.20624e-09			2.05338e-08	-1.20841e-07	7.37149e-08	9.18927e-08	1.77711e-07	-2.4496e-07	1.48765e-07	2.09738e-08	5.76402e-08	-3.66665e-08	7.8614e-08
11.7864		-3.37247e-09	1.02699e-08	-1.44965e-08	-4.45851e-08	-1.60322e-08	1.31368e-08	2.6507e-08	-6.74494e-10	2.0335e-08	-1.0064e-08	-1.89761e-09	6.60496e-09	-8.50257e-09	4.70735e-09			-4.33747e-08	-9.29149e-08	6.1514e-08	4.92428e-08	1.79943e-07	-3.12049e-07	2.23766e-08	-1.93232e-08	5.86281e-08	-7.79512e-08	3.93049e-08
11.8275		1.04587e-07	7.35095e-08	4.9959e-08	-3.31392e-08	1.57386e-08	4.76882e-08	-4.44689e-09	2.09174e-08	-1.07456e-08	7.96839e-09	2.72036e-08	1.32052e-08	1.39984e-08	4.04088e-08			-8.09423e-08	-3.8747e-08	5.52201e-08	8.05561e-08	1.29292e-07	-2.8426e-07	-1.40921e-07	-3.99717e-08	5.4289e-08	-9.42607e-08	1.43172e-08
11.8686		1.16337e-07	1.64475e-08	3.51647e-08	-4.68054e-08	1.08498e-08	1.09311e-07	-4.44424e-08	2.32674e-08	-3.94611e-08	-3.34326e-08	1.47236e-08	1.89509e-08	-4.22731e-09	3.36745e-08			-4.02452e-08	-3.05571e-08	1.4225e-08	6.81685e-08	1.03037e-07	-1.98003e-07	2.46898e-08	-8.38357e-09	3.69498e-08	-4.53334e-08	2.85662e-08
11.9097		1.03652e-07	-3.04477e-08	5.18382e-08	-2.91303e-08	4.77016e-08	1.35822e-07	8.91636e-09	2.07304e-08	-1.82577e-08	5.93138e-08	3.50139e-08	1.7648e-08	1.73659e-08	5.26619e-08			-5.85191e-08	-1.8567e-08	-9.31703e-09	6.88124e-08	7.72585e-08	-1.20156e-07	1.31522e-07	1.01477e-08	3.2941e-08	-2.27934e-08	4.30887e-08
11.9507		6.4117e-08	-5.45494e-08	9.66545e-08	5.83249e-09	3.66137e-08	5.30437e-08	-5.10961e-09	1.28234e-08	2.29839e-08	-4.58197e-09	2.27828e-08	1.34024e-08	9.38037e-09	3.61852e-08			-7.22147e-08	-5.43162e-08	-3.82178e-08	1.17264e-07	5.94404e-08	-5.56657e-08	7.6442e-08	4.676e-09	2.91543e-08	-2.44783e-08	3.38303e-08
11.9918		3.53828e-08	-2.80896e-08	1.41124e-07	4.20574e-09	1.69236e-08	4.06829e-08	-5.16537e-08	7.07656e-09	-7.10883e-08	4.03654e-08	1.34929e-08	1.87073e-08	-5.21435e-09	3.22002e-08			-6.13724e-08	-7.03373e-08	-5.13477e-08	1.23888e-07	4.60236e-08	-1.17558e-07	-3.99189e-08	-2.43747e-08	3.08882e-08	-5.52629e-08	6.51354e-09
12.0329		4.83655e-08	-4.50614e-08	1.3755e-08	5.54957e-09	2.83774e-08	1.82389e-08	9.27286e-09	9.6731e-09	-3.16306e-08	-1.83238e-08	3.82165e-09	8.88034e-09	-5.05869e-09	1.2702e-08			-7.94716e-08	-5.44062e-08	-7.0377e-08	4.23332e-08	5.77886e-08	-1.99077e-07	-8.22371e-08	-5.50639e-08	3.25616e-08	-8.76254e-08	-2.25023e-08
12.0739		9.85911e-08	-1.1958e-07	1.33697e-08	3.84213e-09	1.55896e-08	9.01529e-09	1.82297e-08	1.97182e-08	7.59638e-09	-5.23659e-08	1.40062e-09	1.76506e-08	-1.62499e-08	1.90512e-08			-1.04778e-07	-3.69059e-08	-1.97289e-08	5.24297e-08	4.90764e-08	-1.69487e-07	1.18735e-08	-3.10743e-08	3.08586e-08	-6.19329e-08	-2.15726e-10
12.115		2.92041e-08	-1.14175e-08	-1.6039e-08	-5.27184e-09	-2.27636e-08	1.98658e-08	-1.76159e-08	5.84082e-09	7.4088e-09	4.4381e-08	3.35927e-09	7.0216e-09	-3.66234e-09	1.03809e-08			-1.37106e-07	-3.4329e-08	-9.8583e-09	1.09626e-07	2.69803e-08	-7.56059e-08	4.6664e-08	-1.05184e-08	3.08371e-08	-4.13555e-08	2.03187e-08
12.1561		-4.41272e-08	5.78788e-08	-9.46e-08	1.16383e-08	-2.24228e-08	7.84178e-08	-2.88854e-08	-8.82544e-09	-4.90488e-08	5.17071e-08	-4.82676e-09	1.72539e-08	-2.20806e-08	1.24271e-08			-1.10756e-07	-1.63685e-08	-6.89282e-08	1.40764e-07	2.54143e-09	-5.6178e-08	-2.9867e-09	-1.59874e-08	3.02697e-08	-4.62571e-08	1.42822e-08
12.1971		-4.22127e-08	-1.69933e-09	-6.01054e-08	7.77558e-09	-3.39086e-08	5.5144e-08	-5.05222e-08	-8.44254e-09	-4.91752e-08	2.18116e-08	-1.61335e-08	1.1815e-08	-2.79484e-08	-4.31852e-09			-8.75157e-08	-7.89488e-08	-1.53199e-07	1.08309e-07	1.3083e-08	-1.03491e-07	5.65268e-08	-3.50337e-08	3.60483e-08	-7.10819e-08	1.01458e-09
12.2382		3.57545e-08	-1.95879e-08	-2.21492e-08	3.20635e-09	-3.99445e-08	5.68723e-08	-1.81606e-08	7.1509e-09	-5.87464e-08	8.57042e-08	3.00996e-09	1.41734e-08	-1.11634e-08	1.71834e-08			-5.13223e-09	-7.08472e-08	-9.29527e-08	6.95872e-08	3.6854e-08	-7.1273e-08	4.23032e-08	-1.30658e-08	2.46697e-08	-3.77355e-08	1.16038e-08
12.2793		4.89966e-08	-9.71523e-09	-3.40259e-09	-4.62684e-10	-1.90857e-08	7.83665e-08	-1.56789e-08	9.79932e-09	1.73636e-08	6.11104e-08	1.67291e-08	1.08483e-08	5.88088e-09	2.75774e-08			8.55607e-08	-3.89019e-08	-3.16406e-08	3.5938e-08	4.29134e-08	-3.94363e-08	1.20368e-07	2.49716e-08	2.42246e-08	7.47057e-10	4.91962e-08
12.3203		-1.07819e-08	-3.26565e-09	-3.29483e-08	6.69714e-09	2.80704e-08	-1.90849e-08	4.69045e-08	-2.15638e-09	-1.70899e-08	7.04252e-08	6.67702e-09	1.02308e-08	-3.55374e-09	1.69078e-08			1.01689e-07	-4.09704e-08	-7.87959e-08	2.61923e-08	2.62659e-08	4.42827e-08	2.67276e-08	1.50559e-08	2.21964e-08	-7.14049e-09	3.72523e-08
12.3614		-5.82763e-08	8.73353e-08	-5.17781e-08	-7.85252e-09	1.37947e-08	-4.06693e-08	5.93189e-08	-1.16553e-08	-4.39264e-08	9.91116e-08	4.54026e-09	1.85027e-08	-1.39625e-08	2.3043e-08			2.73383e-08	6.12198e-08	-1.9103e-08	2.08258e-08	-1.00243e-08	1.73683e-07	-5.32439e-08	2.86708e-08	2.78777e-08	7.93122e-10	5.65485e-08
12.4025		-1.66039e-08	-7.76363e-09	1.66118e-08	-8.53797e-09	1.98621e-08	-1.91182e-08	4.61735e-08	-3.32078e-09	-5.4813e-08	1.52131e-08	-1.2297e-09	8.69778e-09	-9.92748e-09	7.46808e-09			1.85437e-09	8.96906e-08	-2.52246e-08	9.0371e-08	-4.32358e-08	1.26856e-07	-1.39724e-08	3.23342e-08	2.56764e-08	6.65781e-09	5.80105e-08
12.4435		-7.39431e-08	-5.19202e-08	-5.3114e-08	-2.08609e-09	-3.86958e-08	1.64435e-08	-4.14686e-08	-1.47886e-08	-5.02556e-08	6.43099e-08	-2.45519e-08	1.30505e-08	-3.76023e-08	-1.15014e-08			9.01085e-09	9.4302e-08	-3.24764e-08	3.15994e-08	-7.71574e-09	1.39989e-07	-3.25387e-09	3.3065e-08	2.34222e-08	9.64279e-09	5.64873e-08
12.4846		-4.01098e-08	-1.13918e-07	-1.09268e-07	2.45654e-09	-5.21501e-08	3.76837e-08	-5.14864e-08	-8.02196e-09	-3.32008e-08	3.34202e-08	-3.34595e-08	1.6469e-08	-4.99284e-08	-1.69905e-08			8.76262e-09	8.2303e-08	-2.657e-08	5.48449e-08	-1.4346e-08	1.82205e-07	7.04703e-08	5.10957e-08	2.70184e-08	2.40773e-08	7.8114e-08
12.5257		-1.86179e-08	-9.63446e-08	-9.77745e-08	-7.48347e-09	1.77711e-08	9.88922e-09	4.26555e-08	-3.72358e-09	-5.94653e-08	2.84308e-08	-1.84663e-08	1.57854e-08	-3.42517e-08	-2.68086e-09			9.28899e-08	5.70378e-08	7.42912e-09	8.5221e-08	-5.92501e-09	1.30738e-07	-1.83331e-08	4.98654e-08	2.14128e-08	2.84526e-08	7.12782e-08
12.5667		-1.49534e-08	-4.51443e-08	-1.20953e-07	2.4332e-09	8.12204e-09	4.88455e-08	-2.78378e-09	-2.99068e-09	-4.30585e-08	4.07224e-08	-1.29761e-08	1.53457e-08	-2.83218e-08	2.36969e-09			2.90767e-08	4.41276e-08	-5.50242e-08	2.76016e-09	-4.21931e-08	3.78672e-08	-1.45581e-08	2.93751e-10	1.48432e-08	-1.45495e-08	1.5137e-08
12.6078		-2.98207e-08	-6.59077e-08	-1.03089e-07	7.38639e-09	4.30404e-10	6.14002e-08	-4.85305e-08	-5.96414e-09	-3.24012e-08	2.37744e-08	-1.92722e-08	1.48985e-08	-3.41707e-08	-4.3737e-09			-1.00462e-07	4.59918e-08	5.01354e-09	-1.95839e-08	-8.11975e-08	3.91327e-08	8.49988e-08	-3.72951e-09	2.57591e-08	-2.94886e-08	2.20296e-08
12.6489		5.65043e-10	-2.99389e-08	-1.47352e-07	2.06559e-08	-2.18846e-08	5.56295e-08	-2.45031e-08	1.13009e-10	-2.36367e-08	7.09663e-08	-9.93855e-09	1.88022e-08	-2.87408e-08	8.86366e-09			-7.81324e-08	1.28008e-07	1.21315e-08	-2.39942e-08	-5.99334e-08	5.78553e-08	1.42009e-07	2.54205e-08	3.30209e-08	-7.60037e-09	5.84415e-08
12.6899		-3.11192e-08	-6.06177e-08	-1.05461e-07	1.72752e-08	-5.93574e-09	-3.2373e-08	-1.35284e-08	-6.22384e-09	-2.74265e-08	9.89579e-08	-1.66452e-08	1.67141e-08	-3.33594e-08	6.89064e-11			-1.21862e-07	1.74848e-07	-8.15327e-09	1.7809e-08	-2.61458e-08	1.76235e-07	1.42368e-08	3.2424e-08	4.09389e-08	-8.51492e-09	7.33628e-08
12.731		-7.04555e-08	-3.60004e-08	-7.20292e-08	4.54621e-09	4.41549e-08	2.81907e-08	4.5916e-08	-1.40911e-08	-5.67813e-08	5.08574e-09	-1.21464e-08	1.42574e-08	-2.64038e-08	2.11105e-09			-1.04325e-07	1.76062e-07	-3.22981e-08	2.62268e-08	-2.65886e-08	1.93582e-07	-5.39536e-08	2.55294e-08	4.36824e-08	-1.8153e-08	6.92117e-08
12.7721		-3.62364e-08	9.11621e-08	8.10031e-09	6.47971e-09	8.27312e-08	6.07408e-08	8.3112e-08	-7.24728e-09	-2.61425e-08	5.76574e-08	3.20357e-08	1.52644e-08	1.67713e-08	4.73001e-08			-5.77063e-08	1.56905e-07	9.97242e-09	4.09491e-08	-1.15401e-11	6.08405e-08	-9.34001e-08	1.67927e-08	3.09287e-08	-1.4136e-08	4.77215e-08
12.8131		-9.09506e-08	4.71214e-08	1.66666e-08	-6.51368e-09	8.78502e-08	3.1073e-08	4.40696e-08	-1.81901e-08	-3.64624e-09	2.0317e-08	1.27797e-08	1.5115e-08	-2.33529e-09	2.78947e-08			5.5861e-09	1.05427e-07	9.14542e-08	4.645e-08	-2.11689e-08	1.72819e-07	-4.64924e-09	5.65597e-08	2.65521e-08	3.00076e-08	8.31119e-08
12.8542		-1.05763e-07	-2.16844e-08	-8.97369e-08	5.67785e-09	3.4038e-08	-2.68598e-08	-1.22003e-08	-2.11526e-08	-3.94381e-08	1.23997e-08	-2.6472e-08	1.37108e-08	-4.01828e-08	-1.27611e-08			2.33236e-09	1.58783e-07	6.27481e-08	8.76476e-08	-1.38905e-07	2.08474e-07	7.79886e-08	6.55812e-08	4.24177e-08	2.31636e-08	1.07999e-07
12.8953		-4.84374e-08	-7.69979e-08	-1.85063e-07	4.53823e-09	6.79066e-08	1.81696e-09	3.90846e-08	-9.68748e-09	-4.03556e-08	5.78066e-08	-1.89388e-08	2.36087e-08	-4.25475e-08	4.66982e-09			-8.5491e-09	1.23724e-07	2.81862e-08	6.72859e-08	-1.39278e-07	8.80816e-08	-2.23836e-09	2.24589e-08	3.24894e-08	-1.00305e-08	5.49483e-08
12.9363		2.19668e-09	-6.05832e-08	-1.7228e-07	-1.12102e-08	7.24204e-08	5.37257e-08	5.59399e-08	4.39336e-10	-8.19969e-08	-1.24236e-08	-1.53772e-08	2.3394e-08	-3.87712e-08	8.01681e-09			8.32966e-08	1.09815e-07	-2.40417e-08	6.03471e-08	-1.45437e-07	6.42602e-08	3.84889e-08	2.66756e-08	3.27323e-08	-6.05674e-09	5.94079e-08
12.9774		-4.82468e-08	-4.24625e-08	-1.62104e-07	-2.02007e-08	3.70482e-08	2.91325e-08	4.11757e-08	-9.64936e-09	-6.46808e-08	6.23691e-08	-1.77619e-08	2.10146e-08	-3.87764e-08	3.2527e-09			9.5995e-08	1.69484e-07	-3.44533e-08	7.57044e-08	-6.70343e-08	1.18431e-08	5.64513e-08	4.39986e-08	3.05222e-08	1.34764e-08	7.45208e-08
13.0185		-4.45018e-08	-2.72984e-08	-1.33387e-07	-4.65714e-09	-5.63541e-09	-7.85816e-09	1.36004e-08	-8.90036e-09	-2.80433e-08	1.02388e-07	-1.44293e-08	1.82832e-08	-3.27125e-08	3.85388e-09			9.36856e-08	1.36453e-07	-1.22915e-08	7.65178e-08	-1.7379e-08	-4.4103e-08	3.09145e-08	3.76853e-08	2.51964e-08	1.2489e-08	6.28817e-08
13.0595		-4.88924e-08	-1.96238e-08	-1.32925e-07	2.5285e-09	-1.14168e-08	-9.29098e-09	2.64117e-08	-9.77848e-09	-6.76425e-08	-4.29052e-09	-2.7492e-08	1.43359e-08	-4.18279e-08	-1.31561e-08			1.30146e-07	1.3239e-07	2.01281e-08	9.6944e-08	-2.412e-08	-6.3403e-08	-1.14436e-07	2.53784e-08	3.69869e-08	-1.16084e-08	6.23653e-08
13.1006		-4.09216e-08	-7.86984e-08	-1.38321e-07	9.29569e-10	8.35215e-09	-6.91769e-09	2.85729e-08	-8.18432e-09	-7.10201e-08	1.26316e-08	-2.93577e-08	1.65285e-08	-4.58862e-08	-1.28292e-08			8.847e-08	1.27607e-07	3.66652e-08	8.00928e-08	1.07366e-09	-7.18885e-08	-8.99631e-08	2.45796e-08	3.12071e-08	-6.62751e-09	5.57867e-08
13.1417		2.82286e-08	-1.36247e-07	-7.18372e-08	-4.08298e-09	-5.10134e-09	-2.12231e-09	1.75173e-08	5.64572e-09	-1.03131e-08	-2.98232e-08	-2.08136e-08	1.54813e-08	-3.62948e-08	-5.33225e-09			5.90973e-08	8.12344e-08	3.40856e-08	2.34777e-08	-7.05026e-08	-7.26217e-08	2.98839e-08	1.20935e-08	2.28444e-08	-1.07509e-08	3.49379e-08
13.1828		-4.22627e-09	-9.63404e-08	-9.66045e-08	1.38118e-08	-1.77531e-09	2.94312e-08	-1.49231e-08	-8.45254e-10	-2.68903e-08	-5.06747e-08	-2.49037e-08	1.37455e-08	-3.86491e-08	-1.11582e-08			6.8264e-09	9.43234e-08	-4.83814e-09	2.04398e-08	-7.3413e-08	-8.91429e-08	6.18372e-08	2.29039e-09	2.51224e-08	-2.2832e-08	2.74128e-08
13.2238		2.83891e-09	1.4682e-09	-7.63825e-08	-1.48721e-08	1.77177e-09	4.65741e-08	3.74611e-08	5.67782e-10	-4.73024e-08	1.61035e-08	-3.17716e-09	1.1565e-08	-1.47422e-08	8.38788e-09			-1.94804e-08	8.36239e-08	-4.55249e-08	4.29387e-08	-7.58242e-08	-1.01563e-07	-5.35329e-08	-2.41947e-08	2.49386e-08	-4.91332e-08	7.43875e-10
13.2649		-6.4301e-08	-4.22996e-09	-1.09585e-07	-1.6315e-08	1.04724e-09	4.13849e-08	9.15982e-08	-1.28602e-08	-5.10904e-08	-5.22086e-08	-1.7656e-08	1.79244e-08	-3.55804e-08	2.68432e-10			2.48035e-08	6.62886e-09	-3.86141e-08	-1.33966e-08	-9.91936e-08	-8.22445e-08	-6.51845e-08	-3.81716e-08	1.75816e-08	-5.57532e-08	-2.059e-08
13.306		-1.14e-07	9.55571e-08	1.45279e-08	-1.93119e-08	5.03087e-08	5.10977e-08	9.71845e-08	-2.28e-08	-4.4269e-08	2.45544e-08	1.32849e-08	2.07138e-08	-7.42886e-09	3.39987e-08			2.98565e-08	-4.84172e-08	-5.17626e-09	1.85263e-08	-9.31118e-08	-2.47087e-08	-4.06528e-08	-2.33834e-08	1.59696e-08	-3.9353e-08	-7.41385e-09
13.347		-3.8282e-08	1.60645e-07	3.68953e-09	-1.27496e-08	5.75598e-08	-2.3471e-08	1.23508e-07	-7.6564e-09	-1.01271e-08	5.23536e-08	3.0547e-08	2.11181e-08	9.42889e-09	5.16651e-08			1.11816e-07	-1.80563e-09	4.09707e-08	1.16579e-07	-6.05903e-08	-7.41233e-08	-2.83389e-08	1.49297e-08	2.93516e-08	-1.44219e-08	4.42812e-08
13.3881		-5.44648e-09	8.66365e-08	8.87847e-09	1.04367e-08	3.27561e-08	-7.09183e-08	8.12538e-08	-1.0893e-09	-2.03701e-08	-9.70042e-09	1.12437e-08	1.47851e-08	-3.54138e-09	2.60288e-08			1.19055e-07	2.30182e-08	2.41606e-08	1.01283e-07	-9.67802e-08	-1.09369e-07	-1.30885e-07	-9.93106e-09	3.88264e-08	-4.87574e-08	2.88953e-08
13.4292		-8.624e-08	-3.08096e-08	2.16307e-08	-7.79097e-10	1.13606e-08	-4.35691e-08	7.47685e-08	-1.7248e-08	-5.10331e-08	-1.85912e-08	-1.4051e-08	1.4042e-08	-2.8093e-08	-9.06455e-12			1.27646e-09	4.68718e-09	4.67685e-08	-1.10433e-08	-1.03782e-07	-1.12333e-07	-1.41806e-07	-4.5176e-08	2.74057e-08	-7.25817e-08	-1.77703e-08
13.4702		-1.20497e-07	4.60702e-08	-2.93908e-09	-5.18672e-09	1.38952e-08	1.69271e-08	3.48563e-08	-2.40994e-08	-6.19298e-08	-4.41733e-08	-1.47076e-08	1.58382e-08	-3.05458e-08	1.13053e-09			-1.19255e-07	-1.5477e-08	-4.3585e-09	-7.9626e-08	-1.09917e-07	-6.30259e-08	-2.74005e-08	-5.98657e-08	1.72779e-08	-7.71436e-08	-4.25878e-08
13.5113		-1.03598e-07	6.92555e-08	4.75713e-08	-2.07042e-08	2.77204e-08	8.9554e-09	4.87331e-09	-2.07196e-08	-8.07787e-09	4.59697e-09	9.87321e-10	1.47569e-08	-1.37695e-08	1.57442e-08			-1.09152e-07	-6.16302e-08	-7.27078e-08	-7.55206e-08	-1.13851e-07	-3.98834e-08	9.73401e-08	-5.36293e-08	2.69909e-08	-8.06202e-08	-2.66384e-08
13.5524		-6.39328e-08	3.97678e-08	1.63001e-08	-1.4555e-08	2.2162e-08	-1.3888e-08	-7.35901e-09	-1.27866e-08	-4.45442e-08	1.16452e-08	-6.71905e-09	9.84121e-09	-1.65603e-08	3.12216e-09			-1.38273e-07	-5.94365e-08	-2.90765e-08	-5.31064e-08	-8.1004e-08	-9.0578e-08	-4.65887e-08	-7.11519e-08	1.36419e-08	-8.47938e-08	-5.751e-08
13.5934		-3.95276e-08	3.37241e-08	-4.90254e-08	-1.0209e-08	-1.48401e-09	7.43256e-09	-4.79226e-08	-7.90552e-09	-1.74274e-08	-1.8243e-08	-1.50588e-08	8.16008e-09	-2.32189e-08	-6.8987e-09			-9.37855e-08	-8.21999e-08	2.53157e-08	-5.5234e-08	-1.0204e-07	-9.6871e-08	-1.44549e-07	-7.84805e-08	2.00122e-08	-9.84927e-08	-5.84684e-08
13.6345		-2.45395e-08	-3.56054e-08	-8.69179e-08	-7.90418e-09	-1.06984e-08	-1.75743e-08	-5.39186e-09	-4.9079e-09	-5.34058e-08	-3.14772e-08	-2.78422e-08	8.20209e-09	-3.60443e-08	-1.96402e-08			-5.1338e-08	-7.77954e-08	4.81464e-08	-6.20415e-08	-2.61476e-08	-6.19901e-08	-8.07416e-08	-4.45583e-08	1.69049e-08	-6.14631e-08	-2.76534e-08
13.6756		3.98006e-08	-6.3336e-09	-7.61779e-08	-2.24803e-08	-3.53754e-08	-8.80972e-08	9.39989e-09	7.96012e-09	-3.71841e-08	4.20952e-08	-1.66393e-08	1.39375e-08	-3.05768e-08	-2.70175e-09			-7.13161e-08	-4.29169e-08	-1.53161e-10	-2.16107e-08	3.36516e-08	4.93935e-09	-2.33e-08	-1.72437e-08	1.29221e-08	-3.01658e-08	-4.3216e-09
13.7166		1.26742e-08	2.32187e-08	-1.13841e-07	-1.35859e-08	-2.15763e-08	-9.97705e-08	2.06985e-08	2.53484e-09	-1.02006e-08	1.61436e-08	-1.83704e-08	1.55237e-08	-3.38941e-08	-2.84678e-09			1.41898e-09	-3.1822e-08	-2.7309e-08	-3.41169e-08	4.87581e-08	1.14362e-07	-1.1934e-07	-6.86412e-09	2.77285e-08	-3.45927e-08	2.08644e-08
13.7577		4.85517e-08	-2.18692e-08	-8.18838e-08	-1.47056e-08	-3.95127e-08	-6.23069e-08	-1.27489e-08	9.71034e-09	-6.23651e-08	1.40599e-08	-2.2307e-08	1.27227e-08	-3.50297e-08	-9.58433e-09			-2.29922e-08	2.89879e-08	-1.06116e-08	-8.14579e-08	-3.16136e-08	1.77623e-07	-1.16223e-07	-8.04106e-09	3.57643e-08	-4.38053e-08	2.77232e-08
13.7988		-3.32971e-08	-2.04261e-08	-4.71233e-08	-1.83537e-08	-4.1578e-08	-8.05084e-09	-2.40015e-08	-6.65942e-09	-5.27911e-08	-6.40155e-09	-2.58683e-08	5.40942e-09	-3.12777e-08	-2.04588e-08			-2.96838e-08	2.99981e-08	-3.0482e-08	-6.96916e-08	-1.06549e-07	1.1622e-07	-8.32026e-08	-2.47701e-08	2.889e-08	-5.36602e-08	4.1199e-09
13.8398		-1.42532e-07	8.32139e-09	-9.04537e-08	-3.39089e-08	-2.48531e-08	-5.84341e-08	-2.0653e-09	-2.85064e-08	-1.25162e-08	1.91251e-09	-3.83036e-08	1.49273e-08	-5.32308e-08	-2.33763e-08			-4.86423e-08	3.03984e-09	2.7557e-09	-2.8912e-08	-6.08211e-08	7.51004e-08	-1.03175e-07	-2.29506e-08	2.15562e-08	-4.45068e-08	-1.39448e-09
13.8809		-1.20315e-07	1.43466e-08	-1.53489e-07	-3.18387e-08	9.54287e-09	-2.97789e-08	4.0344e-08	-2.4063e-08	-4.21301e-08	2.42445e-08	-3.13137e-08	1.97191e-08	-5.10328e-08	-1.15946e-08			-4.89822e-08	-6.49871e-10	-3.10737e-08	2.75374e-08	-4.10083e-08	1.93096e-08	-6.95972e-08	-2.06378e-08	1.38362e-08	-3.44739e-08	-6.80159e-09
13.922		-4.69874e-08	1.83268e-08	-1.31509e-07	-7.526e-09	1.83021e-08	-3.65176e-08	1.68053e-08	-9.39748e-09	-2.22232e-08	1.56171e-08	-1.85109e-08	1.46232e-08	-3.31341e-08	-3.88775e-09			-9.97567e-09	2.86576e-08	-3.95038e-08	4.87553e-08	-5.72263e-08	4.94423e-08	-8.36548e-08	-9.0722e-09	2.01186e-08	-2.91908e-08	1.10464e-08
13.963		-4.4537e-08	-4.65349e-08	-5.50045e-08	7.42259e-09	-6.25334e-10	-5.40659e-08	-1.18986e-09	-8.9074e-09	-3.61888e-08	-3.72883e-09	-2.4336e-08	7.91274e-09	-3.22487e-08	-1.64233e-08			6.75507e-08	5.6064e-08	3.15891e-09	3.01502e-08	-5.41072e-08	-4.93362e-08	-3.17812e-08	3.09989e-09	1.88539e-08	-1.5754e-08	2.19538e-08
14.0041		-1.30294e-07	-1.92628e-08	-2.56257e-08	9.52916e-10	7.76097e-09	4.36917e-08	-3.39252e-08	-2.60588e-08	-5.99082e-08	-7.70303e-09	-2.50372e-08	1.45999e-08	-3.96371e-08	-1.04373e-08			1.44431e-07	4.56331e-08	-6.63445e-08	-1.57345e-09	-6.01471e-08	-6.31977e-08	-5.69451e-08	-8.30625e-09	2.99675e-08	-3.82738e-08	2.16613e-08
14.0452		-7.23335e-08	5.0686e-08	5.09371e-09	2.67734e-08	6.98591e-09	6.20766e-08	-1.00708e-08	-1.44667e-08	-3.13353e-08	-1.6901e-08	6.50832e-10	1.24812e-08	-1.18304e-08	1.31321e-08			1.81359e-07	9.76987e-08	-3.50116e-08	5.50619e-08	-7.40735e-08	-4.27235e-08	-5.49697e-08	1.81916e-08	3.60922e-08	-1.79005e-08	5.42838e-08
14.0862		-1.24742e-08	1.23692e-07	-6.79618e-08	4.30809e-08	-1.61183e-08	4.43372e-08	3.90309e-09	-2.49484e-09	-4.44728e-08	3.35749e-08	1.05066e-08	1.70549e-08	-6.54831e-09	2.75615e-08			2.86607e-07	1.148e-07	-1.10322e-08	5.22615e-08	-4.74281e-08	6.32584e-09	-1.33377e-07	3.83081e-08	5.0705e-08	-1.23968e-08	8.90131e-08
14.1273		-2.87917e-08	1.69976e-07	-6.90346e-08	4.29743e-08	-1.72999e-08	-6.04038e-09	2.70021e-08	-5.75834e-09	-4.59166e-08	6.39569e-08	1.31068e-08	2.15799e-08	-8.47314e-09	3.46867e-08			1.60744e-07	8.65342e-08	-2.94951e-08	-4.19631e-08	-2.1749e-08	4.54267e-08	-1.59509e-07	5.71267e-09	3.89471e-08	-3.32345e-08	4.46598e-08
14.1684		-9.23526e-09	1.74883e-07	4.42112e-09	5.67502e-08	-2.96589e-08	-8.73433e-08	-1.12348e-08	-1.84705e-09	-1.90924e-08	4.75773e-09	8.24003e-09	2.16682e-08	-1.34281e-08	2.99082e-08			1.42966e-07	4.82862e-08	-6.53263e-08	-9.7225e-09	-1.46616e-08	4.24604e-08	-5.12906e-09	1.9839e-08	2.50817e-08	-5.24272e-09	4.49208e-08
14.2094		4.18593e-08	1.34271e-07	7.14058e-08	5.31886e-08	-6.44143e-09	-3.63456e-08	-1.88253e-08	8.37186e-09	3.53013e-09	6.15099e-08	3.12524e-08	1.61673e-08	1.50851e-08	4.74198e-08			1.42124e-07	-3.72398e-08	-8.29974e-08	-1.79338e-08	-3.08348e-08	6.65474e-08	3.4064e-08	1.05328e-08	2.86852e-08	-1.81524e-08	3.9218e-08
14.2505		-9.03044e-09	4.16805e-08	4.50694e-08	6.02082e-08	-1.86988e-08	2.53696e-09	-4.50184e-08	-1.80609e-09	-1.35951e-08	1.94202e-08	8.07664e-09	1.04194e-08	-2.34275e-09	1.8496e-08			8.62816e-08	4.67498e-09	-8.31638e-08	-1.88198e-08	3.08295e-08	6.58231e-08	9.85459e-09	1.364e-08	2.11653e-08	-7.52524e-09	3.48053e-08
14.2916		1.4458e-08	6.92071e-08	1.4734e-08	4.95725e-08	1.66672e-10	4.55919e-08	1.13666e-08	2.8916e-09	-7.73217e-08	2.74303e-08	1.58097e-08	1.2526e-08	3.28373e-09	2.83357e-08			8.88056e-08	6.8455e-08	-5.65294e-08	3.58031e-08	-2.23755e-08	5.98179e-08	-1.50548e-07	3.34696e-09	3.2262e-08	-2.8915e-08	3.56089e-08
14.3326		4.15737e-08	8.68814e-08	7.82491e-08	4.65651e-08	-1.79158e-08	1.19828e-08	-1.26816e-09	8.31474e-09	-4.7846e-08	-1.08161e-09	2.05455e-08	1.3405e-08	7.14051e-09	3.39505e-08			3.65807e-09	1.13476e-07	-7.82288e-08	-2.1422e-08	-3.74441e-08	8.04133e-08	-1.28273e-07	-9.68865e-09	3.20469e-08	-4.17355e-08	2.23582e-08
14.3737		1.03878e-08	4.34767e-08	6.78774e-08	4.65086e-08	-4.47156e-08	-5.68417e-09	-2.7058e-08	2.07756e-09	-2.12042e-08	2.26943e-08	9.43604e-09	1.13583e-08	-1.92228e-09	2.07944e-08			-3.78105e-08	9.73556e-08	-7.82044e-08	-7.04217e-08	-3.25306e-08	-1.51165e-09	-5.46888e-08	-2.54017e-08	2.26345e-08	-4.80363e-08	-2.76718e-09
14.4148		2.15099e-08	-2.30939e-08	3.40999e-08	3.62017e-08	5.86717e-09	2.10453e-08	-2.04352e-10	4.30198e-09	-2.99328e-08	6.21347e-08	1.3193e-08	8.80745e-09	4.38551e-09	2.20004e-08			2.47975e-08	1.24616e-07	-1.04628e-07	-8.31541e-08	-7.88222e-08	3.98109e-08	-7.4255e-08	-2.16621e-08	3.23789e-08	-5.40411e-08	1.07168e-08
14.4559		-6.0337e-08	-2.01569e-08	2.12735e-08	3.13602e-08	-9.76638e-09	4.10008e-08	-1.32907e-08	-1.20674e-08	-9.71433e-09	6.09384e-08	2.92402e-09	1.12071e-08	-8.2831e-09	1.41311e-08			1.90109e-08	6.79832e-08	-9.31765e-08	-5.9236e-08	-5.47828e-08	-6.22001e-08	-8.09925e-08	-3.76277e-08	2.21965e-08	-5.98242e-08	-1.54312e-08
14.4969		-9.44402e-08	9.95471e-08	7.47811e-08	1.89539e-08	-9.95064e-09	3.7356e-08	1.75981e-09	-1.8888e-08	-5.12471e-08	-4.29228e-08	1.49491e-09	1.85833e-08	-1.70884e-08	2.00783e-08			-1.09135e-09	7.57221e-09	-8.42591e-08	-8.73235e-08	-3.50532e-08	-3.18274e-08	-7.11084e-08	-4.32987e-08	1.46045e-08	-5.79031e-08	-2.86942e-08
14.538		-1.74625e-08	4.60832e-08	4.90364e-08	2.09816e-08	4.63437e-08	3.72319e-08	7.90393e-08	-3.4925e-09	-5.64133e-08	9.3822e-09	2.1073e-08	1.2426e-08	8.64698e-09	3.3499e-08			-5.22232e-08	-4.18617e-08	-1.0214e-07	-1.71762e-08	-3.2477e-08	-4.43477e-08	-1.41889e-09	-4.16635e-08	1.20315e-08	-5.3695e-08	-2.9632e-08
14.5791		-6.07089e-09	7.46298e-08	1.4601e-08	1.29927e-08	9.96914e-08	4.7179e-09	1.23941e-07	-1.21418e-09	-3.23565e-08	-2.96471e-08	2.61285e-08	1.71305e-08	8.99802e-09	4.3259e-08			-2.31001e-08	-7.14548e-08	-1.53756e-07	9.44882e-09	-6.40111e-08	-1.81526e-07	-3.05346e-08	-7.3562e-08	2.64897e-08	-1.00052e-07	-4.70723e-08
14.6201		4.1362e-08	6.75497e-08	3.52743e-08	8.01258e-09	4.57051e-08	-1.40515e-09	6.62477e-08	8.2724e-09	-4.75492e-08	-8.54146e-08	1.38055e-08	1.55567e-08	-1.75124e-09	2.93622e-08			-1.64386e-08	-7.65361e-08	-7.1751e-08	9.73055e-09	-8.5561e-08	-1.47329e-07	-1.26254e-07	-7.34485e-08	2.10299e-08	-9.44783e-08	-5.24186e-08
14.6612		2.32884e-08	5.47496e-08	-1.09611e-08	2.15648e-08	2.02446e-08	7.98592e-08	4.97117e-08	4.65768e-09	-3.04686e-08	-5.93593e-08	1.53287e-08	1.31265e-08	2.20217e-09	2.84552e-08			-5.98737e-08	-3.96774e-09	-3.98728e-08	2.7858e-08	-9.87945e-08	-1.07332e-07	-1.99923e-07	-6.88437e-08	2.84689e-08	-9.73126e-08	-4.03748e-08
14.7023		3.55486e-08	4.69327e-08	3.47731e-08	1.42813e-08	-1.403e-08	1.25864e-07	5.65564e-08	7.10972e-09	-4.50997e-08	-4.73536e-08	2.14583e-08	1.62751e-08	5.18317e-09	3.77333e-08			-7.06366e-08	-1.76359e-08	1.10798e-08	-2.49239e-08	-9.46413e-08	-8.2821e-08	-1.69435e-07	-6.41448e-08	2.27654e-08	-8.69103e-08	-4.13794e-08
14.7433		-1.56806e-08	4.6835e-08	6.76375e-08	-6.54769e-09	-3.30063e-08	6.2134e-08	9.17385e-09	-3.13612e-09	-2.32042e-08	2.92817e-08	1.33487e-08	1.14091e-08	1.9396e-09	2.47578e-08			8.20254e-09	-7.70041e-08	2.84187e-08	-1.69569e-09	-4.68292e-08	-2.74116e-08	-3.00082e-09	-1.70457e-08	1.35637e-08	-3.06094e-08	-3.48206e-09
14.7844		-7.35936e-08	8.83804e-09	7.83589e-08	-7.40511e-09	-2.28797e-08	-2.57952e-08	-2.10263e-08	-1.47187e-08	-1.49819e-08	-3.23909e-08	-1.25594e-08	1.21257e-08	-2.46851e-08	-4.3375e-10			-7.00665e-08	-6.70101e-08	1.6344e-09	-9.28803e-09	-8.526e-08	6.00918e-09	-9.65939e-08	-4.57964e-08	1.65063e-08	-6.23027e-08	-2.92902e-08
14.8255		-7.25284e-08	3.7752e-08	7.36117e-08	2.2349e-08	9.65851e-09	-2.34879e-08	-1.66434e-08	-1.45057e-08	-2.66645e-08	-1.28775e-07	-1.39234e-08	1.79789e-08	-3.19022e-08	4.05549e-09			-6.26199e-08	-5.95874e-08	-2.54634e-08	3.05973e-08	-5.14371e-08	-3.65868e-10	-7.5021e-08	-3.48425e-08	1.45017e-08	-4.93442e-08	-2.03408e-08
14.8665		-4.5781e-08	5.79769e-08	8.67983e-08	3.88225e-09	4.72236e-08	-7.04542e-08	1.93402e-08	-9.1562e-09	-3.7984e-08	-6.00999e-08	-8.25405e-10	1.69003e-08	-1.77257e-08	1.60749e-08			-4.41123e-08	-9.70978e-09	-7.21685e-08	1.28158e-08	-1.16903e-08	-3.64065e-08	-7.15904e-08	-3.3266e-08	1.22023e-08	-4.54683e-08	-2.10637e-08
14.9076		-8.9224e-08	7.20703e-10	7.46876e-08	-1.80544e-09	4.52522e-09	-1.80498e-08	-2.5272e-08	-1.78448e-08	6.44995e-08	-5.23099e-08	-6.00729e-09	1.54135e-08	-2.14208e-08	9.40625e-09			-1.34268e-07	-3.89283e-08	-6.32619e-08	-1.4703e-08	-4.98725e-08	-3.96739e-08	-1.07984e-08	-5.02151e-08	1.56514e-08	-6.58665e-08	-3.45638e-08
14.9487		-3.6056e-08	-5.05801e-09	2.65791e-08	1.32023e-08	3.29711e-08	-2.28608e-08	-6.09114e-09	-7.2112e-09	2.06944e-08	-6.3387e-08	-4.72173e-09	9.50345e-09	-1.42252e-08	4.78173e-09			-1.92502e-07	-3.98447e-08	-3.81002e-08	-1.8436e-08	-5.93007e-08	2.36504e-09	-1.94087e-08	-5.21753e-08	2.45333e-08	-7.67087e-08	-2.7642e-08
14.9897		-1.33301e-08	-2.10009e-08	5.00305e-08	1.36342e-08	4.09699e-08	-4.38894e-08	2.44695e-08	-2.66602e-09	-2.0575e-08	-1.42242e-08	1.34185e-09	9.50205e-09	-8.1602e-09	1.08439e-08			-1.85971e-07	-5.03278e-08	8.28464e-09	-4.52541e-08	-1.52128e-08	-4.80586e-08	-2.31197e-07	-8.11052e-08	3.42197e-08	-1.15325e-07	-4.68856e-08
15.0308		-5.33382e-08	-7.52685e-08	2.28413e-08	4.59208e-09	3.94308e-08	-8.91975e-08	2.66338e-08	-1.06676e-08	-2.71593e-08	-3.37665e-08	-1.959e-08	1.39154e-08	-3.35053e-08	-5.67459e-09			-1.51544e-07	-3.90322e-08	4.05778e-08	-4.9443e-08	-5.13495e-09	-7.70004e-08	-1.79375e-07	-6.58503e-08	2.94219e-08	-9.52722e-08	-3.64283e-08
15.0719		-2.452e-08	-9.5742e-08	-1.70499e-09	-8.3315e-09	3.51984e-08	-7.74721e-08	6.59478e-08	-4.904e-09	-2.78862e-08	-8.4957e-09	-1.4791e-08	1.49504e-08	-2.97414e-08	1.59322e-10			-7.16026e-08	-2.40819e-08	-1.18213e-08	-2.67357e-08	1.49117e-08	-9.50467e-08	2.84121e-09	-3.02193e-08	1.49867e-08	-4.5206e-08	-1.52326e-08
15.1129		-8.89942e-09	-5.19224e-09	5.51787e-08	-4.58156e-09	-1.88369e-08	-5.67957e-08	-3.89829e-08	-1.77988e-09	2.86318e-08	2.7374e-08	-2.38841e-09	1.04282e-08	-1.28166e-08	8.03982e-09			2.01715e-09	1.49566e-08	-5.12764e-08	3.28053e-08	4.34326e-08	-4.45607e-08	-1.30689e-08	-2.24205e-09	1.37502e-08	-1.59923e-08	1.15082e-08
15.154		1.42226e-08	-1.11484e-08	7.29231e-08	-5.44544e-09	-2.10572e-08	-1.68401e-08	-5.63204e-08	2.84452e-09	-5.84939e-09	-3.33458e-08	-6.00165e-09	1.07326e-08	-1.67343e-08	4.73098e-09			2.01081e-09	2.38042e-08	2.72949e-08	2.6513e-08	4.15081e-08	-3.39822e-08	-1.27712e-07	-5.79474e-09	2.23456e-08	-2.81403e-08	1.65508e-08
15.1951		-2.05159e-08	-1.76011e-08	6.9885e-08	-2.97197e-08	-1.71032e-08	7.73752e-09	-4.07859e-08	-4.10318e-09	-5.3698e-08	-3.24501e-08	-1.38355e-08	1.08284e-08	-2.46639e-08	-3.00706e-09			-9.6954e-09	5.55485e-08	3.8724e-08	-1.45866e-08	1.65387e-08	-7.90699e-08	-1.32019e-07	-1.77942e-08	2.51804e-08	-4.29746e-08	7.38611e-09
15.2361		-8.00913e-08	-2.03931e-08	4.31158e-08	-2.05709e-08	1.96774e-08	4.07268e-08	3.32623e-08	-1.60183e-08	-2.59509e-08	-5.91432e-08	-8.53854e-09	1.33182e-08	-2.18568e-08	4.77969e-09			-3.75594e-08	3.71229e-08	5.61007e-08	-3.46367e-08	2.69309e-08	-2.84086e-08	-7.11217e-08	-7.36741e-09	1.78262e-08	-2.51936e-08	1.04588e-08
15.2772		-9.82715e-08	3.07345e-08	1.03627e-08	-4.55906e-08	-8.31116e-09	3.6802e-08	-4.4752e-08	-1.96543e-08	3.42997e-09	-6.03766e-08	-1.95627e-08	1.35115e-08	-3.30742e-08	-6.05123e-09			-1.79223e-08	2.38383e-08	5.37048e-08	-1.10122e-08	-5.28297e-09	1.07724e-07	-7.26956e-08	1.11934e-08	2.17863e-08	-1.05928e-08	3.29797e-08
15.3183		-1.39622e-08	2.76117e-08	-1.48488e-08	-3.59027e-08	-6.31289e-09	5.71157e-08	-1.0804e-08	-2.79244e-09	-1.16023e-08	2.25611e-08	1.10632e-09	8.51456e-09	-7.40824e-09	9.62088e-09			5.59954e-08	2.73959e-08	4.62555e-09	2.18361e-08	-1.75253e-08	8.04726e-08	-6.81552e-08	1.49493e-08	1.84184e-08	-3.4691e-09	3.33677e-08
15.3593		1.77088e-08	5.77901e-08	2.48658e-08	-4.76447e-08	-1.03821e-08	9.75164e-09	2.01801e-08	3.54176e-09	2.11575e-09	-5.63198e-08	2.16074e-09	1.06948e-08	-8.53402e-09	1.28555e-08			4.16605e-08	6.23684e-08	-6.39216e-08	-2.40784e-09	-7.15958e-08	1.4151e-08	-9.17373e-08	-1.59261e-08	2.27217e-08	-3.86478e-08	6.79564e-09
15.4004		3.14091e-08	7.83348e-10	7.99662e-08	-5.64214e-08	3.54371e-08	-3.29328e-08	5.46755e-08	6.28182e-09	-1.05667e-08	-6.41017e-08	4.45305e-09	1.4891e-08	-1.04379e-08	1.9344e-08			1.05391e-07	9.19976e-08	-3.81717e-08	4.12067e-08	-7.70447e-08	5.00328e-08	-1.06616e-07	9.54224e-09	3.15831e-08	-2.20408e-08	4.11253e-08
15.4415		3.56152e-08	2.53182e-08	1.27853e-07	-3.91857e-08	4.41105e-09	-5.22235e-08	1.08327e-08	7.12304e-09	9.45781e-09	-1.37063e-08	1.15495e-08	1.55097e-08	-3.96016e-09	2.70593e-08			2.2094e-07	7.65509e-08	2.05184e-08	1.05015e-07	-2.11511e-08	1.47556e-08	-1.78912e-08	5.69625e-08	3.25122e-08	2.44503e-08	8.94747e-08
15.4825		9.6307e-08	2.84215e-08	1.00982e-07	-9.26205e-09	-2.14011e-08	4.71758e-09	-6.14763e-08	1.92614e-08	1.86322e-08	-4.21792e-08	1.34003e-08	1.67754e-08	-3.37505e-09	3.01757e-08			2.91172e-07	6.19641e-08	-2.24149e-08	1.19058e-07	-5.78149e-08	-1.27024e-07	-1.36044e-08	3.59051e-08	5.20843e-08	-1.61791e-08	8.79894e-08
15.5236		5.61866e-08	3.43937e-08	1.02618e-07	7.44878e-09	1.69095e-08	7.67686e-08	3.47567e-08	1.12373e-08	1.13689e-09	-7.12011e-09	3.34336e-08	1.12118e-08	2.22218e-08	4.46454e-08			3.38036e-07	7.02713e-08	-6.11805e-08	3.80054e-08	-8.54927e-08	-1.7867e-07	-9.76078e-08	3.33739e-09	6.41937e-08	-6.08564e-08	6.75311e-08
15.5647		1.51801e-08	-5.37556e-08	6.78714e-08	1.15963e-08	1.94444e-08	4.94584e-08	4.44289e-08	3.03602e-09	1.04258e-08	-1.25255e-08	1.5516e-08	1.08149e-08	4.70112e-09	2.63309e-08			2.948e-07	4.85554e-08	-5.3778e-08	5.6604e-08	-9.18161e-08	-9.36583e-08	-4.69463e-08	1.62515e-08	5.1851e-08	-3.55994e-08	6.81025e-08
15.6057		-1.39971e-08	-3.07389e-08	3.43383e-08	-1.06685e-08	1.49533e-08	4.56331e-08	1.53637e-08	-2.79942e-09	9.01409e-09	6.82977e-09	6.79283e-09	7.18801e-09	-3.95172e-10	1.39808e-08			2.90196e-07	7.62725e-08	-6.46069e-08	4.10874e-08	-4.82337e-08	-1.91173e-07	-4.44582e-10	1.47282e-08	5.63258e-08	-4.15975e-08	7.1054e-08
15.6468		-2.55461e-08	-3.87174e-08	8.28392e-08	8.83927e-09	-8.03718e-09	2.33412e-08	-8.60441e-09	-5.10922e-09	-8.22085e-09	1.76187e-08	3.84032e-09	1.05579e-08	-6.71755e-09	1.43982e-08			2.2071e-07	9.36265e-08	-6.63176e-08	3.01096e-09	7.81318e-09	-1.9312e-07	-3.06279e-08	5.01359e-09	4.87961e-08	-4.37825e-08	5.38097e-08
15.6879		-8.49115e-08	-1.24537e-07	1.31375e-07	2.46484e-08	1.43525e-08	-9.1008e-09	-2.54025e-09	-1.69823e-08	-2.73989e-08	-3.46599e-08	-1.29755e-08	2.14576e-08	-3.4433e-08	8.48208e-09			2.00009e-07	8.93472e-08	-9.35945e-08	3.46323e-08	-2.08294e-08	-1.47766e-07	-4.37e-09	8.20409e-09	4.35787e-08	-3.53746e-08	5.17828e-08
15.729		-1.08301e-07	-1.10191e-07	1.33548e-07	4.17166e-08	-1.46802e-08	-1.61363e-08	1.09562e-08	-2.16602e-08	-1.71382e-08	-3.62754e-08	-1.38162e-08	2.21641e-08	-3.59803e-08	8.34798e-09			2.02395e-07	8.78811e-09	-1.41305e-07	8.01539e-08	-1.54882e-08	-1.22475e-07	-7.86423e-08	-9.5105e-09	4.5832e-08	-5.53425e-08	3.63215e-08
15.77		-5.04037e-08	-1.1452e-07	1.56105e-07	4.85776e-08	-2.64504e-08	-1.01402e-08	1.08382e-08	-1.00807e-08	-2.49389e-09	1.43355e-08	1.57674e-09	2.20082e-08	-2.04314e-08	2.35849e-08			2.08583e-07	-2.08843e-08	-1.68708e-07	6.78986e-08	-6.91964e-08	-5.79955e-08	4.96781e-08	1.33936e-09	4.56755e-08	-4.43362e-08	4.70149e-08
15.8111		1.27193e-08	-1.82223e-07	1.38361e-07	4.13482e-08	-5.80123e-08	-1.23255e-09	-6.48522e-08	2.54386e-09	3.54667e-08	1.66755e-08	-5.92055e-09	2.64544e-08	-3.23749e-08	2.05338e-08			9.55113e-08	-6.48569e-08	-1.44852e-07	3.59543e-08	-6.31838e-08	-1.02951e-07	6.0809e-08	-2.62242e-08	3.41839e-08	-6.0408e-08	7.9597e-09
15.8522		9.40883e-08	-1.81157e-07	9.09028e-08	1.18964e-08	-3.66218e-08	-6.15968e-08	-6.76925e-08	1.88177e-08	2.24761e-08	2.05548e-08	-8.8332e-09	2.58832e-08	-3.47164e-08	1.705e-08			2.15129e-08	-6.57089e-08	-7.61599e-08	-1.19331e-08	-4.73673e-09	-1.06539e-07	6.82601e-09	-3.38198e-08	1.83461e-08	-5.21659e-08	-1.54737e-08
15.8932		8.3031e-08	-7.17606e-08	9.44244e-08	1.87522e-08	-1.78585e-08	-8.13999e-08	-4.34691e-08	1.66062e-08	1.77436e-08	-5.67212e-09	1.03972e-09	1.84866e-08	-1.74468e-08	1.95263e-08			-4.48706e-08	-7.14108e-09	-8.78267e-08	-1.70498e-08	5.61609e-09	-7.6339e-08	-7.33484e-08	-4.29942e-08	1.41154e-08	-5.71096e-08	-2.88788e-08
15.9343		1.14095e-07	4.0059e-08	1.05075e-07	1.54814e-08	-2.58692e-08	-6.61527e-08	-2.43756e-08	2.2819e-08	2.93493e-08	-6.50967e-08	1.45385e-08	1.97339e-08	-5.19544e-09	3.42723e-08			-6.92298e-08	-9.2612e-08	-1.02417e-07	-7.0381e-09	1.89348e-08	-1.24793e-07	-3.31068e-08	-5.86088e-08	2.00543e-08	-7.86632e-08	-3.85545e-08
15.9754		6.21197e-08	3.88601e-08	1.13313e-07	-1.39061e-08	-4.01189e-08	-6.03008e-08	-2.24719e-08	1.24239e-08	1.74229e-08	-3.84442e-08	6.88977e-09	1.68701e-08	-9.98034e-09	2.37599e-08			-5.96276e-08	-1.70044e-07	-8.46055e-08	-4.38796e-08	1.82137e-08	-1.05818e-07	-4.24596e-09	-6.42867e-08	2.39899e-08	-8.82766e-08	-4.02968e-08
16.0164		2.33114e-08	3.02273e-08	3.80375e-08	-2.38342e-08	1.90861e-08	-4.20369e-08	6.82813e-08	4.66228e-09	3.16351e-09	-2.13189e-08	9.95794e-09	1.04139e-08	-4.55931e-10	2.03718e-08			-1.34285e-08	-1.63578e-07	-8.9694e-08	-1.01113e-07	-7.49101e-08	-1.25838e-07	1.01646e-07	-6.67022e-08	3.30372e-08	-9.97395e-08	-3.3665e-08
16.0575		-1.42177e-08	-5.61435e-08	8.21452e-08	-3.50061e-09	3.60561e-09	-5.26581e-08	4.32971e-08	-2.84354e-09	4.01809e-08	-5.55198e-08	-1.56544e-09	1.47027e-08	-1.62682e-08	1.31373e-08			-4.73603e-08	-1.77785e-07	-1.41379e-07	-8.46312e-08	-1.33252e-07	-8.95048e-08	2.29658e-08	-9.29924e-08	2.52429e-08	-1.18235e-07	-6.77495e-08
16.0986		-4.23562e-08	-8.83489e-08	4.66417e-08	-2.38097e-08	-1.99688e-08	-1.52166e-08	1.03016e-08	-8.47124e-09	-7.81287e-09	-8.59633e-09	-1.57637e-08	1.09545e-08	-2.67182e-08	-4.80924e-09			-5.08179e-08	-2.21262e-07	-6.23417e-08	-4.10308e-08	-8.12375e-08	8.34382e-08	1.75204e-08	-5.08188e-08	3.54898e-08	-8.63085e-08	-1.5329e-08
16.1396		-7.91668e-08	-5.19324e-08	-4.22937e-09	-3.60832e-08	1.10161e-09	2.67083e-08	4.08334e-08	-1.58334e-08	1.24438e-08	3.08018e-08	-7.53562e-09	1.22259e-08	-1.97615e-08	4.6903e-09			-5.04739e-08	-2.69864e-07	-4.539e-08	-2.6454e-08	-1.46436e-07	1.0474e-07	9.6574e-08	-4.81863e-08	4.96707e-08	-9.78569e-08	1.48439e-09
16.1807		-5.12832e-08	-3.94693e-08	5.97558e-08	-2.44721e-08	-1.36571e-08	2.41204e-08	-2.37831e-08	-1.02566e-08	5.30917e-08	3.50875e-08	9.13396e-10	1.23999e-08	-1.14865e-08	1.33133e-08			4.63398e-09	-2.91444e-07	-1.04849e-07	-7.39346e-08	-1.27836e-07	1.2827e-07	1.24516e-08	-6.46726e-08	5.00222e-08	-1.14695e-07	-1.46504e-08
16.2218		-4.23394e-08	-2.0025e-08	5.03187e-08	-1.89449e-08	1.79898e-08	1.07142e-08	-7.33873e-10	-8.46788e-09	3.92184e-08	3.5366e-08	6.3096e-09	9.41978e-09	-3.11018e-09	1.57294e-08			4.48316e-08	-2.22424e-07	-1.01665e-07	-6.46665e-08	-7.86878e-08	1.37616e-07	-1.25252e-07	-5.86068e-08	4.43939e-08	-1.03001e-07	-1.42129e-08
16.2628		1.25023e-08	-4.55963e-08	4.01624e-08	-6.88277e-09	-2.54074e-08	7.99612e-09	-2.71242e-08	2.50046e-09	2.85265e-08	-1.13062e-08	-2.46291e-09	8.31872e-09	-1.07816e-08	5.85581e-09			1.11976e-08	-2.1402e-07	-5.40177e-08	8.9241e-09	-1.26734e-08	1.81198e-07	-6.56093e-08	-2.07144e-08	4.45137e-08	-6.52281e-08	2.37993e-08
16.3039		3.26455e-08	-8.66108e-08	-3.95599e-08	-2.69304e-08	-1.0161e-08	-5.76469e-09	-2.36087e-08	6.5291e-09	1.72337e-08	3.80418e-09	-1.32423e-08	1.06206e-08	-2.38629e-08	-2.62169e-09			2.19595e-08	-1.71272e-07	-4.75881e-08	4.67421e-08	1.10185e-08	2.66127e-07	5.95275e-08	2.66449e-08	4.97098e-08	-2.30649e-08	7.63547e-08
16.345		-4.67105e-08	-2.7306e-08	-6.52122e-08	-1.19139e-08	3.05543e-08	-4.56762e-08	-2.55167e-09	-9.3421e-09	4.85764e-08	-4.44475e-08	-1.74029e-08	1.14224e-08	-2.88253e-08	-5.98057e-09			-3.87734e-08	-1.62205e-07	-7.69421e-08	2.33872e-08	5.60616e-08	2.43805e-07	8.15493e-08	1.81261e-08	4.90906e-08	-3.09645e-08	6.72166e-08
16.386		-6.44578e-08	1.22143e-08	-9.02462e-08	-2.9976e-08	4.65129e-08	-5.15709e-08	1.45062e-08	-1.28916e-08	6.44746e-08	-4.81697e-08	-1.59604e-08	1.58031e-08	-3.17635e-08	-1.57284e-10			-6.66991e-08	-1.33658e-07	-7.2767e-08	-6.707e-08	-1.35426e-09	2.40794e-07	1.81369e-08	-1.18025e-08	4.61478e-08	-5.79503e-08	3.43453e-08
16.4271		-1.71239e-08	-8.16495e-08	2.68011e-08	-2.68316e-08	3.39054e-08	-5.36672e-08	-6.67967e-09	-3.42478e-09	4.73421e-08	5.41822e-09	-7.59098e-09	1.25515e-08	-2.01425e-08	4.96051e-09			-5.70155e-08	-1.5336e-07	-4.80434e-08	-1.63553e-07	-4.02491e-08	2.75941e-07	-6.75621e-08	-3.62632e-08	5.54099e-08	-9.1673e-08	1.91467e-08
16.4682		4.59958e-08	-6.91614e-08	7.93065e-08	-4.25937e-08	3.4929e-09	-3.44545e-08	-4.02027e-08	9.19916e-09	1.736e-08	8.47216e-10	-3.02107e-09	1.41867e-08	-1.72078e-08	1.11656e-08			-1.21413e-07	-8.95901e-08	4.07264e-08	-8.34801e-08	-5.70245e-08	2.38868e-07	6.06033e-08	-1.61571e-09	4.76493e-08	-4.9265e-08	4.60336e-08
16.5092		3.47064e-09	-5.83638e-08	9.6447e-09	-3.73755e-08	2.67302e-09	-5.7081e-08	-5.32238e-08	6.94128e-10	6.45723e-08	7.2671e-08	-5.23183e-09	1.49755e-08	-2.02073e-08	9.74367e-09			-1.1494e-07	-7.96037e-08	1.66262e-08	-1.15615e-07	2.3478e-08	2.15027e-07	8.39175e-08	4.12714e-09	4.54873e-08	-4.13602e-08	4.96144e-08
16.5503		-4.13219e-08	-4.19277e-08	-2.87552e-08	-3.00954e-08	4.25438e-09	-4.43459e-08	-5.93647e-08	-8.26438e-09	7.89708e-08	2.4486e-08	-1.46364e-08	1.31102e-08	-2.77466e-08	-1.52624e-09			-1.22583e-07	-9.16494e-08	-5.23868e-08	-1.71597e-07	6.65114e-08	3.03975e-07	-2.00402e-08	-1.25386e-08	6.01074e-08	-7.2646e-08	4.75688e-08
16.5914		-8.30711e-08	-4.50604e-08	2.20739e-08	-4.39378e-08	1.21482e-08	1.54934e-09	-1.5481e-08	-1.66142e-08	4.59241e-08	-4.25386e-08	-1.65008e-08	1.21154e-08	-2.86162e-08	-4.38533e-09			-2.32492e-07	-1.55024e-07	-8.22698e-08	-7.03013e-08	6.29676e-08	3.24686e-07	-8.70548e-08	-3.42126e-08	6.87588e-08	-1.02971e-07	3.45462e-08
16.6324		-1.06777e-07	-2.22581e-08	4.12356e-08	-5.71748e-08	-2.78826e-10	1.84982e-08	2.56634e-08	-2.13554e-08	5.11697e-08	1.97353e-08	-5.15419e-09	1.52989e-08	-2.04531e-08	1.01447e-08			-2.66419e-07	-6.27987e-08	-9.46773e-08	-9.86896e-08	8.20432e-09	2.85196e-07	5.42994e-08	-2.49836e-08	6.42928e-08	-8.92763e-08	3.93092e-08
16.6735		-6.86776e-08	3.9613e-08	1.43921e-07	-6.49728e-08	-2.07429e-08	3.44939e-08	2.80732e-08	-1.37355e-08	7.56101e-08	-1.90333e-08	1.34549e-08	2.05713e-08	-7.11643e-09	3.40262e-08			-2.15536e-07	-3.41685e-08	-1.15442e-07	-1.0731e-07	3.62722e-08	2.94693e-07	1.48678e-07	1.02667e-09	6.59587e-08	-6.4932e-08	6.69853e-08
16.7146		-3.75906e-08	2.6611e-08	1.29351e-07	-5.50078e-08	-3.47788e-09	1.3969e-08	3.44089e-08	-7.51812e-09	5.79922e-08	-1.33079e-08	1.4543e-08	1.65837e-08	-2.0407e-09	3.11267e-08			-1.6403e-07	-3.99847e-08	-1.23616e-07	-5.50649e-08	8.85764e-08	2.8765e-07	8.75799e-08	1.15872e-08	5.85817e-08	-4.69945e-08	7.0169e-08
16.7556		-4.35322e-08	-4.39092e-08	-1.30315e-08	-4.37521e-08	1.1104e-08	9.1692e-09	3.70099e-08	-8.70644e-09	2.92079e-08	7.11349e-08	4.69446e-10	1.22343e-08	-1.17649e-08	1.27038e-08			-1.84752e-07	-8.21574e-08	-8.21644e-08	-1.11458e-08	1.08104e-07	2.21376e-07	-3.28385e-08	-9.08259e-09	5.09325e-08	-6.00151e-08	4.18499e-08
16.7967		-2.23296e-08	-4.13352e-08	-7.16881e-08	-3.74581e-08	1.47115e-08	6.36873e-09	-2.45094e-08	-4.46592e-09	5.93701e-08	5.97523e-09	-1.15361e-08	1.14779e-08	-2.3014e-08	-5.81511e-11			-2.1499e-07	-2.26137e-08	-2.86359e-08	-9.69351e-09	7.29428e-08	1.13729e-07	-1.482e-08	-1.48688e-08	3.92104e-08	-5.40791e-08	2.43416e-08
16.8378		3.26226e-08	-3.76314e-08	-4.04505e-09	-4.37197e-08	-1.68556e-08	1.87691e-08	-7.03887e-08	6.52452e-09	5.31281e-08	2.03205e-08	-4.12756e-09	1.20678e-08	-1.61953e-08	7.94021e-09			-2.18101e-07	3.30738e-08	1.83144e-08	-6.57951e-09	4.36352e-08	6.62449e-08	5.07615e-08	-1.80724e-09	3.71249e-08	-3.89322e-08	3.53177e-08
16.8789		1.2432e-07	3.13349e-11	-2.95073e-09	-2.90161e-08	-4.88186e-08	4.08553e-08	-1.23171e-07	2.4864e-08	5.54596e-08	2.20356e-08	6.36094e-09	2.08978e-08	-1.45368e-08	2.72587e-08			-7.10887e-08	8.44153e-08	2.61772e-08	-1.76458e-08	-1.67312e-08	1.19659e-07	-5.76839e-08	9.58599e-09	2.69296e-08	-1.73436e-08	3.65156e-08
16.9199		1.44914e-07	-9.41644e-10	-1.14903e-08	-1.01589e-08	-4.10106e-08	2.45209e-08	-6.00664e-08	2.89828e-08	4.03622e-08	-3.81745e-08	7.69376e-09	1.83974e-08	-1.07036e-08	2.60911e-08			1.77815e-09	1.20914e-07	4.80516e-08	-2.77738e-08	7.14094e-08	1.7863e-07	-4.91013e-08	4.91297e-08	3.09479e-08	1.81818e-08	8.00776e-08
16.961		9.14097e-08	4.43969e-09	1.13808e-08	-1.563e-08	-5.35591e-08	-4.17306e-08	-5.45178e-08	1.82819e-08	5.56246e-08	1.83709e-08	3.40701e-09	1.49001e-08	-1.14931e-08	1.83071e-08			9.04878e-08	1.22546e-07	-2.87779e-08	-5.04193e-08	1.20723e-07	1.70193e-07	-1.52212e-08	5.85045e-08	3.32336e-08	2.52709e-08	9.17381e-08
17.0021		1.15643e-07	-5.04293e-08	4.12476e-08	-1.9973e-08	-4.9751e-08	-3.8859e-08	-1.12856e-07	2.31286e-08	8.68117e-08	1.78963e-08	1.28589e-09	2.18869e-08	-2.0601e-08	2.31728e-08			4.47816e-08	7.31372e-08	-1.05024e-07	-1.62157e-08	4.63654e-08	1.29017e-07	3.95779e-08	3.02342e-08	2.78646e-08	2.36963e-09	5.80988e-08
17.0431		1.02573e-07	-2.24021e-08	7.23811e-08	-3.11061e-09	-1.79312e-08	-3.93552e-08	-1.05841e-07	2.05146e-08	5.18191e-08	6.83743e-09	6.54851e-09	1.88763e-08	-1.23278e-08	2.54248e-08			3.43497e-08	2.3418e-08	-7.65543e-08	-9.47042e-09	4.53732e-08	1.09814e-07	1.18021e-07	3.4993e-08	2.54267e-08	9.5663e-09	6.04198e-08
17.0842		6.62694e-08	8.917e-09	2.17132e-08	-5.8677e-09	5.45044e-10	-3.49679e-08	-2.04438e-08	1.32539e-08	2.82392e-08	4.1103e-08	1.18761e-08	9.35129e-09	2.52485e-09	2.12274e-08			6.74447e-08	-6.66914e-09	-2.45775e-09	-7.52214e-09	7.93147e-08	1.20717e-07	-1.79125e-08	3.32736e-08	2.07538e-08	1.25197e-08	5.40274e-08
17.1253		-3.31459e-09	4.91891e-08	-2.9274e-08	1.10197e-08	3.37838e-09	-2.37054e-08	4.62702e-09	-6.62918e-10	5.48898e-08	8.96302e-09	7.51101e-09	8.52007e-09	-1.00905e-09	1.60311e-08			4.19679e-08	-3.50358e-08	-2.45505e-08	-9.5472e-09	1.0873e-07	8.02085e-08	-9.28055e-08	9.85249e-09	2.66689e-08	-1.68164e-08	3.65214e-08
17.1663		1.61485e-08	7.65985e-08	-5.95716e-09	-5.05496e-09	1.82375e-08	-5.97371e-08	1.96252e-08	3.2297e-09	5.82637e-08	1.1516e-08	1.3287e-08	1.16656e-08	1.62142e-09	2.49526e-08			1.49927e-07	-3.66417e-08	-5.45322e-08	3.91113e-08	8.69003e-08	9.53078e-08	3.75803e-09	4.05472e-08	2.82274e-08	1.23198e-08	6.87746e-08
17.2074		-1.23895e-08	1.24139e-08	-4.4657e-08	5.02166e-09	-2.32575e-08	-3.10223e-08	-4.67341e-08	-2.4779e-09	4.74084e-08	8.48964e-08	-1.07979e-09	1.3108e-08	-1.41878e-08	1.20283e-08			7.65055e-08	-9.85578e-08	-7.54621e-08	3.91186e-08	1.09954e-07	8.4308e-08	1.46655e-08	2.15045e-08	3.04597e-08	-8.95513e-09	5.19642e-08
17.2485		8.99198e-09	-1.85638e-08	-6.70857e-08	4.88277e-09	-1.89288e-08	-8.23217e-08	-3.85436e-08	1.7984e-09	6.04504e-08	4.8154e-08	-1.01166e-08	1.43463e-08	-2.44629e-08	4.22967e-09			5.21719e-08	-8.48603e-08	-1.38437e-07	-7.06039e-08	1.41028e-07	-3.1274e-08	3.48509e-08	-1.38749e-08	3.61237e-08	-4.99987e-08	2.22488e-08
17.2895		8.41331e-08	2.9525e-08	-1.27839e-08	-1.93868e-09	3.02597e-09	-5.21181e-08	-5.3825e-09	1.68266e-08	4.47077e-08	8.40058e-08	1.90001e-08	1.35813e-08	5.41884e-09	3.25814e-08			1.31086e-07	-1.47553e-07	-1.44163e-07	-6.48372e-08	1.27916e-07	-1.19501e-07	-6.55589e-08	-4.0373e-08	4.56366e-08	-8.60096e-08	5.26358e-09
17.3306		5.41012e-08	5.73764e-08	1.20847e-08	-1.95486e-08	3.30717e-08	-7.80482e-08	6.11144e-08	1.08202e-08	7.82005e-08	4.98163e-08	2.58989e-08	1.47851e-08	1.11138e-08	4.0684e-08			1.0549e-07	-1.36414e-07	-7.57794e-08	-3.6512e-08	5.53886e-08	-6.5471e-08	1.607e-08	-1.9604e-08	3.15228e-08	-5.11268e-08	1.19189e-08
17.3717		5.64671e-08	-1.77151e-08	2.10033e-08	-8.71024e-09	4.65813e-08	-7.25733e-08	5.54199e-08	1.12934e-08	8.02465e-08	-2.9556e-08	1.42457e-08	1.48842e-08	-6.38545e-10	2.91299e-08			4.80619e-08	-1.34824e-07	-4.45923e-08	4.77415e-08	6.45095e-08	5.17762e-08	9.95111e-08	1.88834e-08	3.0474e-08	-1.15905e-08	4.93574e-08
17.4127		-1.00581e-09	-1.44025e-08	-9.88129e-09	-8.78863e-09	3.47493e-08	-6.18593e-08	-3.40703e-08	-2.01162e-10	8.06165e-08	2.9849e-08	1.50058e-09	1.2448e-08	-1.09474e-08	1.39486e-08			9.55656e-08	-8.43065e-08	-1.69373e-08	1.2362e-07	4.43563e-08	1.20757e-08	1.0123e-07	3.9372e-08	2.81657e-08	1.12063e-08	6.75377e-08
17.4538		-1.50334e-08	3.88957e-08	-7.75176e-09	1.18979e-08	2.18593e-08	-2.32442e-08	-7.52137e-08	-3.00668e-09	9.24236e-08	-3.53177e-10	4.04736e-09	1.3745e-08	-9.69763e-09	1.77923e-08			9.38204e-08	-8.94023e-08	-1.64872e-08	1.62081e-07	7.98862e-08	4.86975e-08	-1.14812e-08	3.81592e-08	3.16338e-08	6.52539e-09	6.9793e-08
[truncated: 62 more rows]

## Sheet: ABR latencies
	Click ABR latencies, Figure S3D
[truncated: 55 more rows]

## Sheet: 100dB Click (20Hz)
PHPeB injected 3-4 weeks													mean	SEM	mean-SEM	mean+SEM		#REF!													#REF!	#REF!	mean-SEM	mean+SEM		DKO 3-4 weeks													mean
[truncated: 804 more rows]
[truncated: 16 more columns]

[truncated: 1 more sheets: 100dB Click (100Hz)]
