# Supplementary material for: CaBP1 and 2 enable sustained CaV1.3 calcium currents and synaptic transmission in inner hair cells
Source: eLife. 2024 Dec 24;13:RP93646. doi: 10.7554/eLife.93646 (PMC11668525; doi:10.7554/eLife.93646)
Supplement: Figure 6—figure supplement 2—source data 1. [file elife-93646-fig6-figsupp2-data1.zip]

Archive with 1 entries (1 files):
- Figure6_Figure Supplement 2_source_data 1.mat
