# Supplementary material for: CaBP1 and 2 enable sustained CaV1.3 calcium currents and synaptic transmission in inner hair cells
Source: eLife. 2024 Dec 24;13:RP93646. doi: 10.7554/eLife.93646 (PMC11668525; doi:10.7554/eLife.93646)
Supplement: Figure 7—source code 1. [file elife-93646-fig7-code1.zip]

Archive with 3 entries (3 files):
- README.txt
- SUfindSpikesFilterV3.m
- SURateSpikesV6.m
